# Supplementary material for: TAOK2 controls synaptic plasticity and anxiety via ERK and calcium signaling
Source: iScience. 2025 Oct 9;28(11):113712. doi: 10.1016/j.isci.2025.113712 (PMC12590003; doi:10.1016/j.isci.2025.113712)
Supplement: Table S1. Plasmids of the barcoded pathwayProfiler assay, related to Figures 1 and S2 [file mmc2.xlsx]

## Sheet: Table S1
No	Plasmid_name	Response element (RE) name	Full RE / promoter name	Pathway	TF binding	Barcode_ID	Barcode_sequence	Purpose	Source	Identifier
1	pAAV_SRE_MLPmin_E01242	SRE	Serum RE	MAPK / IEG response	SRF, ETS / ELKs	E01242	CTTTAATCATCATACTTCTATCACGCTGATCTATTACCTTTTACTCAAA	pathway profiling	Herholt et al., 2018, Sci Rep	NA
2	pAAV_SRE_MLPmin_E01243	SRE	Serum RE	MAPK / IEG response	SRF, ETS / ELKs	E01243	TTACTCTAAATCACATCAAATGTCGGAGACAAATACTTCTAACATTACT	pathway profiling	Herholt et al., 2018, Sci Rep	NA
3	pAAV_UPRE_v2_MLPmin_E01272	UPRE_v2	Unfolded protein RE	Unfolded protein response / (ER) Ca2+ / cAMP signaling	ATF6, XBP1	E01272	TTACTTACTCTATCTAACATTGAGCCTGTACATTCTACAAATACTACAT	pathway profiling	Herholt et al., 2018, Sci Rep	NA
4	pAAV_UPRE_v2_MLPmin_E01273	UPRE_v2	Unfolded protein RE	Unfolded protein response / (ER) Ca2+ / cAMP signaling	ATF6, XBP1	E01273	TTACACATCAAACTTTCTTTAGACGGACACTTTTCTAAATCTTACCTTT	pathway profiling	Herholt et al., 2018, Sci Rep	NA
5	pAAV_AP1-RE_v1_MLPmin_E01292	AP1_v1	activator protein 1 RE [TRE: TPA (tetradecanoylphorbol-13-acetate) RE]		12xAP1	E01292	TCTAATCATTACCTTTACATACTGGGACAACATAATCTACTATCACAAA	pathway profiling	Herholt et al., 2018, Sci Rep	NA
6	pAAV_AP1-RE_v1_MLPmin_E01293	AP1_v1	activator protein 1 RE [TRE: TPA (tetradecanoylphorbol-13-acetate) RE]		12xAP1	E01293	ATCATCTAAATCCAAATCTATCTCGGTGTTCTATTACCTTTCAAATCTA	pathway profiling	Herholt et al., 2018, Sci Rep	NA
7	pAAV_NFkB-RE_v2_MLPmin_E01311	NFkB-RE_v2	nuclear factor of kappa light polypeptide gene enhancer in B-cells RE		8xNFkB (Clontech)	E01311	TACTATCAAATCAATCTCTATCACGGTGTTCTATACTTTACTCTACTTT	pathway profiling	Herholt et al., 2018, Sci Rep	NA
8	pAAV_NFkB-RE_v2_MLPmin_E01313	NFkB-RE_v2	nuclear factor of kappa light polypeptide gene enhancer in B-cells RE		8xNFkB (Clontech)	E01313	CAAAACATACATCTTTCAAAACTGGCAGACAAATCTATCTATACTTACT	pathway profiling	Herholt et al., 2018, Sci Rep	NA
9	pAAV_CRE_MLPmin_E00482	CRE	cAMP RE	Ca2+ / cAMP - PKA	6xCREB (ATF1)	E00482	ACATCTTTAATCTTACTCTAACTGGGTGTTCTAACATAATCATCAATCA	pathway profiling	Herholt et al., 2018, Sci Rep	NA
10	pAAV_CRE_MLPmin_E00491	CRE	cAMP RE	Ca2+ / cAMP - PKA	6xCREB (ATF1)	E00491	ATCATTACTTACCTTTCTTTACTGGCTGACTTTATCACTTTATCATTAC	pathway profiling	Herholt et al., 2018, Sci Rep	NA
11	pAAV_SARE_MLPmin_E01316	SARE	Synaptic activity RE	Ca2+ / cAMP & MAPK signaling	4x (CREB, MEF2, SRF)	E01316	ATCAACATAATCCTTTTCTATGAGGCTGATCTAAATCAATCATCACAAA	pathway profiling	Herholt et al., 2018, Sci Rep	NA
12	pAAV_SARE_MLPmin_E01317	SARE	Synaptic activity RE	Ca2+ / cAMP & MAPK signaling	4x (CREB, MEF2, SRF)	E01317	CTTTTCTAAATCACATTCTATCACCCAGTTCTAATCATTACATCACTTT	pathway profiling	Herholt et al., 2018, Sci Rep	NA
13	pAAV_MLPmin_E00250	MLP	minimal adenoviral major late promoter	background control; calibrator		E00250	TCTAACATATCATCTAACATAGAGGGTCAACATACATTCTAAATCAATC	pathway profiling	Herholt et al., 2018, Sci Rep	NA
14	pAAV_MLPmin_E00252	MLP	minimal adenoviral major late promoter	background control; calibrator		E00252	AATCCAAACTTTATCAACATTCAGCGACTACATACATCAAAAATCAATC	pathway profiling	Herholt et al., 2018, Sci Rep	NA
15	pAAV_MLPmin_E00253	MLP	minimal adenoviral major late promoter	background control; calibrator		E00253	TCTATACTTTACTACTTCTAACAGGCACATCTAATCAAATCAATCACAT	pathway profiling	Herholt et al., 2018, Sci Rep	NA
16	pAAV_MLPmin_E01403	MLP	minimal adenoviral major late promoter	background control; calibrator		E01403	CAAATACTTTACACATTCTATCTGCCTGTTCTACTTTCTTTACATCTTT	pathway profiling	Herholt et al., 2018, Sci Rep	NA
17	pAAV_IL8p_E00109	IL8p	Interleukin 8 promoter	cytokine signaling, immune response; very low expression in neurons	diverse TF binding	E00109	AATCAATCCAAACTTTCTTTTGACGGTCACTTTACATTCTACTTTTCTA	pathway profiling	Herholt et al., 2018, Sci Rep	NA
18	pAAV_IL8p_E00110	IL8p	Interleukin 8 promoter	cytokine signaling, immune response; very low expression in neurons	diverse TF binding	E00110	ATCAACATTCTACTTTTCTAAGAGCGAGATCTATACTTCTATTACACAT	pathway profiling	Herholt et al., 2018, Sci Rep	NA
19	pAAV_FOSBp_E00174	FOSBp	FBJ murine osteosarcoma viral oncogene homolog promoter	MAPK / IEG response	diverse TF binding	E00174	TTACATCATTACTTACACATAGAGGGTCAACATTTACCTTTATCATACT	pathway profiling	Herholt et al., 2018, Sci Rep	NA
20	pAAV_FOSBp_E00175	FOSBp	FBJ murine osteosarcoma viral oncogene homolog promoter	MAPK / IEG response	diverse TF binding	E00175	ATCACTTTTCTAAATCACATTCTGGGTCTACATTCTAACATTACTATCA	pathway profiling	Herholt et al., 2018, Sci Rep	NA
21	pAAV_NR4A1p_E00180	NR4A1p	Nuclear receptor subfamily 4, group A, member 1 promoter	MAPK / IEG response	diverse TF binding	E00180	ATCATCTACAAAACATCAAATCTGGGACACAAAAATCCTTTCAAAACAT	pathway profiling	Herholt et al., 2018, Sci Rep	NA
22	pAAV_NR4A1p_E00185	NR4A1p	Nuclear receptor subfamily 4, group A, member 1 promoter	MAPK / IEG response	diverse TF binding	E00185	ATCACAAATCTATACTTCTAACTGGGTCTTCTATCTAATCAAATCACAT	pathway profiling	Herholt et al., 2018, Sci Rep	NA
23	pAAV_DUSP5p_E01320	DUSP5p	Dual specificity phosphatase 5 promoter	MAPK / IEG response	diverse TF binding	E01320	TACTACATCTTTAATCACATTCTCGCAGTACATATCAAATCTCTAATCA	pathway profiling	Herholt et al., 2018, Sci Rep	NA
24	pAAV_DUSP5p_E01321	DUSP5p	Dual specificity phosphatase 5 promoter	MAPK / IEG response	diverse TF binding	E01321	TACTCAAACTTTCTTTCAAAACAGCCAGACAAATTACTTACATCATTAC	pathway profiling	Herholt et al., 2018, Sci Rep	NA
25	pAAV_EGR1p_E00209	EGR1p	Early growth response 1 promoter	MAPK / IEG response	diverse TF binding	E00209	ATCACTTTCAAACAAAACATAGTGCGTCAACATTACTCAAATACTCTTT	pathway profiling	Herholt et al., 2018, Sci Rep	NA
26	pAAV_EGR1p_E00212	EGR1p	Early growth response 1 promoter	MAPK / IEG response	diverse TF binding	E00212	TCTAACATTACTCTTTCAAATCAGGGAGTCAAAATCATACTCTTTCAAA	pathway profiling	Herholt et al., 2018, Sci Rep	NA
27	pAAV_EGR2p_E00115	EGR2p	Early growth response 2 promoter	MAPK / IEG response	diverse TF binding	E00115	CAAAATCAACATATCATCTAAGAGGCTGTTCTAAATCATCACAAAATCA	pathway profiling	Herholt et al., 2018, Sci Rep	NA
28	pAAV_EGR2p_E00116	EGR2p	Early growth response 2 promoter	MAPK / IEG response	diverse TF binding	E00116	TACTAATCTCTAAATCCTTTTGTCGGTGACTTTTACTCAAACTTTAATC	pathway profiling	Herholt et al., 2018, Sci Rep	NA
29	pAAV_FOSp_E00120	FOSp	FBJ murine osteosarcoma viral oncogene homolog B promoter	MAPK / IEG response	diverse TF binding	E00120	CAAACTTTTCTATCTACAAAACTCCCTGTCAAACTTTCTTTACATCAAA	pathway profiling	Herholt et al., 2018, Sci Rep	NA
30	pAAV_FOSp_E00121	FOSp	FBJ murine osteosarcoma viral oncogene homolog B promoter	MAPK / IEG response	diverse TF binding	E00121	AATCTACTCTTTACATCTTTTGACCGAGTCTTTCTTTTCTATTACTCTA	pathway profiling	Herholt et al., 2018, Sci Rep	NA
31	pAAV_IL6p_E00219	IL6p	Interleukin 6 promoter	cytokine signaling, immune response; very low expression in neurons	diverse TF binding	E00219	TACTACATTTACAATCTCTAAGTCCCAGATCTATCTACTTTTACTACAT	pathway profiling	Herholt et al., 2018, Sci Rep	NA
32	pAAV_IL6p_E01348	IL6p	Interleukin 6 promoter	cytokine signaling, immune response; very low expression in neurons	diverse TF binding	E01348	ACATACATTACTTCTATCTATGACGCTGTTCTATCTATTACACATCTTT	pathway profiling	Herholt et al., 2018, Sci Rep	NA
33	pAAV_CEBP-RE_v1_MLPmin_E01026	CEBP-RE_v1	CCAAT/enhancer binding protein (alpha ?) RE	general regulation of metabolism	CEBP-a (CHOP / DDIT3)	E01026	TTACTACTTACTAATCACATTCAGGGTCAACATACATATCATACTTCTA	pathway profiling	Herholt et al., 2018, Sci Rep	NA
34	pAAV_CEBP-RE_v1_MLPmin_E01028	CEBP-RE_v1	CCAAT/enhancer binding protein (alpha ?) RE	general regulation of metabolism	CEBP-a (CHOP / DDIT3)	E01028	CTTTATCACTTTTACTACATACTGCCTGAACATTACTTCTACTTTCAAA	pathway profiling	Herholt et al., 2018, Sci Rep	NA
35	pAAV_MRE_MLPmin_E01131	MRE	Metal RE	metal homeostasis	MTF1	E01131	TTACTTACTCTAAATCACATTCACGGTCTACATAATCAATCTTACATCA	pathway profiling	Herholt et al., 2018, Sci Rep	NA
36	pAAV_MRE_MLPmin_E01134	MRE	Metal RE	metal homeostasis	MTF1	E01134	TACTACATCTTTATCACTTTACACGGAGTCTTTTCTAAATCCAAACTTT	pathway profiling	Herholt et al., 2018, Sci Rep	NA
37	pAAV_SREBP-RE_v2_MLPmin_E01226	SREBP-RE_v2	sterol regulatory element-binding protein RE (composite with SP1 site)	cholesterol, insulin	SREBP(1a, 2), SP1	E01226	AATCATCACAAACTTTCTTTACTGGCAGTCTTTAATCTCTATTACATCA	pathway profiling	Herholt et al., 2018, Sci Rep	NA
38	pAAV_SREBP-RE_v2_MLPmin_E01228	SREBP-RE_v2	sterol regulatory element-binding protein RE (composite with SP1 site)	cholesterol, insulin	SREBP(1a, 2), SP1	E01228	ACATTACTTTACACATACATACTGGCTCAACATAATCCAAATACTTCTA	pathway profiling	Herholt et al., 2018, Sci Rep	NA
39	pAAV_E2F-RE_v2_MLPmin_E00249	E2F-RE_v2	E2F (family) transcription factor RE	G1/S Check Point	8xE2F	E00249	CAAAACATCAAATCTACAAAACTGGGTGTCAAATTACAATCTTACCAAA	pathway profiling	Herholt et al., 2018, Sci Rep	NA
40	pAAV_E2F-RE_v2_MLPmin_E01309	E2F-RE_v2	E2F (family) transcription factor RE	G1/S Check Point	8xE2F	E01309	TACTAATCTTACATCACTTTTGTCGGTGTCTTTTCTAATCATTACCAAA	pathway profiling	Herholt et al., 2018, Sci Rep	NA
41	pAAV_TNFAp_E00133	TNFAp	Tumor necrosis factor alpha promoter	NFkB / cytokines; also MAPK, apoptosis...	diverse TF binding	E00133	ATCAACATCTTTACATCTTTAGAGGGACTCTTTTACTTACTCTTTACAT	pathway profiling	Herholt et al., 2018, Sci Rep	NA
42	pAAV_TNFAp_E00135	TNFAp	Tumor necrosis factor alpha promoter	NFkB / cytokines; also MAPK, apoptosis...	diverse TF binding	E00135	ATCAATCATCTAATCACAAAACTGGCTGTCAAAACATACATAATCTTAC	pathway profiling	Herholt et al., 2018, Sci Rep	NA
43	pAAV_EIF2AK2p_E00145	EIF2AK2p	Eukaryotic translation initiation factor 2-alpha kinase 2 promoter	JAK - STAT1, interferon	diverse TF binding	E00145	CTTTATCAAATCCTTTTCTATCACGCTCTTCTAATCACTTTACATATCA	pathway profiling	Herholt et al., 2018, Sci Rep	NA
44	pAAV_EIF2AK2p_E00146	EIF2AK2p	Eukaryotic translation initiation factor 2-alpha kinase 2 promoter	JAK - STAT1, interferon	diverse TF binding	E00146	AATCTACTTACTATCACTTTTCAGCCAGTCTTTACATTACTTCTACAAA	pathway profiling	Herholt et al., 2018, Sci Rep	NA
45	pAAV_DUSP1p_E00199	DUSP1p	Dual specificity phosphatase 1 promoter	MAPK / IEG response	diverse TF binding	E00199	CAAAACATCTTTAATCACATTGTGGCTCTACATCTTTACATAATCACAT	pathway profiling	Herholt et al., 2018, Sci Rep	NA
46	pAAV_DUSP1p_E00200	DUSP1p	Dual specificity phosphatase 1 promoter	MAPK / IEG response	diverse TF binding	E00200	AATCATCAAATCACATACATTGTGCGAGTACATTCTATTACCTTTTTAC	pathway profiling	Herholt et al., 2018, Sci Rep	NA
47	pAAV_TEAD-RE_v4_MLPmin_E01356	TEAD-RE_v4	TEA domain family member RE	Hippo - YAP/TAZ	TEAD	E01356	TCTATTACATCAATCATCTAAGTGCGTCTTCTATTACTTACCTTTAATC	pathway profiling	Herholt et al., 2018, Sci Rep	NA
48	pAAV_TEAD-RE_v4_MLPmin_E01357	TEAD-RE_v4	TEA domain family member RE	Hippo - YAP/TAZ	TEAD	E01357	AATCATCAAATCCTTTTCTAAGAGGCTCTTCTATTACTACTACATTCTA	pathway profiling	Herholt et al., 2018, Sci Rep	NA
