# Supplementary material for: TAOK2 controls synaptic plasticity and anxiety via ERK and calcium signaling
Source: iScience. 2025 Oct 9;28(11):113712. doi: 10.1016/j.isci.2025.113712 (PMC12590003; doi:10.1016/j.isci.2025.113712)
Supplement: Table S2. Cell-type markers for snRNA-seq analysis, related to Figures 4 and S4 [file mmc3.xlsx]

## Sheet: Table S2
Gene_symbol	Gene_description	Cell_type	Subtype		Legend
Gad1	Glutamate Decarboxylase 1	GABAergic neurons (inhibitory)	n.a.		IT, intratelencephalically projecting
Gad2	Glutamate Decarboxylase 2	GABAergic neurons (inhibitory)	n.a.		n.a., not applicable
Sv2c	Synaptic Vesicle Glycoprotein 2C	GABAergic neurons (inhibitory)	Sv2c
Calb2	calbindin 2	GABAergic neurons (inhibitory)	Reln
Reln	Reelin	GABAergic neurons (inhibitory)	Reln
Vip	vasoactive intestinal polypeptide	GABAergic neurons (inhibitory)	Vip
Pvalb	parvalbumin	GABAergic neurons (inhibitory)	Pvalb
Lamp5	lysosomal-associated membrane protein family, member 5	GABAergic neurons (inhibitory)	Lamp5
Nos1	Nitric Oxide Synthase 1	GABAergic neurons (inhibitory)	Nos1 or Sst
Satb2	special AT-rich sequence binding protein 2	Glutamatergic neurons (excitatory)	n.a.
Grin2a	Glutamate Ionotropic Receptor NMDA Type Subunit 2A	Glutamatergic neurons (excitatory)	n.a.
Camk2a	calcium/calmodulin-dependent protein kinase II alpha	Glutamatergic neurons (excitatory)	n.a.
Neurod2	neurogenic differentiation 2	Glutamatergic neurons (excitatory)	n.a.
Slc17a7	solute carrier family 17 (sodium-dependent inorganic phosphate cotransporter), member	Glutamatergic neurons (excitatory)	n.a.
Slc30a3	solute carrier family 30 (zinc transporter), member 3	Glutamatergic neurons (excitatory)	pan_IT
Rasgrf2	RAS protein-specific guanine nucleotide-releasing factor 2	Glutamatergic neurons (excitatory)	Layer 2/3 IT
Cux1	cut-like homeobox 1	Glutamatergic neurons (excitatory)	layer 2/3 IT
Cux2	cut-like homeobox 2	Glutamatergic neurons (excitatory)	layer 2/3 IT
Rorb	RAR-related orphan receptor beta	Glutamatergic neurons (excitatory)	layer4/5 IT
Rspo1	R-spondin 1	Glutamatergic neurons (excitatory)	layer 5
Fezf2	Fez family zinc finger 2	Glutamatergic neurons (excitatory)	layer 5
Sulf2	sulfatase 2	Glutamatergic neurons (excitatory)	layer 5
Tle4	TLE Family Member 4, Transcriptional Corepressor	Glutamatergic neurons (excitatory)	layer 6
Sulf1	sulfatase 1	Glutamatergic neurons (excitatory)	layer 6
Foxp2	forkhead box P2	Glutamatergic neurons (excitatory)	layer 6
Nxph4	neurexophilin 4	Glutamatergic neurons (excitatory)	layer 6b
Car3	carbonic anhydrase 3	Glutamatergic neurons (excitatory)	layer 6 Car3
Aqp4	aquaporin 4	Astrocytes	n.a.
Gja1	Gap Junction Protein Alpha 1	Astrocytes	n.a.
Slc1a3	solute carrier family 1 (glial high affinity glutamate transporter), member 3	Astrocytes	n.a.
Flt1	FMS-like tyrosine kinase 1	Endothelial cells	n.a.
Tgfbr1	transforming growth factor, beta receptor I	Microglia	n.a.
C1qa	Complement C1q A Chain	Microglia	n.a.
Aspa	Aspartoacylase	Oligodendrocytes	n.a.
Mbp	myelin basic protein	Oligodendrocytes	n.a.
Cspg4	chondroitin sulfate proteoglycan 4	Oligodendrocyte precursor cells	n.a.
Pdgfra	Platelet Derived Growth Factor Receptor Alpha	Oligodendrocyte precursor cells	n.a.
