# Supplementary material for: TAOK2 controls synaptic plasticity and anxiety via ERK and calcium signaling
Source: iScience. 2025 Oct 9;28(11):113712. doi: 10.1016/j.isci.2025.113712 (PMC12590003; doi:10.1016/j.isci.2025.113712)
Supplement: Table S3. Significant DEGs from snRNA-seq analysis, related to Figures 4, S4, and S5 [file mmc4.xlsx]

## Sheet: Table S3
Gene	p_val	avg_log2FC	pct.1 (Ctrl)	pct.2 (Taok2 cKO)	p_val_adj	Cluster			Legend
Hecw2	8.76954e-42	0.673043	0.985	0.919	1.41804e-37	Exc_L2_3 IT			pct.1, The percentage of cells where the gene is expressed in Controls.
Nav3	5.04781e-36	0.317344	1	0.998	8.16232e-32	Exc_L2_3 IT			pct.2, The percentage of cells where the gene is expressed in Taok2 cKO.
Sgcz	5.58238e-21	0.52027	0.981	0.941	9.02671e-17	Exc_L2_3 IT
Ptprd	3.9804e-20	0.270564	1	1	6.43631e-16	Exc_L2_3 IT
R3hdm1	6.21182e-20	0.420228	0.996	0.991	1.00445e-15	Exc_L2_3 IT
Nectin3	2.42758e-19	0.59176	0.78	0.616	3.92539e-15	Exc_L2_3 IT
Kcnd2	1.02215e-17	0.317493	1	0.998	1.65281e-13	Exc_L2_3 IT
Unc5d	9.48558e-17	0.468078	0.975	0.927	1.53382e-12	Exc_L2_3 IT
Myo1b	9.17376e-16	0.528732	0.479	0.278	1.4834e-11	Exc_L2_3 IT
Cnksr2	1.22783e-15	0.310076	1	0.991	1.9854e-11	Exc_L2_3 IT
Col26a1	2.90675e-15	0.474875	0.291	0.106	4.70021e-11	Exc_L2_3 IT
Mef2c	3.30925e-15	0.313819	0.998	0.992	5.35106e-11	Exc_L2_3 IT
Plcb1	1.46568e-14	0.285997	0.996	0.995	2.37e-10	Exc_L2_3 IT
Hunk	1.62108e-14	0.39136	0.228	0.075	2.62129e-10	Exc_L2_3 IT
Gabrg3	4.22572e-13	0.432064	0.927	0.831	6.833e-09	Exc_L2_3 IT
Kcnt2	5.1399e-13	0.407596	0.874	0.766	8.31121e-09	Exc_L2_3 IT
Scn1a	1.05707e-12	0.438962	0.795	0.672	1.70928e-08	Exc_L2_3 IT
Kcnma1	1.06567e-12	0.255003	0.998	0.998	1.72319e-08	Exc_L2_3 IT
Rasgef1b	3.55206e-12	0.420905	0.874	0.792	5.74368e-08	Exc_L2_3 IT
Myo16	5.50783e-12	0.502718	0.567	0.418	8.90616e-08	Exc_L2_3 IT
Adam23	7.47538e-12	0.437835	0.67	0.508	1.20877e-07	Exc_L2_3 IT
Pdzrn3	1.41004e-11	0.352133	0.941	0.851	2.28003e-07	Exc_L2_3 IT
Slc2a13	2.60983e-11	0.478321	0.801	0.693	4.2201e-07	Exc_L2_3 IT
Fmn1	1.43796e-10	0.465325	0.531	0.37	2.32518e-06	Exc_L2_3 IT
Arhgap15	2.46711e-10	0.437271	0.661	0.517	3.98931e-06	Exc_L2_3 IT
Rassf3	2.87043e-10	0.342819	0.259	0.121	4.64148e-06	Exc_L2_3 IT
Sntg1	4.19977e-10	0.271493	0.992	0.989	6.79103e-06	Exc_L2_3 IT
Flrt2	9.42504e-10	0.354396	0.918	0.862	1.52403e-05	Exc_L2_3 IT
Cadps2	1.60935e-09	0.503969	0.475	0.328	2.60232e-05	Exc_L2_3 IT
Vgll4	2.53486e-09	0.415856	0.475	0.329	4.09886e-05	Exc_L2_3 IT
Pde8b	4.8634e-09	0.39205	0.841	0.769	7.86412e-05	Exc_L2_3 IT
Arhgap6	5.33836e-09	0.333078	0.178	0.076	8.63213e-05	Exc_L2_3 IT
Peg3	1.36796e-08	0.348182	0.63	0.484	0.000221198	Exc_L2_3 IT
Map3k5	1.40922e-08	0.379653	0.51	0.374	0.00022787	Exc_L2_3 IT
Arhgap42	1.60595e-08	0.337684	0.364	0.219	0.000259682	Exc_L2_3 IT
Rnf144b	1.89739e-08	0.357667	0.314	0.188	0.000306807	Exc_L2_3 IT
Tmem132d	3.36321e-08	0.319948	0.935	0.898	0.000543831	Exc_L2_3 IT
Slit2	4.08609e-08	0.370006	0.559	0.419	0.00066072	Exc_L2_3 IT
Lrtm1	4.16749e-08	0.374358	0.492	0.362	0.000673883	Exc_L2_3 IT
Gpc5	5.10607e-08	0.535038	0.322	0.205	0.000825652	Exc_L2_3 IT
Frmd5	5.64144e-08	0.33232	0.904	0.831	0.000912221	Exc_L2_3 IT
Ranbp17	7.94431e-08	0.355819	0.289	0.183	0.0012846	Exc_L2_3 IT
Tmtc1	1.16339e-07	0.381266	0.761	0.674	0.00188119	Exc_L2_3 IT
Zfp40	1.46673e-07	0.319779	0.36	0.231	0.0023717	Exc_L2_3 IT
Scn2a	1.52521e-07	0.273565	0.887	0.837	0.00246626	Exc_L2_3 IT
Gtf2a1	2.18153e-07	0.31176	0.349	0.231	0.00352753	Exc_L2_3 IT
Pde7b	2.28064e-07	0.379121	0.849	0.783	0.00368779	Exc_L2_3 IT
Grm3	2.94291e-07	0.342508	0.768	0.674	0.00475868	Exc_L2_3 IT
Ppm1l	3.79671e-07	0.377681	0.651	0.557	0.00613927	Exc_L2_3 IT
Slc4a4	3.87878e-07	0.334943	0.69	0.599	0.00627199	Exc_L2_3 IT
Nln	4.1299e-07	0.3016	0.391	0.258	0.00667805	Exc_L2_3 IT
Farp1	4.53006e-07	0.294579	0.82	0.753	0.0073251	Exc_L2_3 IT
Tcf25	4.83549e-07	0.298279	0.592	0.467	0.00781898	Exc_L2_3 IT
Hs6st3	5.3175e-07	0.354301	0.898	0.835	0.0085984	Exc_L2_3 IT
Robo2	6.34829e-07	0.292887	0.921	0.879	0.0102652	Exc_L2_3 IT
Mtus2	6.71584e-07	0.302544	0.768	0.679	0.0108595	Exc_L2_3 IT
Ttll7	7.62631e-07	0.317217	0.659	0.557	0.0123317	Exc_L2_3 IT
Mkx	8.89222e-07	0.292213	0.782	0.683	0.0143787	Exc_L2_3 IT
Hdac9	9.66589e-07	0.296373	0.962	0.947	0.0156298	Exc_L2_3 IT
Arfgef3	1.02662e-06	0.306301	0.787	0.731	0.0166005	Exc_L2_3 IT
Ptn	1.23043e-06	0.318747	0.676	0.551	0.019896	Exc_L2_3 IT
Sgtb	1.36469e-06	0.281811	0.324	0.211	0.022067	Exc_L2_3 IT
Ndrg3	1.37808e-06	0.341308	0.703	0.621	0.0222836	Exc_L2_3 IT
Ddx17	1.67581e-06	0.276188	0.772	0.685	0.0270978	Exc_L2_3 IT
Lama2	1.80287e-06	0.354487	0.153	0.068	0.0291524	Exc_L2_3 IT
Drp2	1.96285e-06	0.285068	0.347	0.241	0.0317394	Exc_L2_3 IT
Cdh20	2.57747e-06	0.334286	0.274	0.165	0.0416777	Exc_L2_3 IT
Adcy8	2.68691e-06	0.349717	0.328	0.224	0.0434473	Exc_L2_3 IT
Cux1	2.94933e-06	0.288076	0.874	0.811	0.0476907	Exc_L2_3 IT
Lmtk2	3.04596e-06	0.324759	0.728	0.671	0.0492532	Exc_L2_3 IT
Cnksr2	9.74709e-30	0.533488	0.989	0.984	1.5761e-25	Exc_L4_5 IT
Nav3	6.33919e-28	0.345539	1	1	1.02505e-23	Exc_L4_5 IT
Nell1	5.54649e-13	0.616467	0.884	0.768	8.96868e-09	Exc_L4_5 IT
Arhgap42	1.23715e-10	0.467476	0.577	0.41	2.00048e-06	Exc_L4_5 IT
Fmn1	1.38473e-10	0.571209	0.526	0.376	2.23911e-06	Exc_L4_5 IT
Kcnt2	1.8509e-10	0.340002	0.97	0.915	2.9929e-06	Exc_L4_5 IT
Mef2c	5.19811e-10	0.313665	0.989	0.984	8.40534e-06	Exc_L4_5 IT
Hunk	7.55227e-10	0.457206	0.424	0.269	1.2212e-05	Exc_L4_5 IT
Hecw2	3.30651e-09	0.295272	0.96	0.933	5.34663e-05	Exc_L4_5 IT
Lrtm1	3.91141e-09	0.452083	0.544	0.392	6.32474e-05	Exc_L4_5 IT
R3hdm1	1.00648e-08	0.264484	0.998	1	0.000162748	Exc_L4_5 IT
Slc2a13	8.60557e-08	0.316642	0.948	0.893	0.00139152	Exc_L4_5 IT
Pak7	1.22873e-07	0.314642	0.949	0.917	0.00198686	Exc_L4_5 IT
Trpm3	2.19453e-07	0.604907	0.429	0.313	0.00354855	Exc_L4_5 IT
Astn2	6.22823e-07	0.405302	0.914	0.883	0.0100711	Exc_L4_5 IT
Arap2	1.68606e-06	0.331201	0.736	0.648	0.0272636	Exc_L4_5 IT
Slc9a9	1.74184e-06	0.376672	0.736	0.667	0.0281655	Exc_L4_5 IT
Pde8b	2.74725e-06	0.268726	0.905	0.853	0.044423	Exc_L4_5 IT
Abi3bp	3.46761e-15	1.35228	0.685	0.481	5.60712e-11	Exc_L5 IT
Prr16	4.98461e-14	1.05368	0.662	0.414	8.06011e-10	Exc_L5 IT
Gabrg3	9.24485e-12	0.819981	0.801	0.619	1.49489e-07	Exc_L5 IT
Tenm3	1.87406e-10	0.505875	0.945	0.854	3.03035e-06	Exc_L5 IT
Xylt1	1.2041e-09	0.665125	0.815	0.686	1.94703e-05	Exc_L5 IT
Nkain2	1.60254e-09	0.292867	1	1	2.5913e-05	Exc_L5 IT
Xkr4	9.42234e-09	0.393057	0.997	0.996	0.000152359	Exc_L5 IT
Ndst4	9.93717e-09	0.629404	0.858	0.72	0.000160684	Exc_L5 IT
Klhl14	1.19869e-08	0.535716	0.214	0.054	0.000193828	Exc_L5 IT
Lrrtm4	2.18205e-08	0.607583	0.957	0.908	0.000352838	Exc_L5 IT
Garnl3	3.02573e-08	0.586546	0.725	0.573	0.00048926	Exc_L5 IT
Meis2	9.76695e-08	0.634499	0.743	0.582	0.00157932	Exc_L5 IT
Esrrg	1.2342e-07	0.56266	0.613	0.418	0.0019957	Exc_L5 IT
E130114P18Rik	3.76983e-07	0.71084	0.491	0.285	0.00609581	Exc_L5 IT
Bmpr1b	4.14808e-07	0.75472	0.566	0.406	0.00670745	Exc_L5 IT
Mgat4c	4.84968e-07	0.521367	0.957	0.912	0.00784194	Exc_L5 IT
Galntl6	1.12063e-06	1.0778	0.572	0.402	0.0181206	Exc_L5 IT
2210408I21Rik	1.53901e-06	0.408526	0.737	0.573	0.0248858	Exc_L5 IT
Nfia	2.11874e-06	0.513513	0.653	0.481	0.0342601	Exc_L5 IT
Gria2	2.21904e-06	0.328493	0.986	0.987	0.0358819	Exc_L5 IT
Oprm1	2.49075e-06	0.447776	0.535	0.351	0.0402755	Exc_L5 IT
Nav3	3.4084e-18	0.328092	1	1	5.51139e-14	Exc_L6 IT
Cnksr2	4.68214e-15	0.418371	0.997	0.98	7.57102e-11	Exc_L6 IT
R3hdm1	2.5758e-14	0.406158	0.997	0.99	4.16506e-10	Exc_L6 IT
Ptprd	5.17875e-13	0.263428	1	1	8.37404e-09	Exc_L6 IT
Hecw2	3.94867e-12	0.478948	0.955	0.908	6.38501e-08	Exc_L6 IT
Kcnip4	1.06603e-11	0.250722	1	1	1.72377e-07	Exc_L6 IT
Sgcz	1.40679e-11	0.458271	0.997	0.983	2.27479e-07	Exc_L6 IT
Ntm	1.98873e-09	0.287356	0.986	0.945	3.21577e-05	Exc_L6 IT
Grm3	6.57162e-09	0.482572	0.865	0.737	0.000106263	Exc_L6 IT
Pak7	7.89455e-09	0.388846	0.941	0.861	0.000127655	Exc_L6 IT
Ndrg3	8.24944e-09	0.449039	0.713	0.538	0.000133393	Exc_L6 IT
Robo2	1.84868e-08	0.338646	0.955	0.888	0.000298932	Exc_L6 IT
Itgb8	6.28658e-08	0.366172	0.242	0.094	0.00101654	Exc_L6 IT
Lrrc4c	8.07655e-07	0.314436	0.983	0.97	0.0130598	Exc_L6 IT
Lrrc4c	1.64674e-12	0.606809	0.992	0.961	2.66278e-08	Exc_L5 PT
Hunk	6.54063e-09	0.501174	0.377	0.13	0.000105762	Exc_L5 PT
Nrg1	1.00239e-08	0.520683	0.98	0.932	0.000162086	Exc_L5 PT
Pcdh9	2.51956e-08	0.506984	0.96	0.923	0.000407413	Exc_L5 PT
Pde8b	7.32421e-08	0.539479	0.746	0.556	0.00118432	Exc_L5 PT
Unc5d	9.81257e-07	0.743082	0.619	0.411	0.0158669	Exc_L5 PT
Cnksr2	9.94492e-07	0.285015	0.996	0.976	0.0160809	Exc_L5 PT
Rims1	1.59996e-06	0.347524	0.992	0.986	0.0258714	Exc_L5 PT
Lcorl	1.79468e-06	0.506075	0.556	0.377	0.02902	Exc_L5 PT
Rdx	2.00555e-06	0.342919	0.294	0.116	0.0324298	Exc_L5 PT
R3hdm1	2.00886e-06	0.28229	1	1	0.0324833	Exc_L5 PT
Hs6st3	2.46329e-06	0.784943	0.841	0.773	0.0398315	Exc_L5 PT
C530008M17Rik	3.05342e-06	0.496545	0.448	0.275	0.0493738	Exc_L5 PT
Zfp804b	4.55402e-17	1.02379	0.453	0.23	7.36385e-13	Exc_L6 CT
Nav3	1.50559e-14	0.289839	1	0.998	2.43454e-10	Exc_L6 CT
R3hdm1	6.61778e-12	0.361072	0.988	0.976	1.07009e-07	Exc_L6 CT
Gria2	7.82465e-10	0.256011	0.998	0.998	1.26525e-05	Exc_L6 CT
Cdh18	9.99073e-10	0.335531	0.996	0.996	1.6155e-05	Exc_L6 CT
Sgcz	3.7886e-08	0.318887	1	0.988	0.000612617	Exc_L6 CT
Esrrg	8.82549e-08	0.352291	0.872	0.794	0.00142708	Exc_L6 CT
Rxfp1	1.60525e-07	0.427586	0.146	0.055	0.00259569	Exc_L6 CT
Nyap2	6.5908e-07	0.389313	0.659	0.541	0.0106573	Exc_L6 CT
Pcdh10	1.33235e-06	0.344215	0.551	0.416	0.0215441	Exc_L6 CT
Grm3	1.93633e-06	0.326889	0.941	0.911	0.0313105	Exc_L6 CT
Lmo4	2.98266e-06	0.357261	0.421	0.289	0.0482297	Exc_L6 CT
Cnksr2	4.61506e-09	0.428117	0.994	0.994	7.46256e-05	Exc_L6 Car3
Kcnt2	1.65959e-08	0.618543	0.897	0.757	0.000268356	Exc_L6 Car3
Cadps2	1.07101e-07	0.623017	0.749	0.481	0.00173182	Exc_L6 Car3
Egr1	3.16232e-07	0.436686	0.28	0.088	0.00511347	Exc_L6 Car3
Nav3	7.88163e-07	0.26167	1	1	0.0127446	Exc_L6 Car3
Lhfpl3	1.32754e-18	0.419525	0.863	0.75	2.14664e-14	In_Sv2c
Dpp10	4.00176e-15	0.402908	0.913	0.849	6.47084e-11	In_Sv2c
Marchf1	4.49e-13	0.510691	0.555	0.407	7.26033e-09	In_Sv2c
Lrrc4c	2.23033e-12	0.356078	0.931	0.879	3.60644e-08	In_Sv2c
Khdrbs2	5.70812e-11	0.405151	0.587	0.455	9.23004e-07	In_Sv2c
Kirrel3	2.7898e-10	0.27373	0.853	0.776	4.5111e-06	In_Sv2c
Adam12	3.1176e-10	0.40731	0.32	0.208	5.04116e-06	In_Sv2c
Grm3	3.15125e-10	0.419817	0.74	0.66	5.09557e-06	In_Sv2c
Ldb2	3.97305e-10	0.386688	0.527	0.415	6.42443e-06	In_Sv2c
Nkain3	1.6132e-09	0.376386	0.589	0.471	2.60854e-05	In_Sv2c
Gria4	3.69895e-09	0.31432	0.768	0.68	5.9812e-05	In_Sv2c
Prkg1	3.96198e-09	0.444319	0.661	0.557	6.40652e-05	In_Sv2c
Tenm2	7.57068e-09	0.316045	0.932	0.904	0.000122418	In_Sv2c
Slit2	1.13515e-08	0.413471	0.3	0.195	0.000183553	In_Sv2c
Kctd8	1.61606e-08	0.43652	0.498	0.403	0.000261318	In_Sv2c
Alcam	4.91319e-08	0.314005	0.85	0.803	0.000794463	In_Sv2c
Shisa9	5.85764e-08	0.290958	0.779	0.704	0.000947181	In_Sv2c
Unc5d	2.25057e-07	0.34586	0.421	0.31	0.00363917	In_Sv2c
St6galnac3	2.33321e-07	0.267148	0.505	0.392	0.0037728	In_Sv2c
Ncam2	2.5983e-07	0.323201	0.81	0.759	0.00420146	In_Sv2c
Timm44	3.5242e-07	0.30371	0.227	0.15	0.00569863	In_Sv2c
A830018L16Rik	4.12736e-07	0.272739	0.65	0.566	0.00667395	In_Sv2c
Ptprt	4.886e-07	0.315148	0.595	0.502	0.00790066	In_Sv2c
Gda	7.70347e-07	0.284224	0.42	0.328	0.0124565	In_Sv2c
Cnksr2	1.02218e-06	0.259282	0.877	0.848	0.0165287	In_Sv2c
Pcdh10	1.46581e-06	0.261578	0.468	0.366	0.0237022	In_Sv2c
Egr1	1.57033e-06	0.277285	0.115	0.061	0.0253922	In_Sv2c
Lrrn3	1.83938e-06	0.265696	0.3	0.211	0.0297428	In_Sv2c
Clmn	2.69436e-08	0.580776	0.228	0.081	0.000435678	In_Nos1
Ldb2	1.17228e-07	0.754947	0.427	0.251	0.00189557	In_Nos1
Arhgap6	4.06226e-07	0.812333	0.338	0.19	0.00656867	In_Nos1
Cadm1	5.60465e-07	0.451425	0.885	0.787	0.00906271	In_Nos1
Zfhx3	1.04079e-06	0.70973	0.573	0.427	0.0168295	In_Nos1
Prkg1	1.66775e-06	0.421476	0.72	0.569	0.0269675	In_Nos1
Rnf220	8.85099e-19	0.437497	0.82	0.71	1.43121e-14	Oligo
Lrp1b	6.17367e-15	0.293694	0.965	0.941	9.98282e-11	Oligo
Sytl2	6.86672e-15	0.659601	0.42	0.294	1.11035e-10	Oligo
Tmem117	1.81936e-12	0.865809	0.224	0.129	2.94191e-08	Oligo
Fnbp1	6.09938e-10	0.287758	0.833	0.764	9.86269e-06	Oligo
Gatm	2.33661e-09	0.537423	0.353	0.258	3.77829e-05	Oligo
Adgrv1	4.1479e-09	1.35565	0.104	0.052	6.70715e-05	Oligo
Dcc	5.75182e-09	0.477324	0.419	0.327	9.3007e-05	Oligo
Gas7	1.4348e-08	0.444734	0.346	0.254	0.000232006	Oligo
Ube2e2	1.86019e-08	0.342467	0.664	0.581	0.000300793	Oligo
Hs3st1	1.88434e-08	1.0204	0.116	0.06	0.000304698	Oligo
Opalin	2.20484e-08	0.750052	0.196	0.124	0.000356522	Oligo
Tmeff2	5.10702e-08	0.253462	0.959	0.947	0.000825805	Oligo
Fmn1	5.30155e-08	0.650983	0.221	0.148	0.00085726	Oligo
Phyhipl	6.0081e-08	0.838098	0.152	0.089	0.000971509	Oligo
Zfp608	6.07074e-08	0.681	0.216	0.145	0.000981638	Oligo
Pde8a	6.68819e-08	0.337584	0.524	0.43	0.00108148	Oligo
Srgap1	7.46016e-08	0.605571	0.272	0.195	0.00120631	Oligo
Shtn1	1.56395e-07	0.400398	0.458	0.371	0.00252891	Oligo
Rtn4	1.613e-07	0.323398	0.698	0.631	0.00260823	Oligo
Psd3	1.69529e-07	0.548776	0.269	0.194	0.00274128	Oligo
Rap1a	2.62261e-07	0.564514	0.301	0.227	0.00424075	Oligo
Slc7a15	3.10976e-07	0.963646	0.115	0.063	0.00502849	Oligo
Apc	4.17516e-07	0.427367	0.378	0.297	0.00675124	Oligo
Adamtsl1	5.05164e-07	0.527931	0.27	0.195	0.0081685	Oligo
Ttll7	5.16172e-07	0.366182	0.513	0.432	0.00834649	Oligo
Rasl12	1.82971e-06	2.04779	0.033	0.01	0.0295865	Oligo
Gria4	2.85901e-06	0.480402	0.258	0.189	0.0462302	Oligo
Olfml1	3.00957e-06	0.594239	0.207	0.145	0.0486648	Oligo
Rasa2	8.90756e-10	0.694699	0.439	0.322	1.44035e-05	Astro
Hdac9	1.47085e-09	0.623806	0.512	0.399	2.37836e-05	Astro
Nnat	2.3624e-09	1.08279	0.249	0.151	3.82e-05	Astro
Erbb4	4.67587e-09	0.695533	0.386	0.275	7.56088e-05	Astro
Trpm3	4.44429e-08	0.340481	0.834	0.758	0.000718641	Astro
Dpyd	6.28281e-08	0.85319	0.267	0.173	0.00101593	Astro
Mmp14	1.05767e-07	2.99004	0.047	0.012	0.00171026	Astro
Spon1	4.45024e-07	0.775962	0.228	0.134	0.00719604	Astro
Chrdl1	7.68976e-07	1.34477	0.099	0.042	0.0124343	Astro
Npas3	9.50588e-07	0.397114	0.851	0.793	0.015371	Astro
Slc6a11	1.27966e-06	0.771214	0.331	0.247	0.0206921	Astro
Lrrc4c	1.56982e-06	0.374624	0.792	0.733	0.0253839	Astro
Cope	1.47183e-06	7.1314	0.143	0	0.0237995	Endo
Camk1d	1.33917e-27	-0.533673	0.943	0.98	2.16543e-23	Exc_L2_3 IT
Pde1a	2.89647e-22	-0.504727	0.799	0.947	4.6836e-18	Exc_L2_3 IT
Tnr	1.16419e-18	-0.42763	0.941	0.975	1.8825e-14	Exc_L2_3 IT
Caln1	3.27382e-17	-0.596104	0.638	0.811	5.29377e-13	Exc_L2_3 IT
Ryr2	7.5895e-17	-0.318288	0.992	0.995	1.22722e-12	Exc_L2_3 IT
Ldb2	1.01685e-15	-0.49097	0.663	0.826	1.64425e-11	Exc_L2_3 IT
Gria1	1.18392e-15	-0.417007	0.939	0.984	1.9144e-11	Exc_L2_3 IT
Fam155a	1.2893e-15	-0.31898	1	0.998	2.0848e-11	Exc_L2_3 IT
Cdh13	1.43526e-15	-1.04577	0.316	0.503	2.32081e-11	Exc_L2_3 IT
Myt1l	1.52278e-15	-0.364049	0.944	0.977	2.46233e-11	Exc_L2_3 IT
Prkag2	5.22891e-15	-0.445558	0.657	0.825	8.45515e-11	Exc_L2_3 IT
Large1	3.15854e-14	-0.337567	0.983	0.989	5.10736e-10	Exc_L2_3 IT
Wipf3	7.11552e-14	-0.466391	0.485	0.675	1.15058e-09	Exc_L2_3 IT
Mical2	3.22203e-13	-0.393181	0.816	0.916	5.21002e-09	Exc_L2_3 IT
Cacna1c	5.32182e-13	-0.297344	0.977	0.991	8.60538e-09	Exc_L2_3 IT
Cpne6	2.7653e-12	-0.423391	0.228	0.416	4.47149e-08	Exc_L2_3 IT
Spred2	4.47431e-12	-0.510965	0.429	0.601	7.23496e-08	Exc_L2_3 IT
Sntb2	1.02459e-11	-0.451849	0.485	0.649	1.65676e-07	Exc_L2_3 IT
Slc7a14	1.53196e-11	-0.522952	0.347	0.506	2.47718e-07	Exc_L2_3 IT
Cadm1	1.30765e-10	-0.353201	0.918	0.961	2.11447e-06	Exc_L2_3 IT
Rbfox2	1.63544e-10	-0.287957	0.898	0.955	2.6445e-06	Exc_L2_3 IT
Smad3	1.84273e-10	-0.401893	0.335	0.502	2.9797e-06	Exc_L2_3 IT
Fkbp5	2.87805e-10	-0.329814	0.117	0.264	4.65381e-06	Exc_L2_3 IT
Dnajc1	5.5517e-10	-0.379731	0.747	0.856	8.9771e-06	Exc_L2_3 IT
Pkp2	6.9185e-10	-0.333002	0.105	0.241	1.11872e-05	Exc_L2_3 IT
Synpr	1.19871e-09	-0.485206	0.31	0.475	1.93832e-05	Exc_L2_3 IT
Ntrk3	1.26632e-09	-0.271122	0.987	0.992	2.04765e-05	Exc_L2_3 IT
Lzts1	2.71793e-09	-0.36112	0.41	0.578	4.39489e-05	Exc_L2_3 IT
Cdh9	3.08781e-09	-0.529978	0.199	0.346	4.99298e-05	Exc_L2_3 IT
Sorcs3	3.36014e-09	-0.420254	0.764	0.871	5.43334e-05	Exc_L2_3 IT
Serpinb8	5.146e-09	-0.279574	0.067	0.183	8.32108e-05	Exc_L2_3 IT
Adcy9	5.43337e-09	-0.322048	0.715	0.825	8.78576e-05	Exc_L2_3 IT
Zmiz1	5.67044e-09	-0.418217	0.245	0.394	9.16911e-05	Exc_L2_3 IT
Btbd9	1.69537e-08	-0.272275	0.831	0.908	0.000274142	Exc_L2_3 IT
Gsg1l	2.31889e-08	-0.356403	0.619	0.741	0.000374965	Exc_L2_3 IT
Spred1	2.75207e-08	-0.376211	0.546	0.683	0.000445009	Exc_L2_3 IT
Kcnip3	3.12144e-08	-0.346448	0.322	0.472	0.000504738	Exc_L2_3 IT
Gm1043	3.43085e-08	-0.349765	0.356	0.502	0.000554768	Exc_L2_3 IT
Trim2	4.31736e-08	-0.304417	0.753	0.851	0.000698117	Exc_L2_3 IT
Traip	4.49298e-08	-0.271916	0.067	0.171	0.000726515	Exc_L2_3 IT
Tenm4	4.82756e-08	-0.274887	0.975	0.988	0.000780616	Exc_L2_3 IT
Hlf	6.4305e-08	-0.334491	0.289	0.441	0.00103981	Exc_L2_3 IT
Cdh4	6.47505e-08	-0.472258	0.374	0.48	0.00104701	Exc_L2_3 IT
Ppm1h	6.5863e-08	-0.317437	0.789	0.871	0.001065	Exc_L2_3 IT
Robo3	7.92505e-08	-0.387708	0.261	0.391	0.00128148	Exc_L2_3 IT
Pdzd2	9.99382e-08	-0.37719	0.651	0.773	0.001616	Exc_L2_3 IT
Pbx1	1.05137e-07	-0.294913	0.939	0.953	0.00170007	Exc_L2_3 IT
Sgsm1	1.47376e-07	-0.335855	0.295	0.45	0.00238307	Exc_L2_3 IT
Syn3	1.50309e-07	-0.312129	0.634	0.766	0.0024305	Exc_L2_3 IT
Col4a2	1.76788e-07	-0.33976	0.322	0.46	0.00285866	Exc_L2_3 IT
Prkcg	2.53014e-07	-0.424344	0.391	0.512	0.00409124	Exc_L2_3 IT
Luzp2	2.53177e-07	-0.424099	0.504	0.638	0.00409388	Exc_L2_3 IT
Grm1	2.62985e-07	-0.362273	0.826	0.884	0.00425247	Exc_L2_3 IT
Klhl3	3.13417e-07	-0.292257	0.513	0.661	0.00506796	Exc_L2_3 IT
Col4a1	3.90978e-07	-0.306152	0.278	0.422	0.00632211	Exc_L2_3 IT
Ankrd6	4.58441e-07	-0.302689	0.238	0.374	0.00741299	Exc_L2_3 IT
Cacnb2	4.7651e-07	-0.330222	0.916	0.935	0.00770516	Exc_L2_3 IT
Ptprt	5.05214e-07	-0.263074	0.914	0.953	0.0081693	Exc_L2_3 IT
Smoc2	5.09185e-07	-0.445247	0.261	0.39	0.00823351	Exc_L2_3 IT
Ly6h	5.29723e-07	-0.290589	0.259	0.399	0.00856563	Exc_L2_3 IT
Gfod1	5.67684e-07	-0.308567	0.598	0.717	0.00917945	Exc_L2_3 IT
Rapgef6	5.79604e-07	-0.328699	0.483	0.623	0.0093722	Exc_L2_3 IT
Exoc6b	6.17056e-07	-0.298714	0.833	0.879	0.0099778	Exc_L2_3 IT
Maml3	7.27803e-07	-0.336532	0.559	0.702	0.0117686	Exc_L2_3 IT
Sorcs1	7.44537e-07	-0.311416	0.63	0.764	0.0120392	Exc_L2_3 IT
Baiap2	8.74274e-07	-0.347637	0.563	0.682	0.014137	Exc_L2_3 IT
Galnt9	9.11221e-07	-0.266024	0.082	0.172	0.0147344	Exc_L2_3 IT
Shisa9	1.37929e-06	-0.284006	0.676	0.798	0.0223031	Exc_L2_3 IT
Igsf9b	1.40406e-06	-0.309298	0.477	0.612	0.0227037	Exc_L2_3 IT
Rapgef2	1.42253e-06	-0.289396	0.801	0.852	0.0230024	Exc_L2_3 IT
Fkbp1a	1.94798e-06	-0.292135	0.245	0.365	0.0314988	Exc_L2_3 IT
Tmem108	2.03732e-06	-0.2658	0.835	0.896	0.0329435	Exc_L2_3 IT
Cpe	2.09408e-06	-0.295673	0.651	0.744	0.0338612	Exc_L2_3 IT
Nuak1	2.28703e-06	-0.278339	0.153	0.262	0.0369813	Exc_L2_3 IT
Myt1l	7.40588e-16	-0.4041	0.922	0.98	1.19753e-11	Exc_L4_5 IT
Tenm4	6.61824e-15	-0.300312	0.994	0.998	1.07017e-10	Exc_L4_5 IT
Zbtb16	8.01812e-15	-0.55002	0.479	0.683	1.29653e-10	Exc_L4_5 IT
Camk1d	1.05935e-14	-0.411843	0.89	0.954	1.71297e-10	Exc_L4_5 IT
Sgsm1	1.85508e-14	-0.529745	0.261	0.471	2.99966e-10	Exc_L4_5 IT
Dlgap2	4.8643e-12	-0.329337	0.989	0.992	7.86558e-08	Exc_L4_5 IT
Mical2	1.19439e-11	-0.416784	0.86	0.907	1.93133e-07	Exc_L4_5 IT
Large1	2.1207e-11	-0.384821	0.913	0.962	3.42917e-07	Exc_L4_5 IT
Cdyl2	2.94541e-11	-0.4461	0.374	0.564	4.76273e-07	Exc_L4_5 IT
Mnat1	4.12401e-11	-0.413149	0.601	0.752	6.66852e-07	Exc_L4_5 IT
Fgf1	7.44611e-11	-0.471578	0.234	0.41	1.20404e-06	Exc_L4_5 IT
Gria1	3.6741e-10	-0.33643	0.819	0.913	5.94102e-06	Exc_L4_5 IT
Pde10a	1.05258e-09	-0.256355	0.987	0.996	1.70202e-05	Exc_L4_5 IT
Camk2a	2.48014e-09	-0.265124	0.959	0.982	4.01038e-05	Exc_L4_5 IT
Slc17a7	2.62208e-09	-0.363447	0.428	0.598	4.2399e-05	Exc_L4_5 IT
Sv2b	3.22297e-09	-0.374812	0.83	0.889	5.21154e-05	Exc_L4_5 IT
Ankrd33b	3.7889e-09	-0.409547	0.542	0.677	6.12665e-05	Exc_L4_5 IT
Homer1	7.26457e-09	-0.48091	0.785	0.871	0.000117468	Exc_L4_5 IT
Tnr	9.42585e-09	-0.297714	0.89	0.949	0.000152416	Exc_L4_5 IT
Plcl2	2.40623e-08	-0.318332	0.645	0.768	0.000389087	Exc_L4_5 IT
Sorcs3	3.98665e-08	-0.491422	0.598	0.721	0.000644641	Exc_L4_5 IT
Grin2b	4.5175e-08	-0.278203	0.983	0.988	0.00073048	Exc_L4_5 IT
Cacna1c	5.42448e-08	-0.285449	0.868	0.941	0.000877138	Exc_L4_5 IT
Arhgap26	6.15214e-08	-0.385557	0.444	0.6	0.000994801	Exc_L4_5 IT
Spred2	8.71666e-08	-0.386941	0.431	0.558	0.00140948	Exc_L4_5 IT
Ahi1	8.7459e-08	-0.287978	0.897	0.945	0.00141421	Exc_L4_5 IT
Gm12394	9.5554e-08	-0.305952	0.766	0.859	0.00154511	Exc_L4_5 IT
Spred1	1.30082e-07	-0.360746	0.512	0.644	0.00210342	Exc_L4_5 IT
Ptpn9	1.5892e-07	-0.308256	0.299	0.455	0.00256974	Exc_L4_5 IT
Pdzd2	3.09933e-07	-0.313583	0.329	0.491	0.00501161	Exc_L4_5 IT
Pigk	3.84342e-07	-0.326332	0.617	0.737	0.00621481	Exc_L4_5 IT
Etv5	4.89846e-07	-0.350723	0.243	0.37	0.00792081	Exc_L4_5 IT
Pde4a	5.42349e-07	-0.361052	0.514	0.63	0.00876978	Exc_L4_5 IT
Nrxn2	5.60268e-07	-0.343891	0.383	0.505	0.00905953	Exc_L4_5 IT
Kcnd3	1.03656e-06	-0.388477	0.545	0.642	0.0167611	Exc_L4_5 IT
Slc6a17	1.28213e-06	-0.297806	0.482	0.612	0.020732	Exc_L4_5 IT
Lyst	1.39325e-06	-0.306408	0.479	0.608	0.0225289	Exc_L4_5 IT
Phf21b	1.39669e-06	-0.314312	0.113	0.21	0.0225844	Exc_L4_5 IT
Atp6v0b	1.53288e-06	-0.30787	0.587	0.703	0.0247867	Exc_L4_5 IT
4930578G10Rik	1.56597e-06	-0.33204	0.781	0.853	0.0253217	Exc_L4_5 IT
Zmynd8	1.61716e-06	-0.300047	0.639	0.745	0.0261494	Exc_L4_5 IT
Sh3gl2	2.26182e-06	-0.266709	0.868	0.919	0.0365737	Exc_L4_5 IT
Itga8	2.91717e-06	-0.332213	0.227	0.349	0.0471707	Exc_L4_5 IT
Dlgap1	3.54721e-16	-0.349686	1	1	5.73584e-12	Exc_L5 IT
Auts2	6.84802e-10	-0.304494	0.997	1	1.10733e-05	Exc_L5 IT
Pde10a	3.67933e-09	-0.541678	0.922	0.958	5.94947e-05	Exc_L5 IT
Scube1	4.1437e-09	-0.693682	0.341	0.556	6.70037e-05	Exc_L5 IT
Nlk	2.48961e-08	-0.449985	0.806	0.921	0.00040257	Exc_L5 IT
Maml3	7.15192e-08	-0.630035	0.439	0.632	0.00115647	Exc_L5 IT
Dock4	1.47905e-07	-0.395475	0.801	0.916	0.00239163	Exc_L5 IT
Tshz3	2.1022e-07	-0.532094	0.324	0.519	0.00339926	Exc_L5 IT
Unc13b	3.31562e-07	-0.478723	0.497	0.674	0.00536136	Exc_L5 IT
Mical2	7.70362e-07	-0.456672	0.673	0.791	0.0124568	Exc_L5 IT
Ptprt	9.56682e-07	-0.534829	0.824	0.908	0.0154695	Exc_L5 IT
Galnt18	2.15289e-06	-0.466394	0.691	0.795	0.0348123	Exc_L5 IT
Rora	2.20139e-06	-0.59991	0.838	0.904	0.0355965	Exc_L5 IT
Ctnna3	2.22347e-06	-0.555362	0.561	0.711	0.0359536	Exc_L5 IT
Tnr	1.26179e-09	-0.32082	0.962	0.993	2.04032e-05	Exc_L5 IT
Auts2	4.30827e-09	-0.329004	0.997	1	6.96647e-05	Exc_L5 IT
Luzp2	1.26805e-08	-1.08103	0.128	0.273	0.000205044	Exc_L5 IT
Cacna1c	1.62783e-08	-0.408847	0.91	0.953	0.00026322	Exc_L5 IT
Shisa6	2.58021e-08	-0.923334	0.135	0.293	0.000417221	Exc_L5 IT
Mgat4c	2.74582e-08	-0.887628	0.619	0.742	0.000443998	Exc_L5 IT
Olfm3	3.33257e-08	-0.845135	0.433	0.591	0.000538877	Exc_L5 IT
Adgrl3	3.43873e-08	-0.316792	0.99	0.998	0.000556043	Exc_L5 IT
Spred2	7.57173e-08	-0.491582	0.46	0.618	0.00122435	Exc_L5 IT
Gfra1	7.99306e-08	-0.947942	0.045	0.154	0.00129248	Exc_L5 IT
Grin3a	1.00499e-07	-0.497222	0.083	0.236	0.00162507	Exc_L5 IT
Camk1d	2.65126e-07	-0.298107	0.962	0.983	0.00428709	Exc_L5 IT
Tmcc3	2.74296e-07	-0.581089	0.083	0.201	0.00443537	Exc_L5 IT
Sntb2	2.82515e-07	-0.491137	0.519	0.682	0.00456826	Exc_L5 IT
Gria1	4.52247e-07	-0.327873	0.976	0.985	0.00731283	Exc_L5 IT
Sorcs3	1.03035e-06	-0.466732	0.924	0.958	0.0166608	Exc_L5 IT
Mnat1	1.15821e-06	-0.339647	0.64	0.769	0.0187283	Exc_L5 IT
Nr1d2	1.48711e-06	-0.35385	0.218	0.387	0.0240465	Exc_L5 IT
Maml3	1.62001e-06	-0.503851	0.533	0.682	0.0261956	Exc_L5 IT
Tmem163	1.64759e-06	-0.837995	0.073	0.176	0.0266415	Exc_L5 IT
Epha5	2.91266e-06	-0.383551	0.858	0.923	0.0470978	Exc_L5 IT
Grin2b	2.0177e-09	-0.303661	1	1	3.26262e-05	Exc_L5 PT
Sv2b	4.09361e-09	-0.491952	0.825	0.937	6.61937e-05	Exc_L5 PT
Fam155a	6.68937e-09	-0.323027	1	1	0.000108167	Exc_L5 PT
Etv5	2.59315e-08	-0.51072	0.417	0.662	0.000419312	Exc_L5 PT
Mical2	5.145e-08	-0.391033	0.897	0.961	0.000831947	Exc_L5 PT
Grin2a	6.91851e-08	-0.415043	0.992	0.99	0.00111872	Exc_L5 PT
Dscaml1	9.40414e-08	-0.474564	0.845	0.952	0.00152065	Exc_L5 PT
Tnr	1.10582e-07	-0.395096	0.972	0.986	0.00178812	Exc_L5 PT
Pdzd2	3.47802e-07	-0.546921	0.663	0.807	0.00562397	Exc_L5 PT
Fkbp5	3.53336e-07	-0.461072	0.175	0.367	0.00571345	Exc_L5 PT
Camk1d	4.7907e-07	-0.319454	0.964	0.99	0.00774655	Exc_L5 PT
Galnt9	7.49707e-07	-0.495646	0.385	0.594	0.0121228	Exc_L5 PT
Ptk2b	9.98026e-07	-0.472541	0.575	0.725	0.0161381	Exc_L5 PT
Prkcg	1.77198e-06	-0.496213	0.544	0.71	0.0286529	Exc_L5 PT
Mnat1	1.81295e-06	-0.427007	0.718	0.826	0.0293154	Exc_L5 PT
Spred1	2.75448e-06	-0.487125	0.524	0.681	0.0445399	Exc_L5 PT
Iqgap2	2.82026e-06	-0.477716	0.655	0.797	0.0456035	Exc_L5 PT
Fam155a	1.76842e-16	-0.257226	1	1	2.85953e-12	Exc_L6 CT
Sgsm1	9.7823e-12	-0.499155	0.203	0.39	1.5818e-07	Exc_L6 CT
Adcy9	9.52154e-11	-0.451408	0.713	0.82	1.53963e-06	Exc_L6 CT
Dkk3	2.2611e-10	-0.463938	0.352	0.543	3.6562e-06	Exc_L6 CT
Lyst	3.88402e-10	-0.464775	0.484	0.64	6.28047e-06	Exc_L6 CT
Galnt9	5.05072e-10	-0.429987	0.358	0.549	8.16701e-06	Exc_L6 CT
Cmss1	4.31943e-09	-0.359732	0.673	0.816	6.98453e-05	Exc_L6 CT
Zmynd8	4.4515e-09	-0.348941	0.673	0.806	7.19808e-05	Exc_L6 CT
Aff3	2.34694e-08	-0.351577	0.776	0.877	0.0003795	Exc_L6 CT
Grm5	3.93636e-08	-0.422065	0.882	0.919	0.00063651	Exc_L6 CT
Ptprg	4.43909e-08	-0.384763	0.846	0.905	0.000717801	Exc_L6 CT
Mnat1	1.19723e-07	-0.348004	0.551	0.693	0.00193592	Exc_L6 CT
Zbtb16	1.37153e-07	-0.408358	0.293	0.432	0.00221776	Exc_L6 CT
Sdk2	1.75708e-07	-0.352208	0.813	0.887	0.00284119	Exc_L6 CT
Camk1d	1.82326e-07	-0.301867	0.929	0.95	0.00294821	Exc_L6 CT
Enox1	2.43051e-07	-0.322107	0.526	0.679	0.00393014	Exc_L6 CT
Spred2	6.01753e-07	-0.446895	0.486	0.604	0.00973035	Exc_L6 CT
Rapgef2	6.42094e-07	-0.348068	0.73	0.806	0.0103827	Exc_L6 CT
Rnf169	7.41702e-07	-0.338521	0.526	0.663	0.0119933	Exc_L6 CT
Per2	8.67442e-07	-0.270017	0.043	0.127	0.0140265	Exc_L6 CT
Lrrn2	1.07336e-06	-0.37425	0.335	0.469	0.0173562	Exc_L6 CT
Cpe	1.8618e-06	-0.339031	0.697	0.798	0.0301053	Exc_L6 CT
Sorcs2	2.38738e-06	-0.343943	0.128	0.242	0.0386039	Exc_L6 CT
Cdh4	2.97941e-06	-0.384295	0.13	0.234	0.0481771	Exc_L6 CT
Camk1d	3.18738e-09	-0.442871	0.954	0.989	5.154e-05	Exc_L6 Car3
Zmiz1	3.44951e-07	-0.483167	0.246	0.514	0.00557785	Exc_L6 Car3
Large1	6.46629e-07	-0.330726	0.994	1	0.010456	Exc_L6 Car3
Plcb1	5.70813e-15	-0.275395	0.989	0.994	9.23004e-11	In_Sv2c
Reln	7.61397e-13	-0.592915	0.197	0.326	1.23118e-08	In_Sv2c
Smpd3	5.47356e-11	-0.406275	0.506	0.611	8.85075e-07	In_Sv2c
Ccnd2	6.12778e-11	-0.357184	0.053	0.136	9.90863e-07	In_Sv2c
Cacnb2	6.98972e-10	-0.592334	0.929	0.921	1.13024e-05	In_Sv2c
Il1rapl2	2.14333e-09	-0.776642	0.07	0.137	3.46576e-05	In_Sv2c
Mnat1	3.29291e-09	-0.335236	0.405	0.518	5.32463e-05	In_Sv2c
Camk1d	6.42224e-09	-0.277295	0.853	0.89	0.000103848	In_Sv2c
Cmss1	8.07771e-09	-0.338443	0.691	0.766	0.000130617	In_Sv2c
Zmat4	1.55144e-08	-0.463107	0.213	0.311	0.000250867	In_Sv2c
Ryr3	2.21475e-08	-0.31379	0.937	0.949	0.000358125	In_Sv2c
Dgki	1.09381e-07	-0.371362	0.889	0.903	0.0017687	In_Sv2c
Bach2	1.49532e-07	-0.381878	0.239	0.344	0.00241792	In_Sv2c
Traip	1.63854e-07	-0.302869	0.164	0.255	0.00264952	In_Sv2c
Tbc1d4	1.92397e-07	-0.304569	0.083	0.156	0.00311106	In_Sv2c
Cnr1	2.73273e-07	-0.433433	0.138	0.211	0.00441883	In_Sv2c
Kcnip2	4.327e-07	-0.309381	0.315	0.412	0.00699676	In_Sv2c
Camkk2	5.07321e-07	-0.275077	0.305	0.41	0.00820338	In_Sv2c
Ece1	5.15182e-07	-0.271139	0.109	0.186	0.0083305	In_Sv2c
Pcsk2	5.49722e-07	-0.2844	0.85	0.881	0.00888901	In_Sv2c
Maml3	1.13073e-06	-0.305504	0.406	0.501	0.0182838	In_Sv2c
Kazn	1.31744e-06	-0.282631	0.29	0.385	0.021303	In_Sv2c
Nrgn	1.37138e-06	-0.299225	0.21	0.3	0.0221752	In_Sv2c
Galntl6	1.93355e-06	-0.377436	0.75	0.794	0.0312656	In_Sv2c
Baiap2	2.01055e-06	-0.254776	0.52	0.611	0.0325106	In_Sv2c
Sox6	1.11974e-08	-0.957452	0.183	0.379	0.000181063	In_Nos1
Cadm2	2.22755e-08	-0.523271	0.94	0.972	0.000360194	In_Nos1
Runx1t1	1.87758e-07	-0.573637	0.404	0.578	0.00303605	In_Nos1
Mpped2	2.73637e-07	-0.509022	0.406	0.602	0.00442471	In_Nos1
Tshz3	1.10451e-06	-0.569218	0.166	0.327	0.0178599	In_Nos1
Robo2	2.34945e-06	-0.72381	0.599	0.72	0.0379906	In_Nos1
Tcf4	2.8218e-06	-0.473625	0.539	0.692	0.0456285	In_Nos1
Mnat1	2.99106e-06	-0.409581	0.483	0.649	0.0483654	In_Nos1
Zbtb16	2.0908e-06	-0.473815	0.37	0.544	0.0338083	In_Pvalb
Zbtb16	3.0202e-117	-3.17194	0.05	0.357	4.88366e-113	Oligo
Adipor2	5.82422e-93	-1.63475	0.282	0.61	9.41776e-89	Oligo
Sgk1	5.99093e-71	-2.78721	0.04	0.25	9.68733e-67	Oligo
Rcan2	9.22381e-43	-1.25157	0.202	0.419	1.49149e-38	Oligo
Pex5l	1.4744e-39	-0.626443	0.767	0.894	2.38411e-35	Oligo
Tmod2	1.90903e-36	-1.00195	0.278	0.485	3.0869e-32	Oligo
Plcl1	2.94308e-32	-0.471405	0.924	0.967	4.75896e-28	Oligo
Mobp	1.57647e-31	-0.66258	0.506	0.691	2.54916e-27	Oligo
Elmo1	1.72318e-31	-0.713145	0.576	0.738	2.78638e-27	Oligo
Fkbp5	2.19023e-28	-2.83353	0.017	0.104	3.5416e-24	Oligo
Spock1	8.78459e-28	-0.718066	0.459	0.637	1.42047e-23	Oligo
Daam2	2.2784e-26	-0.84737	0.336	0.507	3.68418e-22	Oligo
Gli2	1.61385e-25	-6.25898	0.001	0.052	2.60959e-21	Oligo
Polr3e	9.88002e-25	-1.84474	0.045	0.148	1.5976e-20	Oligo
Hecw2	7.8694e-24	-0.599052	0.536	0.69	1.27248e-19	Oligo
Bcl2l1	2.41753e-22	-0.887865	0.214	0.365	3.90914e-18	Oligo
Klf13	1.80808e-21	-1.08823	0.132	0.263	2.92367e-17	Oligo
Rab31	4.85896e-21	-0.754383	0.359	0.51	7.85693e-17	Oligo
Map7d2	1.0939e-20	-1.44841	0.06	0.164	1.76884e-16	Oligo
Itpk1	4.98319e-20	-0.999522	0.164	0.295	8.05781e-16	Oligo
Sez6l2	9.33834e-20	-0.9958	0.163	0.294	1.51001e-15	Oligo
Camk1d	1.75268e-19	-0.548805	0.515	0.657	2.83408e-15	Oligo
Oxr1	2.13627e-19	-0.690231	0.346	0.493	3.45435e-15	Oligo
Cmss1	8.73671e-19	-0.507623	0.617	0.736	1.41273e-14	Oligo
Arid5b	4.11181e-18	-1.14841	0.099	0.209	6.6488e-14	Oligo
Ptprk	7.02568e-18	-0.587438	0.452	0.589	1.13605e-13	Oligo
Bcat1	1.00121e-17	-2.24901	0.018	0.081	1.61895e-13	Oligo
Pakap	2.1939e-17	-0.694051	0.365	0.5	3.54753e-13	Oligo
Htra1	2.41782e-17	-1.75373	0.036	0.112	3.90961e-13	Oligo
Hif3a	4.03153e-15	-3.65479	0.003	0.04	6.51899e-11	Oligo
Plin4	1.72511e-14	-3.06203	0.006	0.046	2.7895e-10	Oligo
Mast4	3.13758e-13	-0.338643	0.864	0.91	5.07346e-09	Oligo
St3gal3	3.41535e-13	-0.852421	0.141	0.241	5.52262e-09	Oligo
Ikzf2	1.45103e-12	-1.11298	0.09	0.171	2.34632e-08	Oligo
Slc6a1	2.88957e-12	-1.30147	0.053	0.12	4.67243e-08	Oligo
Dock9	3.02581e-11	-0.496096	0.368	0.477	4.89273e-07	Oligo
Gjc3	3.39742e-11	-0.561187	0.338	0.441	5.49363e-07	Oligo
Mast3	7.78809e-11	-0.548382	0.283	0.388	1.25933e-06	Oligo
Igsf11	8.89498e-11	-0.494792	0.317	0.426	1.43832e-06	Oligo
Klf9	4.98932e-10	-0.975906	0.075	0.142	8.06773e-06	Oligo
Cdc42bpa	8.0757e-10	-0.363894	0.569	0.664	1.30584e-05	Oligo
Pip4k2a	1.34488e-09	-0.464199	0.375	0.475	2.17468e-05	Oligo
9330159F19Rik	1.65989e-09	-1.10476	0.054	0.112	2.68404e-05	Oligo
Cdc37l1	1.8669e-09	-0.37469	0.511	0.606	3.01878e-05	Oligo
Otud7a	2.36904e-09	-0.553144	0.335	0.425	3.83074e-05	Oligo
Ptgds	3.55149e-09	-0.603658	0.214	0.301	5.74276e-05	Oligo
Cox4i1	3.98887e-09	-0.865788	0.096	0.166	6.45e-05	Oligo
B3galt5	4.43635e-09	-0.822489	0.101	0.171	7.17358e-05	Oligo
Arhgap21	6.28343e-09	-0.57997	0.2	0.286	0.000101603	Oligo
Mat2a	7.52059e-09	-0.57965	0.184	0.27	0.000121608	Oligo
Hexb	8.01919e-09	-0.723732	0.114	0.188	0.00012967	Oligo
Map7	1.0421e-08	-0.26691	0.784	0.844	0.000168508	Oligo
Kctd3	1.79801e-08	-0.624814	0.165	0.244	0.000290738	Oligo
Inpp5a	2.10378e-08	-1.03583	0.077	0.134	0.000340181	Oligo
Asphd1	2.6054e-08	-0.970965	0.058	0.113	0.000421294	Oligo
Arrdc2	3.20747e-08	-1.52321	0.023	0.061	0.000518647	Oligo
Tacc1	3.97057e-08	-0.662216	0.159	0.234	0.000642041	Oligo
Rnf144a	4.64491e-08	-0.948784	0.071	0.127	0.000751083	Oligo
Cdh19	5.39502e-08	-0.45102	0.268	0.357	0.000872375	Oligo
Anln	6.22018e-08	-0.498552	0.221	0.304	0.0010058	Oligo
Hip1	7.15533e-08	-0.611008	0.159	0.234	0.00115702	Oligo
Ankrd13a	8.74257e-08	-1.0345	0.046	0.095	0.00141367	Oligo
Arhgef10	9.41311e-08	-0.440588	0.29	0.379	0.0015221	Oligo
Slc8a1	9.94677e-08	-0.315622	0.589	0.668	0.00160839	Oligo
Hapln2	3.13207e-07	-0.570885	0.124	0.192	0.00506455	Oligo
Cck	3.58404e-07	-0.947738	0.059	0.108	0.0057954	Oligo
Pgbd5	6.93608e-07	-0.930565	0.057	0.104	0.0112156	Oligo
Dscaml1	6.96407e-07	-0.290767	0.546	0.626	0.0112609	Oligo
Ogdhl	8.0532e-07	-1.2842	0.023	0.057	0.013022	Oligo
Plekha1	8.45954e-07	-0.514775	0.2	0.27	0.0136791	Oligo
Ptpn11	8.8158e-07	-0.627454	0.138	0.202	0.0142552	Oligo
Usp54	9.02002e-07	-0.38101	0.336	0.419	0.0145854	Oligo
Ppp1cc	9.22848e-07	-0.745156	0.099	0.155	0.0149224	Oligo
Per2	1.01173e-06	-2.81393	0.002	0.019	0.0163597	Oligo
Ppp1r16b	1.05941e-06	-0.38061	0.502	0.572	0.0171307	Oligo
Pla2g3	1.09877e-06	-1.0633	0.044	0.085	0.0177672	Oligo
Grm7	1.66289e-06	-0.294278	0.555	0.635	0.026889	Oligo
Glul	1.74572e-06	-0.611883	0.152	0.215	0.0282283	Oligo
Vmp1	2.2301e-06	-0.337149	0.421	0.5	0.0360607	Oligo
Hdgfl2	2.44374e-06	-1.25884	0.03	0.064	0.0395153	Oligo
Tef	2.7716e-06	-0.767132	0.066	0.115	0.0448167	Oligo
Fth1	3.04495e-06	-0.492951	0.188	0.257	0.0492369	Oligo
Zbtb16	1.11711e-41	-2.42891	0.092	0.331	1.80637e-37	Astro
Hif3a	6.42357e-29	-2.05994	0.072	0.253	1.03869e-24	Astro
Kcnn2	7.54058e-24	-1.053	0.372	0.566	1.21931e-19	Astro
Mertk	3.73361e-20	-0.884772	0.559	0.698	6.03725e-16	Astro
Asic2	4.50695e-20	-0.906818	0.35	0.544	7.28773e-16	Astro
Paqr8	7.30635e-20	-0.949311	0.409	0.578	1.18144e-15	Astro
Pde10a	1.56238e-17	-1.03017	0.271	0.436	2.52637e-13	Astro
Fam107a	3.43835e-16	-1.15889	0.14	0.292	5.55981e-12	Astro
Galnt18	1.98702e-15	-1.1374	0.207	0.347	3.21301e-11	Astro
Lrrc8c	5.02844e-15	-1.47248	0.093	0.216	8.13099e-11	Astro
Htra1	4.07318e-14	-0.856486	0.333	0.479	6.58634e-10	Astro
Fkbp5	5.41311e-14	-1.7206	0.074	0.179	8.75299e-10	Astro
Camk1d	6.62668e-13	-0.551369	0.662	0.771	1.07153e-08	Astro
Cmss1	5.33079e-11	-0.470023	0.66	0.773	8.61989e-07	Astro
Cdh19	5.74849e-11	-0.762869	0.338	0.463	9.2953e-07	Astro
Mapk4	7.41157e-11	-0.630203	0.417	0.546	1.19845e-06	Astro
Usp53	1.18529e-08	-0.711672	0.2	0.312	0.000191661	Astro
Etnppl	3.10697e-08	-0.883571	0.117	0.209	0.000502397	Astro
Wnk2	4.34293e-08	-0.511922	0.347	0.466	0.000702251	Astro
Smim3	4.4182e-08	-1.41048	0.034	0.1	0.000714424	Astro
Mnat1	6.01037e-08	-0.721208	0.219	0.326	0.000971876	Astro
Hexb	9.94288e-08	-0.899575	0.109	0.205	0.00160776	Astro
Ahcyl1	1.11544e-07	-0.502459	0.393	0.497	0.00180367	Astro
Aldh1a1	1.2723e-07	-0.993448	0.12	0.205	0.00205731	Astro
Gpt2	1.84303e-07	-1.27763	0.061	0.127	0.00298018	Astro
Per2	3.46533e-07	-1.42867	0.043	0.106	0.00560345	Astro
Ppia	3.59392e-07	-0.907261	0.132	0.214	0.00581136	Astro
Fam184a	4.21982e-07	-0.652405	0.297	0.393	0.00682344	Astro
Prr5	5.26113e-07	-1.44611	0.03	0.086	0.00850725	Astro
Adamts20	1.21049e-06	-1.18937	0.04	0.097	0.0195736	Astro
Tsc22d3	1.35825e-06	-1.02746	0.075	0.147	0.0219628	Astro
Tmsb4x	1.74266e-06	-0.649037	0.192	0.287	0.0281788	Astro
Rapgef3	1.76816e-06	-0.73936	0.197	0.277	0.0285911	Astro
Xpnpep1	2.67642e-06	-0.765931	0.173	0.254	0.0432778	Astro
Fkbp5	2.06057e-28	-2.36414	0.087	0.411	3.33193e-24	Microglia
Ccnd3	5.5869e-17	-1.31156	0.229	0.503	9.03402e-13	Microglia
Dst	3.41105e-08	-0.599025	0.455	0.641	0.000551566	Microglia
Zbtb16	1.24696e-16	-2.44929	0.056	0.288	2.01633e-12	OPCs
Mertk	5.73344e-15	-1.81478	0.13	0.378	9.27098e-11	OPCs
Kcnip1	2.94025e-09	-1.00565	0.29	0.506	4.75439e-05	OPCs
Htra1	8.79694e-08	-1.69339	0.062	0.2	0.00142247	OPCs
Nrxn2	1.65489e-07	-0.701771	0.425	0.609	0.00267596	OPCs
Cmss1	3.07885e-06	-0.534318	0.625	0.759	0.0497851	OPCs
Zbtb16	1.99407e-09	-2.92409	0.114	0.479	3.22442e-05	Endo
Ccdc141	3.04527e-07	-1.15231	0.6	0.866	0.0049242	Endo
