# Supplementary material for: TAOK2 controls synaptic plasticity and anxiety via ERK and calcium signaling
Source: iScience. 2025 Oct 9;28(11):113712. doi: 10.1016/j.isci.2025.113712 (PMC12590003; doi:10.1016/j.isci.2025.113712)
Supplement: Table S4. KEGG pathways enriched in excitatory neurons of cortical layers 2/3 and 4/5, related to Figures 4 and S5 [file mmc5.xlsx]

## Sheet: L23 IT sig DEGs_KEGG
category	subcategory	ID	Description	GeneRatio	BgRatio	RichFactor	FoldEnrichment	zScore	pvalue	p.adjust	qvalue	geneID	Count
Human Diseases	Cardiovascular disease	mmu05414	Dilated cardiomyopathy - Mus musculus (house mouse)	21033	103/9568	0.0776699	13.0376	9.5085	1.46477e-07	2.00356e-05	1.19036e-05	244431/20191/12288/20650/11515/12296/16773/11514	8
Organismal Systems	Endocrine system	mmu04921	Oxytocin signaling pathway - Mus musculus (house mouse)	21064	153/9568	0.0588235	9.8741	8.56588	2.52449e-07	2.00356e-05	1.19036e-05	20191/17260/108099/18795/12288/11515/18752/12296/11514	9
Organismal Systems	Nervous system	mmu04724	Glutamatergic synapse - Mus musculus (house mouse)	21033	116/9568	0.0689655	11.5765	8.87202	3.68753e-07	2.00356e-05	1.19036e-05	14799/18795/12288/11515/18752/14816/108069/11514	8
Organismal Systems	Endocrine system	mmu04911	Insulin secretion - Mus musculus (house mouse)	21002	86/9568	0.0813953	13.663	9.13162	6.80207e-07	2.21748e-05	1.31745e-05	20191/18795/12288/16531/11515/18752/11514	7
Human Diseases	Cardiovascular disease	mmu05412	Arrhythmogenic right ventricular cardiomyopathy - Mus musculus (house mouse)	21002	86/9568	0.0813953	13.663	9.13162	6.80207e-07	2.21748e-05	1.31745e-05	244431/20191/12288/20650/67451/12296/16773	7
Human Diseases	Substance dependence	mmu05032	Morphine addiction - Mus musculus (house mouse)	21002	92/9568	0.076087	12.7719	8.78297	1.07888e-06	2.93095e-05	1.74135e-05	18573/14407/218461/11515/29863/18752/11514	7
Organismal Systems	Environmental adaptation	mmu04713	Circadian entrainment - Mus musculus (house mouse)	21002	99/9568	0.0707071	11.8689	8.41515	1.77536e-06	3.87174e-05	2.30029e-05	20191/14799/18795/12288/11515/18752/11514	7
Human Diseases	Cardiovascular disease	mmu05410	Hypertrophic cardiomyopathy - Mus musculus (house mouse)	21002	100/9568	0.07	11.7502	8.36563	1.90024e-06	3.87174e-05	2.30029e-05	244431/20191/108099/12288/20650/12296/16773	7
Organismal Systems	Nervous system	mmu04720	Long-term potentiation - Mus musculus (house mouse)	20972	67/9568	0.0895522	15.0322	8.92259	2.57394e-06	4.66168e-05	2.76962e-05	14799/18795/12288/18752/14816/11514	6
Organismal Systems	Nervous system	mmu04723	Retrograde endocannabinoid signaling - Mus musculus (house mouse)	21033	153/9568	0.0522876	8.77698	7.50686	3.0288e-06	4.93695e-05	2.93316e-05	14799/18795/14407/12288/11515/18752/14816/11514	8
Organismal Systems	Endocrine system	mmu04927	Cortisol synthesis and secretion - Mus musculus (house mouse)	20972	72/9568	0.0833333	13.9883	8.56368	3.93849e-06	5.83613e-05	3.46738e-05	18795/12288/218461/11515/18514/11514	6
Organismal Systems	Digestive system	mmu04972	Pancreatic secretion - Mus musculus (house mouse)	21002	115/9568	0.0608696	10.2175	7.69824	4.85477e-06	6.59439e-05	3.91788e-05	20191/18795/16531/11515/18752/54403/11514	7
Organismal Systems	Sensory system	mmu04742	Taste transduction - Mus musculus (house mouse)	20972	92/9568	0.0652174	10.9474	7.42167	1.6402e-05	0.000183982	0.000109308	18573/18795/12288/110876/14816/11514	6
Environmental Information Processing	Signal transduction	mmu04020	Calcium signaling pathway - Mus musculus (house mouse)	21064	254/9568	0.0354331	5.94778	6.18688	1.67845e-05	0.000183982	0.000109308	18573/20191/18795/12288/18213/11515/18752/14816/11514	9
Environmental Information Processing	Signal transduction	mmu04371	Apelin signaling pathway - Mus musculus (house mouse)	21002	139/9568	0.0503597	8.45336	6.85234	1.69309e-05	0.000183982	0.000109308	20191/17260/108099/18795/17127/11515/11514	7
Cellular Processes	Cellular community - eukaryotes	mmu04540	Gap junction - Mus musculus (house mouse)	20941	86/9568	0.0581395	9.75928	6.31655	0.000151312	0.00153233	0.000910392	18795/11515/18752/14816/11514	5
Organismal Systems	Digestive system	mmu04970	Salivary secretion - Mus musculus (house mouse)	20941	87/9568	0.0574713	9.64711	6.27214	0.000159813	0.00153233	0.000910392	18795/16531/11515/18752/11514	5
Organismal Systems	Nervous system	mmu04727	GABAergic synapse - Mus musculus (house mouse)	20941	90/9568	0.0555556	9.32554	6.1431	0.000187525	0.00169814	0.0010089	14407/12288/11515/18752/11514	5
Organismal Systems	Circulatory system	mmu04270	Vascular smooth muscle contraction - Mus musculus (house mouse)	20972	144/9568	0.0416667	6.99415	5.61053	0.000202036	0.00173325	0.00102977	18795/12288/16531/11515/18752/11514	6
Organismal Systems	Circulatory system	mmu04261	Adrenergic signaling in cardiomyocytes - Mus musculus (house mouse)	20972	156/9568	0.0384615	6.45614	5.31887	0.000311696	0.00254033	0.00150927	20191/18795/12288/11515/12296/11514	6
Organismal Systems	Endocrine system	mmu04925	Aldosterone synthesis and secretion - Mus musculus (house mouse)	20941	103/9568	0.0485437	8.14853	5.6466	0.000352201	0.00273375	0.00162419	18795/12288/11515/18752/11514	5
Human Diseases	Endocrine and metabolic disease	mmu04934	Cushing syndrome - Mus musculus (house mouse)	20972	162/9568	0.037037	6.21702	5.1843	0.000381717	0.00282818	0.00168029	18795/12288/218461/11515/18514/11514	6
Organismal Systems	Nervous system	mmu04730	Long-term depression - Mus musculus (house mouse)	20911	60/9568	0.0666667	11.1906	6.12978	0.000430674	0.0029778	0.00176918	14799/18795/18752/14816	4
Human Diseases	Infectious disease: parasitic	mmu05146	Amoebiasis - Mus musculus (house mouse)	20941	108/9568	0.0462963	7.77128	5.47834	0.000438449	0.0029778	0.00176918	18795/12827/18752/12826/16773	5
Environmental Information Processing	Signal transduction	mmu04022	cGMP-PKG signaling pathway - Mus musculus (house mouse)	20972	172/9568	0.0348837	5.85557	4.97445	0.000525239	0.00338396	0.00201049	17260/18795/12288/16531/11515/11514	6
Organismal Systems	Nervous system	mmu04725	Cholinergic synapse - Mus musculus (house mouse)	20941	113/9568	0.0442478	7.42742	5.32056	0.000539773	0.00338396	0.00201049	18795/12288/11515/18752/11514	5
Organismal Systems	Endocrine system	mmu04928	Parathyroid hormone synthesis, secretion and action - Mus musculus (house mouse)	20941	116/9568	0.0431034	7.23533	5.23045	0.000608477	0.0036734	0.00218245	17260/18795/11515/18752/11514	5
Organismal Systems	Endocrine system	mmu04935	Growth hormone synthesis, secretion and action - Mus musculus (house mouse)	20941	117/9568	0.042735	7.17349	5.20112	0.000632777	0.00368367	0.00218855	18795/12288/11515/18752/11514	5
Organismal Systems	Endocrine system	mmu04918	Thyroid hormone synthesis - Mus musculus (house mouse)	20911	74/9568	0.0540541	9.07349	5.39716	0.00095533	0.0053602	0.00318462	18795/11515/18752/11514	4
Organismal Systems	Digestive system	mmu04971	Gastric acid secretion - Mus musculus (house mouse)	20911	75/9568	0.0533333	8.95251	5.35236	0.00100471	0.0053602	0.00318462	18795/11515/18752/11514	4
Organismal Systems	Endocrine system	mmu04926	Relaxin signaling pathway - Mus musculus (house mouse)	20941	130/9568	0.0384615	6.45614	4.84875	0.00101942	0.0053602	0.00318462	18795/11515/12827/12826/11514	5
Organismal Systems	Endocrine system	mmu04924	Renin secretion - Mus musculus (house mouse)	20911	76/9568	0.0526316	8.83472	5.3084	0.00105586	0.0053783	0.00319537	18573/18795/12288/16531	4
Metabolism	Nucleotide metabolism	mmu00230	Purine metabolism - Mus musculus (house mouse)	20941	134/9568	0.0373134	6.26342	4.7499	0.00116773	0.00559826	0.00332606	18573/218461/11515/29863/11514	5
Organismal Systems	Endocrine system	mmu04915	Estrogen signaling pathway - Mus musculus (house mouse)	20941	134/9568	0.0373134	6.26342	4.7499	0.00116773	0.00559826	0.00332606	18795/14229/11515/14816/11514	5
Organismal Systems	Nervous system	mmu04728	Dopaminergic synapse - Mus musculus (house mouse)	20941	136/9568	0.0367647	6.17131	4.70198	0.00124762	0.00581036	0.00345207	14799/18795/12288/20265/18752	5
Human Diseases	Neurodegenerative disease	mmu05017	Spinocerebellar ataxia - Mus musculus (house mouse)	20941	141/9568	0.035461	5.95247	4.58624	0.00146504	0.00663336	0.00394103	14799/18795/26408/18752/14816	5
Environmental Information Processing	Signal transduction	mmu04015	Rap1 signaling pathway - Mus musculus (house mouse)	20972	214/9568	0.0280374	4.70635	4.24489	0.00163648	0.00720936	0.00428325	18795/11515/18752/192786/76089/11514	6
Environmental Information Processing	Signal transduction	mmu04072	Phospholipase D signaling pathway - Mus musculus (house mouse)	20941	149/9568	0.033557	5.63287	4.41218	0.00186943	0.00793082	0.00471188	18795/11515/14816/108069/11514	5
Environmental Information Processing	Signaling molecules and interaction	mmu04512	ECM-receptor interaction - Mus musculus (house mouse)	20911	89/9568	0.0449438	7.54425	4.8016	0.00189756	0.00793082	0.00471188	21960/12827/12826/16773	4
Organismal Systems	Endocrine system	mmu04912	GnRH signaling pathway - Mus musculus (house mouse)	20911	90/9568	0.0444444	7.46043	4.7669	0.00197709	0.00805666	0.00478665	18795/12288/11515/11514	4
NA	NA	mmu04820	Cytoskeleton in muscle cells - Mus musculus (house mouse)	20972	232/9568	0.0258621	4.3412	3.98821	0.00246078	0.00978311	0.00581238	244431/20650/67451/12827/12826/16773	6
Organismal Systems	Endocrine system	mmu04916	Melanogenesis - Mus musculus (house mouse)	20911	100/9568	0.04	6.71439	4.44685	0.0029035	0.0112683	0.00669479	18795/11515/18752/11514	4
Human Diseases	Endocrine and metabolic disease	mmu04933	AGE-RAGE signaling pathway in diabetic complications - Mus musculus (house mouse)	20911	101/9568	0.039604	6.64791	4.41727	0.00300997	0.0114099	0.00677888	18795/17127/12827/12826	4
Organismal Systems	Aging	mmu04213	Longevity regulating pathway - multiple species - Mus musculus (house mouse)	20880	61/9568	0.0491803	8.25539	4.40064	0.00564976	0.0204647	0.0121586	108099/11515/11514	3
Organismal Systems	Excretory system	mmu04961	Endocrine and other factor-regulated calcium reabsorption - Mus musculus (house mouse)	20880	61/9568	0.0491803	8.25539	4.40064	0.00564976	0.0204647	0.0121586	18795/11515/18752	3
Organismal Systems	Endocrine system	mmu04929	GnRH secretion - Mus musculus (house mouse)	20880	63/9568	0.047619	7.99332	4.31112	0.00618186	0.0219053	0.0130144	18795/12288/18752	3
Cellular Processes	Cellular community - eukaryotes	mmu04510	Focal adhesion - Mus musculus (house mouse)	20941	202/9568	0.0247525	4.15494	3.50834	0.00686703	0.0238154	0.0141493	21960/12827/18752/12826/16773	5
Organismal Systems	Sensory system	mmu04750	Inflammatory mediator regulation of TRP channels - Mus musculus (house mouse)	20911	130/9568	0.0307692	5.16491	3.70126	0.0073734	0.0250388	0.0148762	18795/11515/18752/11514	4
Human Diseases	Substance dependence	mmu05031	Amphetamine addiction - Mus musculus (house mouse)	20880	69/9568	0.0434783	7.29825	4.0646	0.00795389	0.0264589	0.0157198	14799/12288/18752	3
Environmental Information Processing	Signal transduction	mmu04010	MAPK signaling pathway - Mus musculus (house mouse)	20972	299/9568	0.0200669	3.36842	3.221	0.00843207	0.0274886	0.0163316	17260/12288/26408/18752/12296/76089	6
Organismal Systems	Nervous system	mmu04726	Serotonergic synapse - Mus musculus (house mouse)	20911	136/9568	0.0294118	4.93705	3.57973	0.00862072	0.0275525	0.0163696	16508/18795/12288/18752	4
Environmental Information Processing	Signal transduction	mmu04024	cAMP signaling pathway - Mus musculus (house mouse)	20941	224/9568	0.0223214	3.74687	3.22038	0.0104841	0.0328637	0.0195251	20191/14799/12288/11515/11514	5
Organismal Systems	Circulatory system	mmu04260	Cardiac muscle contraction - Mus musculus (house mouse)	20880	89/9568	0.0337079	5.65819	3.41777	0.0158591	0.0487744	0.028978	20191/12288/12296	3
Organismal Systems	Aging	mmu04211	Longevity regulating pathway - Mus musculus (house mouse)	20880	90/9568	0.0333333	5.59532	3.39071	0.0163378	0.0493161	0.0292998	108099/11515/11514	3

## Sheet: L45 IT sig DEGs_KEGG
category	subcategory	ID	Description	GeneRatio	BgRatio	RichFactor	FoldEnrichment	zScore	pvalue	p.adjust	qvalue	geneID	Count
Organismal Systems	Nervous system	mmu04724	Glutamatergic synapse - Mus musculus (house mouse)	45413	116/9573	0.0431034	17.1929	8.79639	8.47186e-06	0.000553642	0.000409187	14799/72961/26556/14812/12288	5
Environmental Information Processing	Signal transduction	mmu04024	cAMP signaling pathway - Mus musculus (house mouse)	45444	224/9573	0.0267857	10.6842	7.35243	1.45156e-05	0.000553642	0.000409187	14799/23984/12322/14812/12288/18577	6
Organismal Systems	Nervous system	mmu04720	Long-term potentiation - Mus musculus (house mouse)	45383	67/9573	0.0597015	23.8134	9.39414	2.09581e-05	0.000553642	0.000409187	14799/12322/14812/12288	4
Human Diseases	Substance dependence	mmu05031	Amphetamine addiction - Mus musculus (house mouse)	45383	69/9573	0.057971	23.1232	9.24585	2.35592e-05	0.000553642	0.000409187	14799/12322/14812/12288	4
Organismal Systems	Environmental adaptation	mmu04713	Circadian entrainment - Mus musculus (house mouse)	45383	99/9573	0.040404	16.1162	7.57915	9.7557e-05	0.00183407	0.00135553	14799/12322/14812/12288	4
Human Diseases	Substance dependence	mmu05033	Nicotine addiction - Mus musculus (house mouse)	45352	40/9573	0.075	29.9156	9.18704	0.000128723	0.00201666	0.00149048	14799/72961/14812	3
Organismal Systems	Nervous system	mmu04728	Dopaminergic synapse - Mus musculus (house mouse)	45383	136/9573	0.0294118	11.7316	6.31896	0.000332083	0.00445941	0.00329587	14799/12322/14812/12288	4
Environmental Information Processing	Signaling molecules and interaction	mmu04512	ECM-receptor interaction - Mus musculus (house mouse)	45352	89/9573	0.0337079	13.4452	5.9133	0.00136505	0.0156882	0.0115949	64176/21960/241226	3
Human Diseases	Substance dependence	mmu05032	Morphine addiction - Mus musculus (house mouse)	45352	92/9573	0.0326087	13.0068	5.80125	0.00150207	0.0156882	0.0115949	23984/18577/218461	3
Environmental Information Processing	Signal transduction	mmu04020	Calcium signaling pathway - Mus musculus (house mouse)	45383	254/9573	0.015748	6.2815	4.27678	0.00338433	0.0318127	0.0235122	14164/12322/14812/12288	4
Metabolism	Nucleotide metabolism	mmu00230	Purine metabolism - Mus musculus (house mouse)	45352	134/9573	0.0223881	8.93004	4.63439	0.00437727	0.0374058	0.0276459	23984/18577/218461	3
Human Diseases	Neurodegenerative disease	mmu05017	Spinocerebellar ataxia - Mus musculus (house mouse)	45352	141/9573	0.0212766	8.4867	4.48979	0.00504718	0.0395362	0.0292205	14799/14812/56543	3
Organismal Systems	Nervous system	mmu04723	Retrograde endocannabinoid signaling - Mus musculus (house mouse)	45352	153/9573	0.0196078	7.82108	4.26384	0.00633364	0.0425259	0.0314301	14799/72961/12288	3
Organismal Systems	Endocrine system	mmu04921	Oxytocin signaling pathway - Mus musculus (house mouse)	45352	153/9573	0.0196078	7.82108	4.26384	0.00633364	0.0425259	0.0314301	17260/12322/12288	3
Human Diseases	Endocrine and metabolic disease	mmu04934	Cushing syndrome - Mus musculus (house mouse)	45352	162/9573	0.0185185	7.38657	4.10994	0.00741645	0.0464764	0.0343499	12322/12288/218461	3
