# Supplementary material for: TAOK2 controls synaptic plasticity and anxiety via ERK and calcium signaling
Source: iScience. 2025 Oct 9;28(11):113712. doi: 10.1016/j.isci.2025.113712 (PMC12590003; doi:10.1016/j.isci.2025.113712)
Supplement: Table S5. GSEA based on GO term “Biological Process” (GO-BP) for excitatory neurons of cortical layers 2/3 and 4/5 and inhibitory interneurons of Sv2c type, related to Figure S6 [file mmc6.xlsx]

## Sheet: L23 IT GO_BP
ID	Description	setSize	enrichmentScore	NES	pvalue	p.adjust	qvalue	rank	leading_edge	core_enrichment
GOBP_REGULATION_OF_CYTOSOLIC_CALCIUM_ION_CONCENTRATION	GOBP_REGULATION_OF_CYTOSOLIC_CALCIUM_ION_CONCENTRATION	104	-0.512401	-2.00249	2.4568e-06	0.00367292	0.00359857	788	tags=33%, list=12%, signal=29%	Gpr18/Tmem38a/Sppl3/Atp2b2/Prnp/Ubash3b/Pde4d/Pdpk1/Trpc6/Atp2b1/Htr2a/Pkd1/Slc8a2/Cemip/Calm1/Abl2/Grm5/Atp2b4/Itpr1/Diaph1/Prkce/Grin2b/Dlg4/Hap1/Tmem178/Ptk2b/Jak2/Fkbp1a/Cacna1c/Ryr2/Cacnb2/Grm1/Smad3/Gria1
GOBP_REGULATION_OF_TRANS_SYNAPTIC_SIGNALING	GOBP_REGULATION_OF_TRANS_SYNAPTIC_SIGNALING	258	-0.40537	-1.799	1.6144e-06	0.00367292	0.00359857	640	tags=25%, list=10%, signal=23%	Rap1b/Ppp3cb/Stx1b/Prnp/Dlgap3/Plk2/Dcc/Abr/Clstn2/Igsf11/Nptx1/Adgrb1/Camk2b/Akap5/Rnf19a/Htr2a/Slc8a2/Shisa7/Hrh1/Shank2/Kcnb1/Grm5/Nrgn/Slc6a6/Neto1/Camk2a/Dlgap2/Snap25/Dbn1/Sipa1l1/Grik4/Prkce/Grin2b/Pxk/Celf4/Dlg4/Cplx2/Hap1/Dnm1/Erc2/Iqsec2/Pcdh17/Plcl1/Shank1/Cacng8/Map1b/Tmem108/Dlgap4/Homer1/Btbd9/Ptk2b/Shisa9/Lrfn2/Jak2/Rapgef2/Syn3/Cacnb2/Baiap2/Lzts1/Grm1/Gria1/Sorcs3/Prkcg/Tnr
GOBP_POSITIVE_CHEMOTAXIS	GOBP_POSITIVE_CHEMOTAXIS	13	-0.794511	-2.01622	0.000121055	0.0570967	0.0559409	113	tags=31%, list=2%, signal=30%	Nrp1/Ntrk3/Smad3/Cdh13
GOBP_REGULATION_OF_NERVOUS_SYSTEM_PROCESS	GOBP_REGULATION_OF_NERVOUS_SYSTEM_PROCESS	67	-0.519231	-1.87203	0.000133671	0.0570967	0.0559409	626	tags=33%, list=10%, signal=30%	Stx1b/Dlgap3/Igsf11/Oprd1/Nptx1/Slc8a2/Oprm1/Shisa7/Neto1/Dlgap2/Celf4/Dlg4/Shank1/Tmem108/Dlgap4/Homer1/Ptk2b/Tenm4/Shisa9/Baiap2/Grm1/Tnr
GOBP_DIVALENT_INORGANIC_CATION_HOMEOSTASIS	GOBP_DIVALENT_INORGANIC_CATION_HOMEOSTASIS	167	-0.40911	-1.71223	9.28227e-05	0.0570967	0.0559409	788	tags=25%, list=12%, signal=23%	Gpr18/Tmem38a/Sppl3/Slc39a10/Calr/Atp2b2/Prnp/Ubash3b/Pde4d/Pdpk1/Trpc6/Hsp90b1/Kcna1/Atp2b1/Htr2a/Pkd1/Slc8a2/Hexb/Cemip/Calm1/Abl2/Snx10/Grm5/Atp2b4/Itpr1/Stim2/Diaph1/Prkce/Grin2b/Dlg4/Hap1/Tmem178/Ptk2b/Jak2/Fkbp1a/Cacna1c/Ryr2/Cacnb2/Grm1/Sgcd/Smad3/Gria1
GOBP_METAL_ION_HOMEOSTASIS	GOBP_METAL_ION_HOMEOSTASIS	215	-0.38372	-1.66017	0.000100731	0.0570967	0.0559409	788	tags=24%, list=12%, signal=22%	Gpr18/Tmem38a/Sppl3/Slc39a10/Xiap/Ndfip1/Kcnq1/Calr/Flvcr1/Atp6v1a/Atp2b2/Prnp/Ubash3b/Pde4d/Pdpk1/Slc22a17/Trpc6/Hsp90b1/Kcna1/Atp2b1/Htr2a/Pkd1/Slc8a2/Hexb/Atp1a3/Cemip/Calm1/Abl2/Snx10/Grm5/Fth1/Atp2b4/Itpr1/Stim2/Diaph1/Prkce/Grin2b/Dlg4/Hap1/Tmem178/Btbd9/Ptk2b/Jak2/Fkbp1a/Cacna1c/Ryr2/Cacnb2/Grm1/Sgcd/Smad3/Gria1
GOBP_CELL_CELL_ADHESION	GOBP_CELL_CELL_ADHESION	285	-0.365516	-1.64362	7.50948e-05	0.0570967	0.0559409	796	tags=30%, list=12%, signal=27%	Zbtb1/Dscaml1/Rc3h2/Astn1/Fat1/Tyro3/Nrxn3/Rc3h1/Gpc6/Tnfrsf21/Itga11/Ncam2/Hsph1/Itpkb/L1cam/Ptpn11/Stxbp6/Dscam/Lpp/Cdh2/Prkg1/Rasgrp1/Cr1l/Ptpn23/Fat3/Ndfip1/Elmo2/Epha7/Megf11/Prnp/Jak1/Dcc/Clstn2/Igsf11/Ctnna1/Ubash3b/Cbfb/Dab1/Icam5/Ildr2/Sirpa/Nrxn2/Ptk2/Dlg1/Cdon/Nectin1/Foxo3/Pkd1/Adamts18/Nfasc/Dnajb6/Fndc3a/Tro/Jam3/Obsl1/Cadm3/Ctnnd2/Add2/Cdh22/Kif26b/Igsf21/Sparcl1/Dlg4/Kirrel3/Adgrl…
GOBP_REGULATION_OF_CALCIUM_MEDIATED_SIGNALING	GOBP_REGULATION_OF_CALCIUM_MEDIATED_SIGNALING	31	-0.627665	-1.94317	0.000368893	0.122554	0.120073	809	tags=32%, list=13%, signal=28%	Rit2/Sppl3/Prnp/Slc8a2/Nrg1/Calm1/Atp2b4/Itpr1/Ptk2b/Cdh13
GOBP_REGULATION_OF_SIGNALING_RECEPTOR_ACTIVITY	GOBP_REGULATION_OF_SIGNALING_RECEPTOR_ACTIVITY	74	-0.488012	-1.81016	0.000365525	0.122554	0.120073	857	tags=35%, list=13%, signal=31%	Neurl1a/Cbl/Cacng2/Taf1/Dlgap3/Nptx1/Pde4d/Cnrip1/Oprm1/Shisa7/Neto1/Dlgap2/Bicd1/Dkk3/Dlg4/Shank1/Cacng8/Nrp1/Dlgap4/Homer1/Ptk2b/Shisa9/Jak2/Ly6h/Tafa1/Gsg1l
GOBP_REGULATION_OF_PHOSPHOPROTEIN_PHOSPHATASE_ACTIVITY	GOBP_REGULATION_OF_PHOSPHOPROTEIN_PHOSPHATASE_ACTIVITY	31	-0.62022	-1.92012	0.000485507	0.142781	0.139891	970	tags=42%, list=15%, signal=36%	Mgat5/Ppp1r9b/Slc39a10/Hsp90ab1/Ikbkb/Hsp90b1/Ppp6r3/Ppp6r2/Calm1/Ppp4r4/Nuak1/Jak2/Fkbp1a
GOBP_REGULATION_OF_SYSTEM_PROCESS	GOBP_REGULATION_OF_SYSTEM_PROCESS	213	-0.363153	-1.57225	0.000525283	0.142781	0.139891	642	tags=23%, list=10%, signal=21%	Atp2b2/Stx1b/Dlgap3/Kcnn2/Igsf11/Oprd1/Nptx1/Pde4d/Camk2b/Jarid2/Kcna1/Dlg1/Atp2b1/Htr2a/Foxo3/Slc8a2/Oprm1/Snta1/Atp1a3/Shisa7/Hrh1/Calm1/Kcnd3/Atp2b4/Neto1/Dlgap2/Rab8b/Dock4/Kcnip2/Ece1/Per2/Celf4/Dlg4/Shank1/Tmem108/Dlgap4/Homer1/Ptk2b/Tenm4/Shisa9/Jak2/Cacna1c/Ryr2/Cacnb2/Pkp2/Baiap2/Grm1/Smad3/Tnr
GOBP_REGULATION_OF_CELL_KILLING	GOBP_REGULATION_OF_CELL_KILLING	12	-0.766598	-1.92176	0.000681109	0.156655	0.153484	778	tags=58%, list=12%, signal=51%	Rasgrp1/Stx7/Cr1l/Hsp90ab1/Ppp3cb/Ap1g1/Cadm1
GOBP_ION_HOMEOSTASIS	GOBP_ION_HOMEOSTASIS	272	-0.34297	-1.53178	0.000646483	0.156655	0.153484	1581	tags=34%, list=25%, signal=27%	Tmtc2/Mapk1/Adcyap1r1/Atp6v0a2/Slc10a7/Grin2a/Clcn3/Psen1/Cnnm2/Nptn/Parp1/Ckb/Atp6v0a1/Slc11a2/Tmtc4/Slc1a1/Ap3b1/Sv2a/Snx5/Ywhae/Stim1/Cdk5/Slc4a10/Slc39a14/Abcb7/Slc30a7/Tpt1/Cherp/Ryr3/Gls/Grik2/Fhl1/Cacna1g/Hcn1/Rap1gds1/Mllt6/Gpr18/Tmem38a/Slc4a7/Sppl3/Slc39a10/Xiap/Ndfip1/Kcnq1/Calr/Flvcr1/Atp6v1a/Atp2b2/Hcn2/Prnp/Ubash3b/Pde4d/Pdpk1/Slc22a17/Trpc6/Hsp90b1/Kcna1/Atp2b1/Htr2a/Pkd1/Slc8a2/Tm…
GOBP_POSITIVE_REGULATION_OF_CHEMOTAXIS	GOBP_POSITIVE_REGULATION_OF_CHEMOTAXIS	38	-0.568951	-1.83898	0.000737324	0.157471	0.154284	458	tags=24%, list=7%, signal=22%	Ptk2/Tmsb4x/Nrp1/Ntrk3/Ptk2b/Smad3/Smoc2/Camk1d/Cdh13
GOBP_SEQUESTERING_OF_CALCIUM_ION	GOBP_SEQUESTERING_OF_CALCIUM_ION	54	-0.513167	-1.7902	0.000796897	0.158848	0.155633	777	tags=31%, list=12%, signal=28%	Tmem38a/Calr/Ubash3b/Pde4d/Pdpk1/Hsp90b1/Htr2a/Cemip/Calm1/Itpr1/Diaph1/Prkce/Hap1/Ptk2b/Fkbp1a/Cacna1c/Ryr2
GOBP_REGULATION_OF_RELEASE_OF_SEQUESTERED_CALCIUM_ION_INTO_CYTOSOL	GOBP_REGULATION_OF_RELEASE_OF_SEQUESTERED_CALCIUM_ION_INTO_CYTOSOL	37	-0.55878	-1.80238	0.0011479	0.200147	0.196096	565	tags=35%, list=9%, signal=32%	Tmem38a/Ubash3b/Pde4d/Pdpk1/Cemip/Calm1/Diaph1/Prkce/Hap1/Ptk2b/Fkbp1a/Cacna1c/Ryr2
GOBP_REGULATION_OF_SYNAPTIC_PLASTICITY	GOBP_REGULATION_OF_SYNAPTIC_PLASTICITY	125	-0.412074	-1.6685	0.0011158	0.200147	0.196096	639	tags=26%, list=10%, signal=24%	Ppp3cb/Prnp/Plk2/Igsf11/Adgrb1/Camk2b/Akap5/Slc8a2/Shisa7/Hrh1/Shank2/Kcnb1/Grm5/Nrgn/Neto1/Camk2a/Snap25/Dbn1/Sipa1l1/Grin2b/Dlg4/Cplx2/Erc2/Map1b/Ptk2b/Shisa9/Rapgef2/Baiap2/Lzts1/Gria1/Sorcs3/Prkcg/Tnr
GOBP_CELLULAR_ION_HOMEOSTASIS	GOBP_CELLULAR_ION_HOMEOSTASIS	222	-0.351903	-1.53575	0.0012049	0.200147	0.196096	788	tags=22%, list=12%, signal=20%	Gpr18/Tmem38a/Slc4a7/Sppl3/Slc39a10/Ndfip1/Kcnq1/Calr/Flvcr1/Atp6v1a/Atp2b2/Prnp/Ubash3b/Pde4d/Pdpk1/Slc22a17/Trpc6/Hsp90b1/Atp2b1/Htr2a/Pkd1/Slc8a2/Tmem175/Hexb/Atp1a3/Cemip/Calm1/Tm9sf4/Abl2/Grm5/Fth1/Atp2b4/Itpr1/Stim2/Diaph1/Prkce/Grin2b/Dlg4/Hap1/Tmem178/Ptk2b/Jak2/Fkbp1a/Cacna1c/Ryr2/Cacnb2/Grm1/Smad3/Gria1
GOBP_CYTOSOLIC_CALCIUM_ION_TRANSPORT	GOBP_CYTOSOLIC_CALCIUM_ION_TRANSPORT	77	-0.456451	-1.69906	0.00129612	0.203968	0.199839	625	tags=25%, list=10%, signal=23%	Prnp/Ubash3b/Pde4d/Pdpk1/Atp2b1/Htr2a/Slc8a2/Cemip/Calm1/Atp2b4/Itpr1/Diaph1/Prkce/Grin2b/Hap1/Ptk2b/Fkbp1a/Cacna1c/Ryr2
GOBP_CELL_COMMUNICATION_BY_ELECTRICAL_COUPLING	GOBP_CELL_COMMUNICATION_BY_ELECTRICAL_COUPLING	17	-0.681918	-1.85015	0.00145681	0.217794	0.213385	528	tags=47%, list=8%, signal=43%	Pde4d/Kcna1/Atp1a3/Calm1/Dbn1/Cacna1c/Ryr2/Pkp2
GOBP_POSITIVE_REGULATION_OF_PHAGOCYTOSIS	GOBP_POSITIVE_REGULATION_OF_PHAGOCYTOSIS	13	-0.715999	-1.81698	0.00178578	0.222478	0.217975	1025	tags=46%, list=16%, signal=39%	Ano6/Myo18a/Calr/Sirpa/Tub/Camk1d
GOBP_REGULATION_OF_PROTEIN_DEPHOSPHORYLATION	GOBP_REGULATION_OF_PROTEIN_DEPHOSPHORYLATION	48	-0.511813	-1.73898	0.0016876	0.222478	0.217975	1456	tags=40%, list=23%, signal=31%	Tiprl/Mfhas1/Cry2/Ywhae/Mgat5/Ppp1r9b/Ywhab/Sppl3/Slc39a10/Hsp90ab1/Ikbkb/Hsp90b1/Ppp6r3/Ppp6r2/Calm1/Ppp4r4/Nuak1/Jak2/Fkbp1a
GOBP_HOMOPHILIC_CELL_ADHESION_VIA_PLASMA_MEMBRANE_ADHESION_MOLECULES	GOBP_HOMOPHILIC_CELL_ADHESION_VIA_PLASMA_MEMBRANE_ADHESION_MOLECULES	63	-0.480684	-1.7171	0.001718	0.222478	0.217975	868	tags=38%, list=14%, signal=33%	Dscam/Cdh2/Ptpn23/Fat3/Clstn2/Igsf11/Nectin1/Pkd1/Tro/Obsl1/Cadm3/Cdh22/Igsf21/Kirrel3/Cdh7/Pcdh17/Sdk2/Ptprt/Cadm1/Robo3/Cdh4/Pcdh15/Cdh9/Cdh13
GOBP_CALCIUM_ION_TRANSPORT_INTO_CYTOSOL	GOBP_CALCIUM_ION_TRANSPORT_INTO_CYTOSOL	66	-0.472505	-1.70034	0.00156339	0.222478	0.217975	625	tags=27%, list=10%, signal=25%	Prnp/Ubash3b/Pde4d/Pdpk1/Htr2a/Slc8a2/Cemip/Calm1/Atp2b4/Itpr1/Diaph1/Prkce/Grin2b/Hap1/Ptk2b/Fkbp1a/Cacna1c/Ryr2
GOBP_NEUROPEPTIDE_SIGNALING_PATHWAY	GOBP_NEUROPEPTIDE_SIGNALING_PATHWAY	17	-0.669189	-1.81562	0.00200823	0.230946	0.226271	1539	tags=71%, list=24%, signal=54%	Scg5/Sorl1/Glrb/Tyro3/Sort1/Sorcs2/Oprd1/Oprm1/Rapgef2/Cpe/Sorcs1/Sorcs3
GOBP_REGULATION_OF_PHOSPHATASE_ACTIVITY	GOBP_REGULATION_OF_PHOSPHATASE_ACTIVITY	39	-0.532031	-1.72852	0.00195016	0.230946	0.226271	970	tags=36%, list=15%, signal=31%	Mgat5/Ppp1r9b/Slc39a10/Hsp90ab1/Ikbkb/Hsp90b1/Ppp6r3/Ppp6r2/Calm1/Ppp4r4/Nuak1/Jak2/Fkbp1a/Smad3
GOBP_PHOSPHOLIPASE_C_ACTIVATING_G_PROTEIN_COUPLED_RECEPTOR_SIGNALING_PATHWAY	GOBP_PHOSPHOLIPASE_C_ACTIVATING_G_PROTEIN_COUPLED_RECEPTOR_SIGNALING_PATHWAY	18	-0.667222	-1.82238	0.00217428	0.240781	0.235907	788	tags=50%, list=12%, signal=44%	Gpr18/Oprd1/Htr2a/Oprm1/Hrh1/Grm5/Bicd1/Homer1/Grm1
GOBP_NEUROMUSCULAR_PROCESS_CONTROLLING_BALANCE	GOBP_NEUROMUSCULAR_PROCESS_CONTROLLING_BALANCE	18	-0.664082	-1.81381	0.00242455	0.258908	0.253667	419	tags=33%, list=7%, signal=31%	Hexb/Dlg4/Shank1/Rbfox2/Tnr/Pcdh15
GOBP_GENITALIA_DEVELOPMENT	GOBP_GENITALIA_DEVELOPMENT	12	-0.725278	-1.81818	0.00268852	0.271911	0.266407	1146	tags=67%, list=18%, signal=55%	Tyro3/Ptpn11/Lgr4/Dnajc19/Srd5a1/Klhl10/Pkd1/Greb1l
GOBP_MAINTENANCE_OF_LOCATION_IN_CELL	GOBP_MAINTENANCE_OF_LOCATION_IN_CELL	90	-0.430078	-1.64154	0.00272821	0.271911	0.266407	848	tags=28%, list=13%, signal=24%	Taf3/Grik5/Rit2/Tmem38a/Calr/Vps13a/Ubash3b/Pde4d/Pdpk1/Hsp90b1/Htr2a/Cemip/Calm1/Tmsb4x/Fth1/Itpr1/Dbn1/Vps13c/Diaph1/Prkce/Hap1/Ptk2b/Fkbp1a/Cacna1c/Ryr2
GOBP_G_PROTEIN_COUPLED_RECEPTOR_SIGNALING_PATHWAY	GOBP_G_PROTEIN_COUPLED_RECEPTOR_SIGNALING_PATHWAY	212	-0.345751	-1.49654	0.00293976	0.283545	0.277805	818	tags=25%, list=13%, signal=23%	Sort1/Rit2/Gpr158/Sorcs2/Vipr1/Gpr18/Adgrb2/Gabbr2/Rnf157/Adgrb3/Gng2/Kcnq1/Mgrn1/Nmt2/Kctd8/Oprd1/Akap13/Gprasp1/Pde4d/Adgrb1/Arhgef11/Akap5/Arhgef12/Htr2a/Tub/Rgs17/Glp2r/Oprm1/Hrh1/Calm1/Rgs20/Grm5/Atp2b4/Camk2a/Bicd1/Pde4a/Ece1/Rgs7bp/Adgrl3/Spns2/Rapgef4/Prex1/Homer1/Ptk2b/Dgkb/Dgkg/Iqgap2/Jak2/Rapgef2/Cpe/Sorcs1/Adcy9/Grm1/Sorcs3
GOBP_CALCIUM_MEDIATED_SIGNALING	GOBP_CALCIUM_MEDIATED_SIGNALING	79	-0.436425	-1.61925	0.00305105	0.285083	0.279312	1103	tags=30%, list=17%, signal=25%	Hpca/Cherp/Ppp1r9b/Ncald/Rit2/Adgrb2/Tmem38a/Sppl3/Ppp3cb/Prnp/Pdpk1/Slc8a2/Nrg1/Calm1/Grm5/Atp2b4/Itpr1/Grin2b/Dmtn/Ptk2b/Cacna1c/Ryr2/Sgcd/Cdh13
GOBP_REGULATION_OF_CALCIUM_ION_TRANSPORT_INTO_CYTOSOL	GOBP_REGULATION_OF_CALCIUM_ION_TRANSPORT_INTO_CYTOSOL	44	-0.505818	-1.68501	0.00342008	0.292172	0.286258	777	tags=32%, list=12%, signal=28%	Tmem38a/Prnp/Ubash3b/Pde4d/Pdpk1/Cemip/Calm1/Diaph1/Prkce/Hap1/Ptk2b/Fkbp1a/Cacna1c/Ryr2
GOBP_POSITIVE_REGULATION_OF_PROTEIN_KINASE_ACTIVITY	GOBP_POSITIVE_REGULATION_OF_PROTEIN_KINASE_ACTIVITY	157	-0.364918	-1.51376	0.00328766	0.292172	0.286258	778	tags=25%, list=12%, signal=23%	Rasgrp1/Srcin1/Ptpn1/Hsp90ab1/Mmd/Snx9/Prnp/Prkag1/Dab2ip/Akap13/Dab1/Ercc6/Pdpk1/Stk3/Ptk2/Dlg1/Htr2a/Pkd1/Slc8a2/Nrg1/Cemip/Calm1/Ccnt2/Grm5/Atp2b4/Agap2/Map2k6/Iqgap1/Camkk1/Madd/Bmpr1b/Dlg4/Ccnd2/Pdgfc/Ntrk3/Ptk2b/Mnat1/Jak2/Rapgef2/Prkag2
GOBP_TAXIS	GOBP_TAXIS	204	-0.343194	-1.47487	0.00337934	0.292172	0.286258	700	tags=19%, list=11%, signal=18%	Elmo2/Calr/Plekhg5/Slit3/Ncam1/Epha7/Dcc/Vav3/Plxna4/Ptk2/Nectin1/Nrg1/Arhgef25/Nfasc/Hrh1/Tmsb4x/Dpysl2/Jam3/Bcl11b/Rnf165/Epha10/Dock4/Ece1/Lyst/Sema4a/Bmpr1b/Chn1/Nrp1/Prex1/Ntrk3/Ptk2b/Cntn5/Robo3/Smad3/Tnr/Smoc2/Cdh4/Camk1d/Cdh13
GOBP_POSITIVE_REGULATION_OF_CYTOKINE_PRODUCTION_INVOLVED_IN_IMMUNE_RESPONSE	GOBP_POSITIVE_REGULATION_OF_CYTOKINE_PRODUCTION_INVOLVED_IN_IMMUNE_RESPONSE	12	0.712632	1.76881	0.00361002	0.299832	0.293763	1179	tags=50%, list=18%, signal=41%	Camk4/Nr4a3/Malt1/Sema7a/Ddx21/Map3k7
GOBP_CELL_KILLING	GOBP_CELL_KILLING	21	-0.61559	-1.74449	0.00374126	0.302335	0.296215	778	tags=38%, list=12%, signal=34%	Rasgrp1/Stx7/Cr1l/Hsp90ab1/Ppp3cb/Ap1g1/Lyst/Cadm1
GOBP_STEROL_BIOSYNTHETIC_PROCESS	GOBP_STEROL_BIOSYNTHETIC_PROCESS	22	-0.612377	-1.7518	0.00455094	0.358087	0.350838	536	tags=18%, list=8%, signal=17%	Sec14l2/Por/Hmgcr/Prkag2
GOBP_HEART_VALVE_DEVELOPMENT	GOBP_HEART_VALVE_DEVELOPMENT	19	0.628734	1.78818	0.00562389	0.399053	0.390975	1031	tags=47%, list=16%, signal=40%	Slit2/Mef2c/Robo2/Bmpr1a/Rb1/Rbpj/Robo1/Rock1/Matr3
GOBP_REGULATION_OF_PROTEIN_TARGETING_TO_MEMBRANE	GOBP_REGULATION_OF_PROTEIN_TARGETING_TO_MEMBRANE	19	-0.631565	-1.74818	0.00617252	0.399053	0.390975	1413	tags=58%, list=22%, signal=45%	Slc1a1/C2cd5/Inpp5k/Cdk5/Mff/Hpca/Prnp/Cemip/Tcaf1/Kcnb1/Dmtn
GOBP_MAINTENANCE_OF_SYNAPSE_STRUCTURE	GOBP_MAINTENANCE_OF_SYNAPSE_STRUCTURE	12	-0.690911	-1.73203	0.00597239	0.399053	0.390975	911	tags=50%, list=14%, signal=43%	Syngap1/Adgrb3/Dlg1/Shank2/Dlg4/Erc2
GOBP_HEART_VALVE_MORPHOGENESIS	GOBP_HEART_VALVE_MORPHOGENESIS	16	0.638735	1.73178	0.00666455	0.399053	0.390975	1013	tags=44%, list=16%, signal=37%	Slit2/Mef2c/Robo2/Bmpr1a/Rb1/Robo1/Rock1
GOBP_INNERVATION	GOBP_INNERVATION	14	-0.667305	-1.72668	0.00627661	0.399053	0.390975	557	tags=43%, list=9%, signal=39%	Nptx1/Sulf1/Rnf165/Ece1/Nrp1/Prkcg
GOBP_NEGATIVE_REGULATION_OF_PEPTIDYL_THREONINE_PHOSPHORYLATION	GOBP_NEGATIVE_REGULATION_OF_PEPTIDYL_THREONINE_PHOSPHORYLATION	12	-0.685828	-1.71928	0.00666882	0.399053	0.390975	355	tags=50%, list=6%, signal=47%	Eif4g1/Inpp5k/Calm1/Dmtn/Spred1/Spred2
GOBP_KERATINOCYTE_PROLIFERATION	GOBP_KERATINOCYTE_PROLIFERATION	14	-0.664085	-1.71835	0.00684115	0.399053	0.390975	338	tags=21%, list=5%, signal=20%	Klf9/Bcl11b/Cdh13
GOBP_PROTEIN_PEPTIDYL_PROLYL_ISOMERIZATION	GOBP_PROTEIN_PEPTIDYL_PROLYL_ISOMERIZATION	17	-0.626965	-1.70106	0.00613143	0.399053	0.390975	813	tags=29%, list=13%, signal=26%	Fkbp2/Ranbp2/Nktr/Fkbp1a/Fkbp5
GOBP_POSITIVE_REGULATION_OF_CELL_MATRIX_ADHESION	GOBP_POSITIVE_REGULATION_OF_CELL_MATRIX_ADHESION	25	-0.568649	-1.68776	0.00673887	0.399053	0.390975	113	tags=16%, list=2%, signal=16%	Nrp1/Ptk2b/Smad3/Cdh13
GOBP_PEPTIDYL_PROLINE_MODIFICATION	GOBP_PEPTIDYL_PROLINE_MODIFICATION	23	-0.577392	-1.66811	0.00625551	0.399053	0.390975	924	tags=35%, list=14%, signal=30%	Egln1/Fkbp2/Ranbp2/P3h3/Ogfod1/Nktr/Fkbp1a/Fkbp5
GOBP_ACTIN_FILAMENT_DEPOLYMERIZATION	GOBP_ACTIN_FILAMENT_DEPOLYMERIZATION	29	-0.539288	-1.65473	0.00694005	0.399053	0.390975	1123	tags=31%, list=17%, signal=26%	Mtpn/Ppp1r9b/Sptbn4/Sptb/Washc2/Add2/Dmtn/Sptbn2/Mical2
GOBP_REGULATION_OF_CHEMOTAXIS	GOBP_REGULATION_OF_CHEMOTAXIS	63	-0.445227	-1.59044	0.00669439	0.399053	0.390975	478	tags=19%, list=7%, signal=18%	Plxna4/Ptk2/Tmsb4x/Jam3/Sema4a/Nrp1/Ntrk3/Ptk2b/Smad3/Smoc2/Camk1d/Cdh13
GOBP_CELL_CELL_ADHESION_VIA_PLASMA_MEMBRANE_ADHESION_MOLECULES	GOBP_CELL_CELL_ADHESION_VIA_PLASMA_MEMBRANE_ADHESION_MOLECULES	101	-0.402077	-1.5613	0.0064496	0.399053	0.390975	599	tags=24%, list=9%, signal=22%	Clstn2/Igsf11/Dab1/Nectin1/Pkd1/Tro/Obsl1/Cadm3/Cdh22/Igsf21/Sparcl1/Kirrel3/Adgrl3/Cdh7/Pcdh17/Sdk2/Ptprt/Tenm4/Cadm1/Robo3/Cdh4/Pcdh15/Cdh9/Cdh13
GOBP_REGULATION_OF_CATION_TRANSMEMBRANE_TRANSPORT	GOBP_REGULATION_OF_CATION_TRANSMEMBRANE_TRANSPORT	155	-0.351837	-1.46278	0.00644594	0.399053	0.390975	625	tags=23%, list=10%, signal=21%	Prnp/Kcnn2/Ubash3b/Pde4d/Pdpk1/Kcna1/Dlg1/Oprm1/Snta1/Shisa7/Cemip/Calm1/Tmsb4x/Dpp6/Atp2b4/Neto1/Kcnab1/Stim2/Diaph1/Kcnip2/Prkce/Tesc/Dlg4/Hap1/Shank1/Cacng8/Homer1/Ptk2b/Shisa9/Fkbp1a/Cacna1c/Ryr2/Cacnb2/Kcnip3/Gsg1l
GOBP_RESPONSE_TO_PURINE_CONTAINING_COMPOUND	GOBP_RESPONSE_TO_PURINE_CONTAINING_COMPOUND	44	-0.487197	-1.62297	0.00724549	0.408755	0.400481	1206	tags=41%, list=19%, signal=33%	Inpp5k/Vgf/Ryr3/Hcn1/Plat/Tmem38a/Taf1/Kcnq1/Eef2k/Hcn2/Rap1b/Srd5a1/Hsp90b1/Rapgef1/Dmtn/Ptk2b/Rapgef2/Ryr2
GOBP_PHAGOCYTOSIS	GOBP_PHAGOCYTOSIS	67	-0.432031	-1.55764	0.00757921	0.419664	0.411168	700	tags=40%, list=11%, signal=36%	Rhobtb2/Atg3/Myh9/Clcn3/Pak1/Pip5k1a/Yes1/Syt7/Tyro3/Ano6/Myo18a/Elmo2/Calr/Vav3/Xkr4/Icam5/Adgrb1/Anxa11/Sirpa/Ptk2/Tub/Tmem175/Tm9sf4/Prkce/Lyst/Prkcg/Camk1d
GOBP_NEGATIVE_REGULATION_OF_PROTEIN_MODIFICATION_PROCESS	GOBP_NEGATIVE_REGULATION_OF_PROTEIN_MODIFICATION_PROCESS	223	-0.32582	-1.42331	0.00776962	0.422385	0.413835	1677	tags=35%, list=26%, signal=27%	Atg14/Chordc1/Sirt7/Caml/Rpl11/Plec/Prkar1b/Pparg/Cdk5rap1/Psen1/Tiprl/Pid1/Stk38/Sorl1/Rpl5/Mfhas1/Cry2/Gnl3l/Adarb1/Pinx1/Marchf7/Ywhae/Eif4g1/Inpp5k/Mapk8ip1/Angpt1/Cdk5/Pnkp/Smyd3/Ubr5/Cdyl/Mgat5/Ppp1r9b/Sh3bp5/Hdac8/Gps2/Macroh2a1/Ywhab/Cbl/Mllt6/Rps7/Srcin1/Ptpn1/Ipo5/Bcor/Taf1/Prnp/Dab2ip/Camk2n1/Ubash3b/Pde4d/Adgrb1/Pdpk1/Ikbkb/Jarid2/Sirpa/Snta1/Hmgcr/Ppm1e/Tmem59/Uchl1/Calm1/Ski/Atp2b4/…
GOBP_STEM_CELL_DIFFERENTIATION	GOBP_STEM_CELL_DIFFERENTIATION	69	0.404563	1.58921	0.00814012	0.434624	0.425826	1068	tags=33%, list=17%, signal=28%	Erbb4/Ptn/Mef2c/Sema6d/Kitl/Bmpr1a/Fbxl17/Setd2/Xrcc5/Cdc42/Sema3a/Itch/Hnrnpu/Ufl1/Abl1/Rbpj/Fgfr2/Sema7a/Anxa6/Cdk13/Tapt1/Sema6a/Stat3
GOBP_CELL_COMMUNICATION_BY_ELECTRICAL_COUPLING_INVOLVED_IN_CARDIAC_CONDUCTION	GOBP_CELL_COMMUNICATION_BY_ELECTRICAL_COUPLING_INVOLVED_IN_CARDIAC_CONDUCTION	14	-0.650989	-1.68447	0.00897503	0.441211	0.43228	528	tags=43%, list=8%, signal=39%	Pde4d/Atp1a3/Calm1/Cacna1c/Ryr2/Pkp2
GOBP_CELLULAR_RESPONSE_TO_ACID_CHEMICAL	GOBP_CELLULAR_RESPONSE_TO_ACID_CHEMICAL	36	-0.525676	-1.68027	0.00865967	0.441211	0.43228	992	tags=36%, list=15%, signal=31%	Sesn3/Hnrnpd/Neurl1a/Ubr2/Ipo5/Dnmt3a/Sesn1/Bcl11a/Col6a1/Cpeb1/Pdgfc/Col4a1/Baiap2
GOBP_REGULATION_OF_POSTSYNAPTIC_NEUROTRANSMITTER_RECEPTOR_ACTIVITY	GOBP_REGULATION_OF_POSTSYNAPTIC_NEUROTRANSMITTER_RECEPTOR_ACTIVITY	13	-0.657757	-1.66918	0.0090013	0.441211	0.43228	951	tags=62%, list=15%, signal=53%	Dlgap1/Dlgap3/Nptx1/Shisa7/Dlgap2/Dlgap4/Homer1/Shisa9
GOBP_POSITIVE_REGULATION_OF_CELL_SUBSTRATE_ADHESION	GOBP_POSITIVE_REGULATION_OF_CELL_SUBSTRATE_ADHESION	48	-0.460282	-1.5639	0.00865967	0.441211	0.43228	257	tags=19%, list=4%, signal=18%	Edil3/Prkce/Dmtn/Nrp1/Prex1/Ptk2b/Jak2/Smad3/Cdh13
GOBP_TUBE_MORPHOGENESIS	GOBP_TUBE_MORPHOGENESIS	267	-0.313159	-1.3938	0.00874142	0.441211	0.43228	709	tags=17%, list=11%, signal=16%	Adgrb3/Mtdh/Epn2/Epha7/Jak1/Plk2/Lmo4/B4galt1/Dab2ip/Vav3/Pkm/Adgrb1/Pdpk1/Ndrg4/Stk3/Ptk2/Dlg1/Pkd1/Ahi1/Kdm2b/Sulf1/Greb1l/Ywhaz/Ski/Atp2b4/Jam3/Kif26b/Zfpm2/Sema4a/Ccbe1/Nrp1/Ptk2b/Rspo2/Rapgef2/Klhl3/Pbx1/Col4a1/Ryr2/Col4a2/Sgcd/Spred1/Mical2/Smad3/Zmiz1/Smoc2/Cdh13
GOBP_NEURONAL_ACTION_POTENTIAL	GOBP_NEURONAL_ACTION_POTENTIAL	18	0.59621	1.69301	0.00982276	0.451547	0.442407	218	tags=28%, list=3%, signal=27%	Scn1a/Kcnd2/Scn2a/Fgf12/Scn9a
GOBP_CELLULAR_RESPONSE_TO_LIPOPROTEIN_PARTICLE_STIMULUS	GOBP_CELLULAR_RESPONSE_TO_LIPOPROTEIN_PARTICLE_STIMULUS	11	-0.692756	-1.67683	0.0105681	0.451547	0.442407	2	tags=18%, list=0%, signal=18%	Smpd3/Cdh13
GOBP_LENS_FIBER_CELL_DIFFERENTIATION	GOBP_LENS_FIBER_CELL_DIFFERENTIATION	13	-0.652966	-1.65702	0.0102781	0.451547	0.442407	29	tags=38%, list=0%, signal=38%	Skil/Kdm5b/Spred1/Smad3/Spred2
GOBP_POSITIVE_REGULATION_OF_PROTEIN_TARGETING_TO_MEMBRANE	GOBP_POSITIVE_REGULATION_OF_PROTEIN_TARGETING_TO_MEMBRANE	15	-0.626614	-1.6479	0.0108553	0.451547	0.442407	1225	tags=53%, list=19%, signal=43%	C2cd5/Cdk5/Mff/Hpca/Prnp/Cemip/Tcaf1/Kcnb1
GOBP_REGULATION_OF_SYNAPTIC_TRANSMISSION_GABAERGIC	GOBP_REGULATION_OF_SYNAPTIC_TRANSMISSION_GABAERGIC	17	-0.599003	-1.62519	0.0107133	0.451547	0.442407	190	tags=24%, list=3%, signal=23%	Prkce/Hap1/Plcl1/Syn3
GOBP_NEGATIVE_REGULATION_OF_SYNAPTIC_TRANSMISSION	GOBP_NEGATIVE_REGULATION_OF_SYNAPTIC_TRANSMISSION	35	-0.508861	-1.61217	0.0107671	0.451547	0.442407	640	tags=34%, list=10%, signal=31%	Sorcs2/Rap1b/Plk2/Htr2a/Shank2/Kcnb1/Celf4/Pcdh17/Ptk2b/Gria1/Sorcs3/Tnr
GOBP_REGULATION_OF_NEUROTRANSMITTER_RECEPTOR_ACTIVITY	GOBP_REGULATION_OF_NEUROTRANSMITTER_RECEPTOR_ACTIVITY	40	-0.489466	-1.60183	0.00991235	0.451547	0.442407	621	tags=35%, list=10%, signal=32%	Dlgap3/Nptx1/Oprm1/Shisa7/Neto1/Dlgap2/Dlg4/Shank1/Cacng8/Dlgap4/Homer1/Ptk2b/Shisa9/Gsg1l
GOBP_ASSOCIATIVE_LEARNING	GOBP_ASSOCIATIVE_LEARNING	41	-0.480806	-1.58495	0.0108734	0.451547	0.442407	1561	tags=49%, list=24%, signal=37%	Actr2/Grin2a/Nptn/Kras/Slc1a1/Cdk5/Brsk1/Syngap1/Elavl4/Ndrg4/Hrh1/Shank2/Hmgcr/Tafa2/Nrgn/Neto1/Snap25/Tanc1/Shank1/Tnr
GOBP_POSITIVE_REGULATION_OF_RESPONSE_TO_EXTERNAL_STIMULUS	GOBP_POSITIVE_REGULATION_OF_RESPONSE_TO_EXTERNAL_STIMULUS	107	-0.386287	-1.5268	0.0105595	0.451547	0.442407	868	tags=19%, list=14%, signal=16%	Dscam/Setd4/Rasgrp1/Rnf185/Calr/Ap1g1/Camk2n1/Ikbkb/Ptk2/Oprm1/Tmsb4x/Nrp1/Ntrk3/Ptk2b/Jak2/Cadm1/Smad3/Smoc2/Camk1d/Cdh13
GOBP_IN_UTERO_EMBRYONIC_DEVELOPMENT	GOBP_IN_UTERO_EMBRYONIC_DEVELOPMENT	150	-0.346875	-1.43398	0.00937554	0.451547	0.442407	1652	tags=33%, list=26%, signal=25%	Nmt1/Hectd1/Nsrp1/Myh9/Pdgfb/Mapk1/Mgat1/Wdtc1/Ell/C2cd3/Chtop/Smad2/Skil/N4bp2l2/Acvr1c/Inpp5k/Angpt1/Chd8/H13/Kidins220/Cops3/Grb2/Cnot1/Rtcb/Rpl13/Mbnl1/Bcor/Polb/Flvcr1/Cnot3/Rtn4/Rbbp6/Smim14/Ybx1/Gpi1/Stk3/Cmip/Pkd1/Chst11/Ybx3/Dnajb6/Dbn1/Zfpm2/Celf4/Ppp4r4/Ggnbp2/Adcy9/Smad3/Zmiz1
GOBP_CALCIUM_ION_TRANSPORT	GOBP_CALCIUM_ION_TRANSPORT	162	-0.341906	-1.42572	0.0104165	0.451547	0.442407	1231	tags=30%, list=19%, signal=25%	Ywhae/Inpp5k/Stim1/Cdk5/Hpca/Cacng3/Tpt1/Cherp/Ryr3/Ano6/Bin1/Cacna1g/Tspan13/Cacng2/Cacnb1/Tmem38a/Atp2b2/Prnp/Ncs1/Oprd1/Ubash3b/Pde4d/Camk2b/Pdpk1/Trpc6/Atp2b1/Htr2a/Pkd1/Slc8a2/Oprm1/Cemip/Calm1/Atp2b4/Camk2a/Itpr1/Stim2/Cacna1e/Diaph1/Prkce/Grin2b/Hap1/Cacng8/Homer1/Ptk2b/Fkbp1a/Cacna1c/Ryr2/Cacnb2
GOBP_REGULATION_OF_ACTIN_CYTOSKELETON_REORGANIZATION	GOBP_REGULATION_OF_ACTIN_CYTOSKELETON_REORGANIZATION	14	-0.645239	-1.66959	0.0112344	0.456764	0.447518	327	tags=43%, list=5%, signal=41%	Abl2/Nrp1/Ntrk3/Ptk2b/Iqgap2/Baiap2
GOBP_MAINTENANCE_OF_LOCATION	GOBP_MAINTENANCE_OF_LOCATION	129	-0.350587	-1.42275	0.0113045	0.456764	0.447518	895	tags=25%, list=14%, signal=22%	Nrip1/Ywhab/Taf3/Grik5/Rit2/Tmem38a/Calr/Dzip1/Vps13a/B4galnt1/Igsf11/Ubash3b/Pde4d/Pdpk1/Hsp90b1/Htr2a/Pkd1/Hexb/Cemip/Calm1/Tmsb4x/Fth1/Itpr1/Dbn1/Vps13c/Diaph1/Prkce/Hap1/Ptk2b/Fkbp1a/Cacna1c/Ryr2
GOBP_REGULATION_OF_CELLULAR_RESPONSE_TO_GROWTH_FACTOR_STIMULUS	GOBP_REGULATION_OF_CELLULAR_RESPONSE_TO_GROWTH_FACTOR_STIMULUS	104	-0.387192	-1.51317	0.0115016	0.458179	0.448904	732	tags=23%, list=11%, signal=21%	Ptpn1/Ctdspl2/Xiap/Hsp90ab1/Epn2/Dab2ip/Fstl1/Numa1/Pdpk1/Chst11/Bcl9/Sulf1/Ski/Atp2b4/Rnf165/Dkk3/Ccbe1/Tmem108/Crim1/Fkbp1a/Spred1/Smad3/Smoc2/Spred2
GOBP_REGULATION_OF_DEPHOSPHORYLATION	GOBP_REGULATION_OF_DEPHOSPHORYLATION	67	-0.419175	-1.51129	0.011646	0.458179	0.448904	1459	tags=34%, list=23%, signal=27%	Mtmr3/Tiprl/Mfhas1/Cry2/Ywhae/Inpp5k/Mgat5/Ppp1r9b/Ywhab/Sppl3/Slc39a10/Hsp90ab1/Ikbkb/Hsp90b1/Ppp6r3/Ppp6r2/Calm1/Iqgap1/Ppp4r4/Nuak1/Jak2/Fkbp1a/Smad3
GOBP_CELLULAR_COMPONENT_MAINTENANCE	GOBP_CELLULAR_COMPONENT_MAINTENANCE	32	-0.522546	-1.63059	0.0120157	0.463792	0.454403	911	tags=34%, list=14%, signal=30%	Syngap1/Adgrb3/Prnp/Dlg1/Shank2/Zfp804a/Tanc1/Grin2b/Dlg4/Erc2/Homer1
GOBP_POSITIVE_REGULATION_OF_DENDRITIC_SPINE_DEVELOPMENT	GOBP_POSITIVE_REGULATION_OF_DENDRITIC_SPINE_DEVELOPMENT	29	-0.516035	-1.58338	0.0120989	0.463792	0.454403	1645	tags=48%, list=26%, signal=36%	Dbnl/Actr2/Nlgn1/Psen1/Cux2/Lrp8/Camk1/Neurl1a/Eef2k/Camk2b/Bhlhb9/Dbn1/Shank1/Baiap2
GOBP_LOCOMOTORY_EXPLORATION_BEHAVIOR	GOBP_LOCOMOTORY_EXPLORATION_BEHAVIOR	10	-0.69308	-1.62775	0.0125645	0.475541	0.465915	190	tags=40%, list=3%, signal=39%	Slc4a10/Prkce/Dlg4/Tnr
GOBP_REGULATION_OF_VESICLE_MEDIATED_TRANSPORT	GOBP_REGULATION_OF_VESICLE_MEDIATED_TRANSPORT	256	-0.312074	-1.38427	0.0128082	0.478706	0.469016	1250	tags=25%, list=19%, signal=21%	Rims4/Smpd3/C2cd5/Angpt1/Cdk5/Rala/Syt13/Hpca/Snx12/Ano6/Myo18a/Bin1/Caly/Cacna1g/Acsl3/Stxbp6/Cbl/Grik5/Pgap1/Rit2/Atxn2/Arhgap1/Scamp5/Ptpn23/Ptpn1/Ankrd13b/Calr/Nsf/Eef2k/Rap1b/Ppp3cb/Stx1b/Ap1g1/Ap2b1/Slc17a7/Rab15/Akap5/Pdpk1/Ndrg4/Sirpa/Aak1/Arfgap1/Htr2a/Tub/Ahi1/Pdcd6ip/Abl2/Kcnb1/Rab8b/Bicd1/Sh3gl3/Dlg4/Cplx2/Hap1/Syt17/Rapgef4/Nrp1/Btbd9/Cacnb2/Gsg1l/Prkcg/Camk1d/Cdh13
GOBP_REGULATION_OF_ALCOHOL_BIOSYNTHETIC_PROCESS	GOBP_REGULATION_OF_ALCOHOL_BIOSYNTHETIC_PROCESS	20	-0.594997	-1.66201	0.0134035	0.480816	0.471083	536	tags=25%, list=8%, signal=23%	Sec14l2/Por/Hrh1/Dkk3/Ptk2b
GOBP_T_CELL_ACTIVATION	GOBP_T_CELL_ACTIVATION	115	-0.367156	-1.46757	0.0134204	0.480816	0.471083	1390	tags=30%, list=22%, signal=24%	Ap3b1/Azi2/Yes1/Dhps/Marchf7/Zbtb1/Mapk8ip1/Rc3h2/Tox/Rc3h1/Tnfrsf21/Hsph1/Runx2/Itpkb/Ptpn11/Gpr18/Rasgrp1/Cr1l/Ndfip1/Ppp3cb/Prnp/Cbfb/Ildr2/Sirpa/Dlg1/Foxo3/Bcl11b/Sema4a/Zbtb16/Prex1/Jak2/Fkbp1a/Cadm1/Smad3/Zmiz1
GOBP_REGULATION_OF_METAL_ION_TRANSPORT	GOBP_REGULATION_OF_METAL_ION_TRANSPORT	157	-0.341843	-1.41804	0.0135079	0.480816	0.471083	1231	tags=32%, list=19%, signal=27%	Ywhae/Inpp5k/Stim1/Cdk5/Nkain2/Ywhah/Hpca/Ano6/Bin1/Fhl1/Tspan13/Sptbn4/Mllt6/Cacnb1/Tmem38a/Kcnq1/Prnp/Kcnn2/Oprd1/Ubash3b/Pde4d/Camk2b/Pdpk1/Trpc6/Kcna1/Dlg1/Atp2b1/Htr2a/Snta1/Cemip/Calm1/Dpp6/Atp2b4/Neto1/Kcnab1/Camk2a/Nkain3/Stim2/Diaph1/Kcnip2/Prkce/Tesc/Hap1/Homer1/Ptk2b/Fkbp1a/Cacna1c/Ryr2/Cacnb2/Pkp2/Kcnip3
GOBP_SENSORY_ORGAN_DEVELOPMENT	GOBP_SENSORY_ORGAN_DEVELOPMENT	174	-0.329184	-1.38436	0.0131019	0.480816	0.471083	480	tags=21%, list=7%, signal=20%	Ptpn11/Hcn1/Ttc39c/Dscam/Smarcd3/Slc4a7/Kcnq1/Atp2b2/Megf11/Slc17a7/Ttll5/Dlg1/Atp2b1/Nectin1/Tub/Ahi1/Adamts18/Kdm2b/Sipa1l3/Ski/Atp2b4/Obsl1/Bcl11b/Ece1/Atf6/Bmpr1b/Celf4/Nrp1/Sdk2/Ntrk3/Pbx1/Cacna1c/Col4a1/Spred1/Smad3/Pcdh15/Spred2
GOBP_CYCLIC_NUCLEOTIDE_METABOLIC_PROCESS	GOBP_CYCLIC_NUCLEOTIDE_METABOLIC_PROCESS	18	0.577931	1.64111	0.013968	0.485633	0.475803	841	tags=56%, list=13%, signal=48%	Pde8b/Pde7b/Adcy8/Gucy1a1/Gucy1b1/Adcy1/Pde4b/Rora/Gucy1a2/Adcy2
GOBP_LEUKOCYTE_MEDIATED_CYTOTOXICITY	GOBP_LEUKOCYTE_MEDIATED_CYTOTOXICITY	15	-0.61546	-1.61856	0.0138388	0.485633	0.475803	778	tags=40%, list=12%, signal=35%	Rasgrp1/Stx7/Ppp3cb/Ap1g1/Lyst/Cadm1
GOBP_DENDRITIC_SPINE_MAINTENANCE	GOBP_DENDRITIC_SPINE_MAINTENANCE	14	-0.634664	-1.64222	0.0150113	0.510042	0.499718	625	tags=36%, list=10%, signal=32%	Prnp/Zfp804a/Tanc1/Grin2b/Homer1
GOBP_REGULATION_OF_PEPTIDYL_THREONINE_PHOSPHORYLATION	GOBP_REGULATION_OF_PEPTIDYL_THREONINE_PHOSPHORYLATION	24	-0.554011	-1.62186	0.0148609	0.510042	0.499718	371	tags=25%, list=6%, signal=24%	Cemip/Calm1/Dmtn/Spred1/Prkag2/Spred2
GOBP_NEGATIVE_CHEMOTAXIS	GOBP_NEGATIVE_CHEMOTAXIS	25	0.514649	1.57175	0.0153524	0.510042	0.499718	501	tags=28%, list=8%, signal=26%	Lrtm1/Slit2/Flrt2/Robo2/Sema6d/Itgav/Sema3a
GOBP_POSITIVE_REGULATION_OF_PROTEIN_SERINE_THREONINE_KINASE_ACTIVITY	GOBP_POSITIVE_REGULATION_OF_PROTEIN_SERINE_THREONINE_KINASE_ACTIVITY	92	-0.387511	-1.49114	0.015317	0.510042	0.499718	778	tags=24%, list=12%, signal=21%	Rasgrp1/Ptpn1/Hsp90ab1/Dab2ip/Akap13/Stk3/Htr2a/Pkd1/Slc8a2/Cemip/Calm1/Ccnt2/Atp2b4/Map2k6/Iqgap1/Bmpr1b/Ccnd2/Pdgfc/Ntrk3/Ptk2b/Mnat1/Rapgef2
GOBP_REGULATION_OF_HOMOTYPIC_CELL_CELL_ADHESION	GOBP_REGULATION_OF_HOMOTYPIC_CELL_CELL_ADHESION	12	-0.654044	-1.6396	0.0157012	0.515896	0.505453	796	tags=50%, list=12%, signal=44%	Prkg1/Jak1/Ubash3b/Adamts18/Dmtn/Jak2
GOBP_POSITIVE_REGULATION_OF_CALCIUM_MEDIATED_SIGNALING	GOBP_POSITIVE_REGULATION_OF_CALCIUM_MEDIATED_SIGNALING	11	-0.675225	-1.6344	0.0170189	0.534297	0.523482	1052	tags=45%, list=16%, signal=38%	Hint1/Cherp/Sppl3/Nrg1/Cdh13
GOBP_NEGATIVE_REGULATION_OF_SMOOTH_MUSCLE_CELL_MIGRATION	GOBP_NEGATIVE_REGULATION_OF_SMOOTH_MUSCLE_CELL_MIGRATION	12	0.657701	1.63246	0.0169091	0.534297	0.523482	269	tags=33%, list=4%, signal=32%	Slit2/Mef2c/Sema6d/Bmpr1a
GOBP_EXPLORATION_BEHAVIOR	GOBP_EXPLORATION_BEHAVIOR	15	-0.607118	-1.59663	0.0165815	0.534297	0.523482	327	tags=27%, list=5%, signal=25%	Abl2/Prkce/Dlg4/Tnr
GOBP_CELL_CHEMOTAXIS	GOBP_CELL_CHEMOTAXIS	62	-0.42544	-1.51748	0.0166368	0.534297	0.523482	788	tags=26%, list=12%, signal=23%	Gpr18/Elmo2/Calr/Plekhg5/Vav3/Ptk2/Hrh1/Tmsb4x/Jam3/Dock4/Lyst/Nrp1/Prex1/Ptk2b/Smoc2/Camk1d
GOBP_SENSORY_SYSTEM_DEVELOPMENT	GOBP_SENSORY_SYSTEM_DEVELOPMENT	133	-0.354784	-1.44366	0.0171547	0.534297	0.523482	642	tags=20%, list=10%, signal=19%	Atp2b2/Megf11/Slc17a7/Ttll5/Dlg1/Atp2b1/Nectin1/Tub/Ahi1/Adamts18/Kdm2b/Sipa1l3/Ski/Atp2b4/Obsl1/Bcl11b/Atf6/Bmpr1b/Celf4/Nrp1/Sdk2/Pbx1/Cacna1c/Col4a1/Spred1/Smad3/Spred2
GOBP_POSITIVE_REGULATION_OF_SIGNAL_TRANSDUCTION_BY_P53_CLASS_MEDIATOR	GOBP_POSITIVE_REGULATION_OF_SIGNAL_TRANSDUCTION_BY_P53_CLASS_MEDIATOR	10	-0.675488	-1.58644	0.017882	0.545582	0.534538	1040	tags=50%, list=16%, signal=42%	Rpl26/Rps7/Chd5/Spred1/Spred2
GOBP_NEGATIVE_REGULATION_OF_CELL_ADHESION	GOBP_NEGATIVE_REGULATION_OF_CELL_ADHESION	90	-0.391225	-1.49324	0.0177931	0.545582	0.534538	1245	tags=29%, list=19%, signal=24%	Marchf7/Angpt1/Rc3h2/Rc3h1/Tnfrsf21/Map4k4/Ptpn11/Dscam/Prkg1/Cr1l/Ajap1/Ndfip1/Prnp/Ubash3b/Cbfb/Dab1/Plxna4/Ildr2/Ptk2/Dlg1/Adamts18/Jam3/Dmtn/Jak2/Tnr/Cdh13
GOBP_RESPONSE_TO_NERVE_GROWTH_FACTOR	GOBP_RESPONSE_TO_NERVE_GROWTH_FACTOR	28	-0.513727	-1.56669	0.0180858	0.545608	0.534564	956	tags=43%, list=15%, signal=37%	Kidins220/Cbl/Sort1/Elavl4/Eef2k/Foxo3/Sh3gl2/Rapgef1/Acap2/Tmem108/Ntrk3/Rapgef2
GOBP_REGULATION_OF_CATION_CHANNEL_ACTIVITY	GOBP_REGULATION_OF_CATION_CHANNEL_ACTIVITY	85	-0.394496	-1.48929	0.0182478	0.545608	0.534564	528	tags=25%, list=8%, signal=23%	Pde4d/Kcna1/Dlg1/Oprm1/Shisa7/Calm1/Tmsb4x/Neto1/Kcnab1/Stim2/Kcnip2/Dlg4/Hap1/Shank1/Cacng8/Homer1/Ptk2b/Shisa9/Fkbp1a/Cacnb2/Gsg1l
GOBP_POSITIVE_REGULATION_OF_HEART_GROWTH	GOBP_POSITIVE_REGULATION_OF_HEART_GROWTH	11	0.666847	1.62043	0.0194319	0.564091	0.552672	1001	tags=64%, list=16%, signal=54%	Erbb4/Mef2c/Bmpr1a/Fgf9/Rbpj/Fgfr2/Basp1
GOBP_TUMOR_NECROSIS_FACTOR_MEDIATED_SIGNALING_PATHWAY	GOBP_TUMOR_NECROSIS_FACTOR_MEDIATED_SIGNALING_PATHWAY	35	-0.494056	-1.56527	0.0193889	0.564091	0.552672	1161	tags=40%, list=18%, signal=33%	Hipk1/Traf3/Gps2/Xiap/Cyld/Chuk/Ikbkb/Foxo3/Tmsb4x/Cdip1/Ccdc3/Traip/Ptk2b/Jak2
GOBP_SYNAPSE_ORGANIZATION	GOBP_SYNAPSE_ORGANIZATION	257	-0.305097	-1.351	0.0191888	0.564091	0.552672	868	tags=24%, list=14%, signal=22%	Dscam/Neurl1a/Cdh2/Cacng2/Cacnb1/Il1rapl2/Srcin1/Adgrb3/Nfia/Eef2k/Epha7/Prnp/Dlgap3/Dab2ip/Clstn2/Nptx1/Adgrb1/Camk2b/Arhgap39/Nrxn2/Dlg1/Nectin1/Slc8a2/Nrg1/Nfasc/Snta1/Shisa7/Shank2/Slitrk5/Grm5/Bhlhb9/Ywhaz/Zfp804a/Obsl1/Ctnnd2/Dbn1/Add2/Sipa1l1/Tanc1/Igsf21/Sparcl1/Grin2b/Sema4a/Dlg4/Kirrel3/Adgrl3/Erc2/Pcdh17/Shank1/Nrp1/Map1b/Sptbn2/Sdk2/Tmem108/Homer1/Ntrk3/Lrfn2/Cntn5/Col4a1/Cacnb2/Baiap…
GOBP_REGULATION_OF_SMOOTH_MUSCLE_CONTRACTION	GOBP_REGULATION_OF_SMOOTH_MUSCLE_CONTRACTION	15	0.620838	1.64851	0.0199106	0.564245	0.552823	480	tags=47%, list=7%, signal=43%	Arhgap42/Kcnma1/Gucy1a1/Zdhhc21/Setd3/Chrm3/Chrm2
GOBP_POSITIVE_REGULATION_OF_CARTILAGE_DEVELOPMENT	GOBP_POSITIVE_REGULATION_OF_CARTILAGE_DEVELOPMENT	11	-0.669484	-1.6205	0.0201851	0.564245	0.552823	397	tags=45%, list=6%, signal=43%	Runx2/Por/Bmpr1b/Zbtb16/Smad3
GOBP_BILE_ACID_METABOLIC_PROCESS	GOBP_BILE_ACID_METABOLIC_PROCESS	14	0.606341	1.58408	0.0203014	0.564245	0.552823	1392	tags=50%, list=22%, signal=39%	Osbpl1a/Osbpl3/Osbp/Osbpl9/Pank2/Gba2/Npc1
GOBP_NUCLEOSIDE_PHOSPHATE_CATABOLIC_PROCESS	GOBP_NUCLEOSIDE_PHOSPHATE_CATABOLIC_PROCESS	25	0.503238	1.5369	0.0207582	0.564245	0.552823	334	tags=24%, list=5%, signal=23%	Pde8b/Pde7b/Gda/Nudt4/Fhit/Pde4b
GOBP_RESPONSE_TO_ALKALOID	GOBP_RESPONSE_TO_ALKALOID	40	-0.467339	-1.52941	0.0206744	0.564245	0.552823	1033	tags=38%, list=16%, signal=32%	Ryr3/Ppp1r9b/Tmem38a/Elavl4/Hsp90ab1/Dnmt3a/Pea15a/Gpi1/Htr2a/Oprm1/Prkce/Homer1/Ptk2b/Ryr2/Prkcg
GOBP_PROTEIN_MATURATION	GOBP_PROTEIN_MATURATION	104	-0.37367	-1.46033	0.0197975	0.564245	0.552823	1594	tags=40%, list=25%, signal=31%	Naa35/Myh9/Naa20/Tspan17/C2cd3/Scg5/Grin2a/Pcsk2/Psen1/Parp1/Sorl1/Tasp1/Dhps/Cpd/Ccs/H13/Snx12/Metap2/Lmf1/Nnat/Plat/Sppl3/Rps6ka2/Xiap/Adamts2/Calr/Naa40/Prnp/Tspan5/Sec11a/Naa16/Tmem208/Tmem59/Lonp2/Tspan14/Mmp16/Ece1/Tesc/Ccbe1/Pcsk5/Fkbp1a/Cpe
GOBP_SECOND_MESSENGER_MEDIATED_SIGNALING	GOBP_SECOND_MESSENGER_MEDIATED_SIGNALING	111	-0.362706	-1.44286	0.0205914	0.564245	0.552823	826	tags=24%, list=13%, signal=22%	Rundc3a/Rit2/Prkg1/Adgrb2/Tmem38a/Sppl3/Rnf157/Mgrn1/Ppp3cb/Prnp/Pde4d/Pdpk1/Slc8a2/Nrg1/Hrh1/Calm1/Grm5/Atp2b4/Itpr1/Grin2b/Dmtn/Ptk2b/Rapgef2/Cacna1c/Ryr2/Sgcd/Cdh13
GOBP_CALCIUM_ION_EXPORT	GOBP_CALCIUM_ION_EXPORT	10	-0.666198	-1.56462	0.021704	0.569254	0.557731	448	tags=50%, list=7%, signal=47%	Ywhae/Atp2b1/Slc8a2/Calm1/Atp2b4
GOBP_NEGATIVE_REGULATION_OF_TRANSFORMING_GROWTH_FACTOR_BETA_RECEPTOR_SIGNALING_PATHWAY	GOBP_NEGATIVE_REGULATION_OF_TRANSFORMING_GROWTH_FACTOR_BETA_RECEPTOR_SIGNALING_PATHWAY	28	-0.505462	-1.54149	0.0212846	0.569254	0.557731	507	tags=21%, list=8%, signal=20%	Pdpk1/Chst11/Ski/Fkbp1a/Spred1/Spred2
GOBP_POSITIVE_REGULATION_OF_PROTEIN_LOCALIZATION_TO_MEMBRANE	GOBP_POSITIVE_REGULATION_OF_PROTEIN_LOCALIZATION_TO_MEMBRANE	51	-0.439508	-1.50972	0.0215344	0.569254	0.557731	1291	tags=39%, list=20%, signal=32%	Sorbs1/C2cd5/Cdk5/Mff/Hpca/Ppp1r9b/Ptpn9/Acsl3/Cacng2/Prnp/Ap2b1/Akap5/Pdpk1/Dlg1/Cemip/Tcaf1/Kcnb1/Atp2b4/Prkce/Dlg4
GOBP_REGULATION_OF_RESPONSE_TO_EXTERNAL_STIMULUS	GOBP_REGULATION_OF_RESPONSE_TO_EXTERNAL_STIMULUS	261	-0.298351	-1.32628	0.0214804	0.569254	0.557731	1025	tags=20%, list=16%, signal=18%	Ano6/Mcph1/St6gal1/Psma1/Ptpn11/Gps2/Dscam/Trafd1/Setd4/Prkg1/Gpr18/Plat/Brd4/Rasgrp1/Cr1l/Ajap1/Rnf185/Ptpn1/Xiap/Ndfip1/Calr/Hsp90ab1/Nmt2/Ap1g1/Plk2/Camk2n1/Ubash3b/Cyld/Ikbkb/Plxna4/Sirpa/Ptk2/Adamts18/Oprm1/Rtn4rl1/Mapkbp1/Tmsb4x/Jam3/Ash1l/Nr1d2/Sema4a/Dmtn/Nrp1/Ntrk3/Ptk2b/Jak2/Cadm1/Smad3/Prkcg/Tnr/Smoc2/Camk1d/Cdh13
GOBP_SPECIFICATION_OF_ANIMAL_ORGAN_IDENTITY	GOBP_SPECIFICATION_OF_ANIMAL_ORGAN_IDENTITY	11	0.653215	1.5873	0.0225272	0.580657	0.568903	1011	tags=55%, list=16%, signal=46%	Mef2c/Robo2/Frs2/Rbpj/Fgfr2/Robo1
GOBP_TRANSMEMBRANE_RECEPTOR_PROTEIN_TYROSINE_KINASE_SIGNALING_PATHWAY	GOBP_TRANSMEMBRANE_RECEPTOR_PROTEIN_TYROSINE_KINASE_SIGNALING_PATHWAY	251	-0.305666	-1.35228	0.0223783	0.580657	0.568903	1027	tags=22%, list=16%, signal=19%	Irs2/Runx2/Sesn3/Flrt1/Ptpn11/Gfra2/Grb2/Fstl4/Neurl1a/Cbl/Zdhhc17/Sort1/Arid5b/Plat/Ptpn1/Epn2/Epha7/Rtn4/Dab2ip/Ubash3b/Ss18/Grb14/Pdpk1/Arhgef7/Ndrg4/Ptk2/Ahi1/Nrg1/Sulf1/Dok6/Ptpre/Arhgef28/Iqgap1/Sipa1l1/Epha10/Rapgef1/Ccbe1/Hap1/Pdgfc/Chn1/Nrp1/Ptprt/Tmem108/Ntrk3/Crim1/Ptk2b/Jak2/Rapgef2/Col4a1/Col4a2/Baiap2/Sik2/Smoc2/Cdh13
GOBP_MODULATION_OF_EXCITATORY_POSTSYNAPTIC_POTENTIAL	GOBP_MODULATION_OF_EXCITATORY_POSTSYNAPTIC_POTENTIAL	29	-0.496102	-1.52222	0.0233298	0.592874	0.580873	626	tags=34%, list=10%, signal=31%	Stx1b/Igsf11/Slc8a2/Neto1/Celf4/Dlg4/Shank1/Tmem108/Ptk2b/Baiap2
GOBP_CALCIUM_ION_TRANSMEMBRANE_TRANSPORT	GOBP_CALCIUM_ION_TRANSMEMBRANE_TRANSPORT	138	-0.347593	-1.42504	0.0233977	0.592874	0.580873	1103	tags=30%, list=17%, signal=26%	Ywhae/Stim1/Cdk5/Hpca/Cacng3/Cherp/Ryr3/Ano6/Bin1/Cacna1g/Tspan13/Cacng2/Cacnb1/Tmem38a/Atp2b2/Prnp/Ncs1/Ubash3b/Pde4d/Pdpk1/Trpc6/Atp2b1/Htr2a/Pkd1/Slc8a2/Oprm1/Cemip/Calm1/Atp2b4/Itpr1/Stim2/Cacna1e/Diaph1/Prkce/Grin2b/Hap1/Cacng8/Ptk2b/Fkbp1a/Cacna1c/Ryr2/Cacnb2
GOBP_RESPONSE_TO_PH	GOBP_RESPONSE_TO_PH	11	0.645916	1.56957	0.0239028	0.600584	0.588427	1266	tags=55%, list=20%, signal=44%	Arsb/Impact/Pam/Nox1/Asic2/Abcc8
GOBP_CARDIAC_CONDUCTION	GOBP_CARDIAC_CONDUCTION	46	-0.444406	-1.50054	0.0241102	0.600747	0.588586	987	tags=37%, list=15%, signal=32%	Bin1/Cacna1g/Sptbn4/Kcnq1/Atp2b2/Kcnn2/Pde4d/Atp2b1/Slc8a2/Atp1a3/Calm1/Kcnd3/Atp2b4/Cacna1c/Ryr2/Cacnb2/Pkp2
GOBP_ORGANOPHOSPHATE_CATABOLIC_PROCESS	GOBP_ORGANOPHOSPHATE_CATABOLIC_PROCESS	57	0.389948	1.47849	0.0244445	0.604042	0.591815	334	tags=16%, list=5%, signal=15%	Pde8b/Pde7b/Plcb1/Gda/Nudt4/Pnpla8/Pla2g4e/Fhit/Pde4b
GOBP_REGULATION_OF_CARDIAC_MUSCLE_CELL_PROLIFERATION	GOBP_REGULATION_OF_CARDIAC_MUSCLE_CELL_PROLIFERATION	13	0.618105	1.58201	0.0248156	0.608186	0.595874	788	tags=54%, list=12%, signal=47%	Erbb4/Vgll4/Mef2c/Bmpr1a/Fgf9/Rbpj/Fgfr2
GOBP_POSITIVE_REGULATION_OF_PHOSPHOPROTEIN_PHOSPHATASE_ACTIVITY	GOBP_POSITIVE_REGULATION_OF_PHOSPHOPROTEIN_PHOSPHATASE_ACTIVITY	11	-0.653351	-1.58145	0.0251984	0.612546	0.600146	719	tags=36%, list=11%, signal=32%	Slc39a10/Hsp90ab1/Calm1/Jak2
GOBP_REGULATION_OF_ACTIN_NUCLEATION	GOBP_REGULATION_OF_ACTIN_NUCLEATION	17	0.57644	1.58383	0.0270488	0.628568	0.615844	703	tags=29%, list=11%, signal=26%	Fmn1/Ctnna2/Fchsd2/Ap1ar/Abi2
GOBP_NEGATIVE_REGULATION_OF_LEUKOCYTE_MIGRATION	GOBP_NEGATIVE_REGULATION_OF_LEUKOCYTE_MIGRATION	12	0.636033	1.57868	0.0267927	0.628568	0.615844	746	tags=42%, list=12%, signal=37%	Slit2/Plcb1/Rabgef1/Mia3/Cd200
GOBP_REGULATION_OF_PHAGOCYTOSIS	GOBP_REGULATION_OF_PHAGOCYTOSIS	24	-0.538011	-1.57502	0.0263547	0.628568	0.615844	1025	tags=33%, list=16%, signal=28%	Syt7/Ano6/Myo18a/Calr/Sirpa/Tub/Prkcg/Camk1d
GOBP_REGULATION_OF_PROTEIN_DEACETYLATION	GOBP_REGULATION_OF_PROTEIN_DEACETYLATION	29	-0.49004	-1.50362	0.0270427	0.628568	0.615844	306	tags=14%, list=5%, signal=13%	Jdp2/Ski/Spred1/Spred2
GOBP_REGULATION_OF_ION_TRANSPORT	GOBP_REGULATION_OF_ION_TRANSPORT	275	-0.292572	-1.30684	0.0271188	0.628568	0.615844	644	tags=20%, list=10%, signal=18%	Kcnk13/Prnp/Kcnn2/Oprd1/Ubash3b/Pde4d/Camk2b/Pdpk1/Trpc6/Kcna1/Dlg1/Atp2b1/Htr2a/Oprm1/Snta1/Shisa7/Cemip/Tcaf1/Calm1/Kcnd3/Tmsb4x/Kcnb1/Grm5/Dpp6/Atp2b4/Neto1/Kcnab1/Camk2a/Map2k6/Nkain3/Stim2/Cacna1e/Kcnj6/Diaph1/Kcnip2/Prkce/Pxk/Per2/Tesc/Dlg4/Hap1/Syt17/Shank1/Cacng8/Homer1/Ptk2b/Shisa9/Fkbp1a/Cacna1c/Ryr2/Cacnb2/Pkp2/Kcnip3/Gsg1l
GOBP_REGULATION_OF_CELL_ADHESION	GOBP_REGULATION_OF_CELL_ADHESION	236	-0.297004	-1.30532	0.0261755	0.628568	0.615844	1249	tags=25%, list=19%, signal=21%	Dhps/Tpm1/Marchf7/Zbtb1/Angpt1/Rc3h2/Dag1/Rc3h1/Tnfrsf21/Hsph1/Itpkb/St6gal1/Map4k4/Ptpn11/Arpc2/Limch1/Dscam/Prkg1/Rasgrp1/Cr1l/Ajap1/Ptpn23/Ndfip1/Calr/Epha7/Prnp/Jak1/Vav3/Ubash3b/Cbfb/Dab1/Arhgef7/Plxna4/Ildr2/Sirpa/Ptk2/Dlg1/Foxo3/Pkd1/Adamts18/Washc2/Abl2/Lmo7/Jam3/Edil3/Kif26b/Prkce/Tesc/Dmtn/Zbtb16/Nrp1/Prex1/Ptk2b/Nuak1/Peak1/Jak2/Smad3/Zmiz1/Tnr/Cdh13
GOBP_CYTOKINE_PRODUCTION_INVOLVED_IN_IMMUNE_RESPONSE	GOBP_CYTOKINE_PRODUCTION_INVOLVED_IN_IMMUNE_RESPONSE	15	0.599304	1.59133	0.0284701	0.63161	0.618825	1236	tags=47%, list=19%, signal=38%	Camk4/Nr4a3/Malt1/Sema7a/Ddx21/Map3k7/Smad7
GOBP_NEGATIVE_REGULATION_OF_NEUROTRANSMITTER_TRANSPORT	GOBP_NEGATIVE_REGULATION_OF_NEUROTRANSMITTER_TRANSPORT	11	0.639271	1.55342	0.0280299	0.63161	0.618825	895	tags=55%, list=14%, signal=47%	Prkn/Syt4/Rap1a/Fmr1/Nf1/Snca
GOBP_NEGATIVE_REGULATION_OF_VASCULATURE_DEVELOPMENT	GOBP_NEGATIVE_REGULATION_OF_VASCULATURE_DEVELOPMENT	36	-0.482796	-1.54321	0.0285312	0.63161	0.618825	787	tags=31%, list=12%, signal=27%	Adgrb2/Adgrb3/Epn2/Plk2/Dab2ip/Adgrb1/Sulf1/Atp2b4/Sema4a/Col4a2/Spred1
GOBP_NEGATIVE_REGULATION_OF_EPITHELIAL_TO_MESENCHYMAL_TRANSITION	GOBP_NEGATIVE_REGULATION_OF_EPITHELIAL_TO_MESENCHYMAL_TRANSITION	13	-0.605302	-1.53606	0.0286253	0.63161	0.618825	29	tags=23%, list=0%, signal=23%	Dab2ip/Spred1/Spred2
GOBP_FOREBRAIN_NEURON_DEVELOPMENT	GOBP_FOREBRAIN_NEURON_DEVELOPMENT	13	-0.604601	-1.53429	0.0286253	0.63161	0.618825	113	tags=38%, list=2%, signal=38%	Ogdh/Slc4a10/Nrp1/Rapgef2/Zmiz1
GOBP_INOSITOL_LIPID_MEDIATED_SIGNALING	GOBP_INOSITOL_LIPID_MEDIATED_SIGNALING	63	0.374497	1.45132	0.0289015	0.63161	0.618825	595	tags=22%, list=9%, signal=20%	Erbb4/Myo16/Plcb4/Pip5k1b/Plcb1/Ntrk2/Nyap2/Reln/Plekha1/Dipk2a/Ppp1r16b/Tek/Fbxl2/Sirt2
GOBP_POSTSYNAPSE_ORGANIZATION	GOBP_POSTSYNAPSE_ORGANIZATION	113	-0.357413	-1.4244	0.02894	0.63161	0.618825	666	tags=23%, list=10%, signal=21%	Eef2k/Epha7/Prnp/Nptx1/Camk2b/Arhgap39/Nrxn2/Dlg1/Shisa7/Shank2/Bhlhb9/Zfp804a/Ctnnd2/Dbn1/Sipa1l1/Tanc1/Grin2b/Dlg4/Shank1/Nrp1/Sptbn2/Tmem108/Homer1/Ntrk3/Lrfn2/Baiap2
GOBP_EXTERNAL_ENCAPSULATING_STRUCTURE_ORGANIZATION	GOBP_EXTERNAL_ENCAPSULATING_STRUCTURE_ORGANIZATION	67	-0.392328	-1.4145	0.0286257	0.63161	0.618825	705	tags=22%, list=11%, signal=20%	Adamts2/B4galt1/Pxdn/Adamts18/Dnajb6/Sulf1/St7/Mmp16/Csgalnact1/Adamts17/Col4a1/Col4a2/Smad3/Tnr/Smoc2
GOBP_DORSAL_VENTRAL_NEURAL_TUBE_PATTERNING	GOBP_DORSAL_VENTRAL_NEURAL_TUBE_PATTERNING	10	0.649641	1.55753	0.0291635	0.631876	0.619085	1556	tags=80%, list=24%, signal=61%	Rnf220/Sufu/Prkaca/Tulp3/Wdr19/Prkacb/Tbc1d32/Fkbp8
GOBP_NEGATIVE_REGULATION_OF_MULTICELLULAR_ORGANISMAL_PROCESS	GOBP_NEGATIVE_REGULATION_OF_MULTICELLULAR_ORGANISMAL_PROCESS	295	-0.286305	-1.29043	0.0303666	0.653209	0.639986	988	tags=24%, list=15%, signal=22%	Lmna/Bin1/Hdac7/Map2/Ptpn11/Laptm4b/Syngap1/Fstl4/Sptbn4/Lgr4/Prkg1/Gpr18/Adgrb2/Plat/Rap1gap/Cr1l/Ptpn23/Bcor/Adgrb3/Ndfip1/Calr/Hsp90ab1/Epn2/Epha7/Prnp/Rtn4/Plk2/Dcc/Dab2ip/Rufy3/Ctnna1/Ubash3b/Cbfb/Dab1/Pde4d/Mapk11/Trim11/Cyld/Adgrb1/Jarid2/Wwc1/Stk3/Sirpa/Atp2b1/Adamts18/Ybx3/Sulf1/Hmgcr/Bcl11a/Mapkbp1/Tmsb4x/Ski/Atp2b4/Map2k6/Nrd1/Dock4/Zfpm2/Sema4a/Plcl1/Nrp1/Tmem178/Ntrk3/Traip/Ptk2b/Rsp…
GOBP_REGULATION_OF_NATURAL_KILLER_CELL_ACTIVATION	GOBP_REGULATION_OF_NATURAL_KILLER_CELL_ACTIVATION	10	-0.646871	-1.51923	0.0310022	0.662119	0.648716	1205	tags=50%, list=19%, signal=41%	Zbtb1/Tox/Rasgrp1/Ap1g1/Jak2
GOBP_TRANS_SYNAPTIC_SIGNALING_MODULATING_SYNAPTIC_TRANSMISSION	GOBP_TRANS_SYNAPTIC_SIGNALING_MODULATING_SYNAPTIC_TRANSMISSION	10	0.64593	1.54864	0.0314702	0.662648	0.649234	370	tags=50%, list=6%, signal=47%	Gucy1a1/Gucy1b1/Ntrk2/Syt4/Cspg5
GOBP_NEURAL_CREST_CELL_DIFFERENTIATION	GOBP_NEURAL_CREST_CELL_DIFFERENTIATION	32	0.454912	1.50294	0.0313875	0.662648	0.649234	1058	tags=38%, list=16%, signal=31%	Erbb4/Mef2c/Sema6d/Kitl/Bmpr1a/Fbxl17/Cdc42/Sema3a/Sema7a/Anxa6/Tapt1/Sema6a
GOBP_OLFACTORY_LOBE_DEVELOPMENT	GOBP_OLFACTORY_LOBE_DEVELOPMENT	16	0.570256	1.54611	0.032704	0.683811	0.669968	1011	tags=44%, list=16%, signal=37%	Erbb4/Slit2/Robo2/Sema3a/Lhx2/Sema7a/Robo1
GOBP_PURINE_NUCLEOTIDE_CATABOLIC_PROCESS	GOBP_PURINE_NUCLEOTIDE_CATABOLIC_PROCESS	15	0.58639	1.55704	0.0340524	0.692533	0.678514	334	tags=33%, list=5%, signal=32%	Pde8b/Pde7b/Gda/Nudt4/Pde4b
GOBP_PURINE_CONTAINING_COMPOUND_CATABOLIC_PROCESS	GOBP_PURINE_CONTAINING_COMPOUND_CATABOLIC_PROCESS	16	0.566404	1.53567	0.0345108	0.692533	0.678514	334	tags=31%, list=5%, signal=30%	Pde8b/Pde7b/Gda/Nudt4/Pde4b
GOBP_REGULATION_OF_CELLULAR_RESPONSE_TO_TRANSFORMING_GROWTH_FACTOR_BETA_STIMULUS	GOBP_REGULATION_OF_CELLULAR_RESPONSE_TO_TRANSFORMING_GROWTH_FACTOR_BETA_STIMULUS	49	-0.426198	-1.45506	0.0337717	0.692533	0.678514	667	tags=20%, list=10%, signal=18%	Hsp90ab1/Pdpk1/Chst11/Bcl9/Ski/Dkk3/Fkbp1a/Spred1/Smad3/Spred2
GOBP_POSITIVE_REGULATION_OF_CELL_CELL_ADHESION	GOBP_POSITIVE_REGULATION_OF_CELL_CELL_ADHESION	60	-0.408749	-1.44213	0.0334943	0.692533	0.678514	1390	tags=32%, list=22%, signal=25%	Ap3b1/Yes1/Dhps/Zbtb1/Hsph1/Itpkb/Ptpn11/Rasgrp1/Cr1l/Ptpn23/Jak1/Cbfb/Sirpa/Foxo3/Kif26b/Dmtn/Zbtb16/Jak2/Zmiz1
GOBP_CAMERA_TYPE_EYE_DEVELOPMENT	GOBP_CAMERA_TYPE_EYE_DEVELOPMENT	111	-0.348607	-1.38677	0.0343716	0.692533	0.678514	642	tags=21%, list=10%, signal=19%	Atp2b2/Megf11/Slc17a7/Ttll5/Dlg1/Atp2b1/Nectin1/Tub/Ahi1/Kdm2b/Ski/Atp2b4/Obsl1/Bcl11b/Bmpr1b/Celf4/Nrp1/Sdk2/Cacna1c/Col4a1/Spred1/Smad3/Spred2
GOBP_REGULATION_OF_PROTEIN_KINASE_ACTIVITY	GOBP_REGULATION_OF_PROTEIN_KINASE_ACTIVITY	250	-0.29716	-1.31305	0.0338716	0.692533	0.678514	1206	tags=26%, list=19%, signal=22%	Inpp5k/Mapk8ip1/Angpt1/Cdk5/Dag1/Lrp8/Camk1/Ccnl1/Smyd3/Cacul1/Erp29/Sh3bp5/Mob2/Macroh2a1/Neurl1a/Cbl/Rasgrp1/Srcin1/Ptpn1/Ipo5/Hsp90ab1/Mmd/Snx9/Prnp/Prkag1/Dab2ip/Camk2n1/Ubash3b/Akap13/Dab1/Ercc6/Pdpk1/Stk3/Ptk2/Dlg1/Htr2a/Pkd1/Slc8a2/Nrg1/Cemip/Hmgcr/Ppm1e/Uchl1/Calm1/Ccnt2/Grm5/Atp2b4/Agap2/Map2k6/Iqgap1/Camkk1/Madd/Bmpr1b/Dlg4/Ccnd2/Pdgfc/Ptprt/Ggnbp2/Ntrk3/Ptk2b/Mnat1/Jak2/Rapgef2/Spred1/…
GOBP_MULTICELLULAR_ORGANISM_REPRODUCTION	GOBP_MULTICELLULAR_ORGANISM_REPRODUCTION	268	-0.29135	-1.29798	0.0348786	0.695246	0.681173	1021	tags=22%, list=16%, signal=19%	Spaca6/Cdyl/Zfx/Stox2/Ppp1r9b/Ptpn11/Nrip1/Thra/Neurl1a/Lgr4/Cabyr/Ubr2/Tial1/Plat/Gabrb1/Rps6ka2/Ncor2/Taf1/Adamts2/Calr/Slit3/Slc2a3/Dnmt3a/Prkag1/B4galt1/Dzip1/B4galnt1/Mycbp/Chd5/Brdt/Sycp3/Klhl10/Foxo3/Hexb/Oprm1/Ybx3/Kdm2b/Tsnax/Fndc3a/Cfap54/Atp2b4/Jam3/Map2k6/Kdm3a/Ash1l/H3f3b/Usp9x/Bmpr1b/Celf4/Smarca2/Zbtb16/Ggnbp2/Ptprn/Lyzl4/Ptk2b/Cadm1/Mical2/Zmiz1/Wipf3
GOBP_PATHWAY_RESTRICTED_SMAD_PROTEIN_PHOSPHORYLATION	GOBP_PATHWAY_RESTRICTED_SMAD_PROTEIN_PHOSPHORYLATION	18	0.53821	1.52831	0.0360434	0.713706	0.699259	634	tags=28%, list=10%, signal=25%	Sdcbp/Bmpr1a/Pmepa1/Bmper/Bmp3
GOBP_POSITIVE_REGULATION_OF_DENDRITIC_SPINE_MORPHOGENESIS	GOBP_POSITIVE_REGULATION_OF_DENDRITIC_SPINE_MORPHOGENESIS	17	-0.578257	-1.5689	0.0449251	0.714079	0.699624	1645	tags=53%, list=26%, signal=39%	Dbnl/Actr2/Cux2/Lrp8/Eef2k/Camk2b/Bhlhb9/Dbn1/Baiap2
GOBP_NATURAL_KILLER_CELL_ACTIVATION	GOBP_NATURAL_KILLER_CELL_ACTIVATION	17	-0.574473	-1.55864	0.046589	0.714079	0.699624	1205	tags=41%, list=19%, signal=34%	Zbtb1/Tox/Tyro3/Rasgrp1/Ap1g1/Jak2/Pbx1
GOBP_NEUROTRANSMITTER_RECEPTOR_LOCALIZATION_TO_POSTSYNAPTIC_SPECIALIZATION_MEMBRANE	GOBP_NEUROTRANSMITTER_RECEPTOR_LOCALIZATION_TO_POSTSYNAPTIC_SPECIALIZATION_MEMBRANE	14	-0.601364	-1.55606	0.0472175	0.714079	0.699624	1160	tags=57%, list=18%, signal=47%	Dag1/Gpc6/Cacng3/Cacng2/Nptx1/Dlg1/Dlg4/Iqsec2
GOBP_POSITIVE_REGULATION_OF_NITRIC_OXIDE_METABOLIC_PROCESS	GOBP_POSITIVE_REGULATION_OF_NITRIC_OXIDE_METABOLIC_PROCESS	12	-0.617175	-1.54718	0.0477816	0.714079	0.699624	89	tags=33%, list=1%, signal=33%	Hsp90ab1/Ptk2b/Jak2/Smad3
GOBP_MICROVILLUS_ORGANIZATION	GOBP_MICROVILLUS_ORGANIZATION	14	-0.59676	-1.54415	0.0472175	0.714079	0.699624	936	tags=43%, list=15%, signal=37%	Map4k4/Ptpn11/Rap1gap/Rap1b/Rapgef2/Rapgef6
GOBP_NEUROTROPHIN_SIGNALING_PATHWAY	GOBP_NEUROTROPHIN_SIGNALING_PATHWAY	21	-0.544829	-1.54396	0.0424448	0.714079	0.699624	956	tags=43%, list=15%, signal=37%	Kidins220/Ptpn11/Zdhhc17/Sort1/Rapgef1/Hap1/Tmem108/Ntrk3/Rapgef2
GOBP_REACTIVE_NITROGEN_SPECIES_METABOLIC_PROCESS	GOBP_REACTIVE_NITROGEN_SPECIES_METABOLIC_PROCESS	26	-0.511577	-1.53824	0.0425532	0.714079	0.699624	667	tags=31%, list=10%, signal=28%	Hsp90ab1/Sirpa/Por/Atp2b4/Cyb5b/Ptk2b/Jak2/Smad3
GOBP_AORTA_DEVELOPMENT	GOBP_AORTA_DEVELOPMENT	17	0.559357	1.53689	0.0393678	0.714079	0.699624	1011	tags=53%, list=16%, signal=45%	Robo2/Bmpr1a/Sec24b/Cntrl/Dctn5/Rbpj/Sufu/Efnb2/Robo1
GOBP_EPITHELIAL_CELL_MORPHOGENESIS	GOBP_EPITHELIAL_CELL_MORPHOGENESIS	12	-0.610921	-1.5315	0.0494881	0.714079	0.699624	1151	tags=58%, list=18%, signal=48%	Fat1/Flnb/Rilpl2/Frmd6/Sipa1l3/Bcl11b/Rilpl1
GOBP_REGULATION_OF_ANION_TRANSMEMBRANE_TRANSPORT	GOBP_REGULATION_OF_ANION_TRANSMEMBRANE_TRANSPORT	11	-0.632003	-1.52978	0.047619	0.714079	0.699624	625	tags=55%, list=10%, signal=49%	Arl6ip5/Psen1/Prnp/Tcaf1/Grm5/Per2
GOBP_ADRENERGIC_RECEPTOR_SIGNALING_PATHWAY	GOBP_ADRENERGIC_RECEPTOR_SIGNALING_PATHWAY	12	-0.610041	-1.52929	0.0494881	0.714079	0.699624	690	tags=50%, list=11%, signal=45%	Kcnq1/Akap13/Pde4d/Atp2b4/Rapgef2/Adcy9
GOBP_CALCIUM_DEPENDENT_CELL_CELL_ADHESION_VIA_PLASMA_MEMBRANE_CELL_ADHESION_MOLECULES	GOBP_CALCIUM_DEPENDENT_CELL_CELL_ADHESION_VIA_PLASMA_MEMBRANE_CELL_ADHESION_MOLECULES	15	-0.580765	-1.52732	0.05	0.714079	0.699624	238	tags=27%, list=4%, signal=26%	Cdh22/Cdh7/Cdh9/Cdh13
GOBP_RESPONSE_TO_ESTRADIOL	GOBP_RESPONSE_TO_ESTRADIOL	27	-0.501722	-1.5249	0.0440457	0.714079	0.699624	1568	tags=48%, list=24%, signal=37%	Adcyap1r1/Igf1r/Esrra/Ppp1r9b/Nrip1/Hnrnpd/Ncor2/Calr/Dnmt3a/Srd5a1/H2az1/Gpi1/Map1b
GOBP_REGULATION_OF_HEART_GROWTH	GOBP_REGULATION_OF_HEART_GROWTH	19	0.534809	1.52105	0.038979	0.714079	0.699624	788	tags=37%, list=12%, signal=32%	Erbb4/Vgll4/Mef2c/Bmpr1a/Fgf9/Rbpj/Fgfr2
GOBP_NEGATIVE_REGULATION_OF_G_PROTEIN_COUPLED_RECEPTOR_SIGNALING_PATHWAY	GOBP_NEGATIVE_REGULATION_OF_G_PROTEIN_COUPLED_RECEPTOR_SIGNALING_PATHWAY	20	-0.54448	-1.5209	0.0477816	0.714079	0.699624	1030	tags=45%, list=16%, signal=38%	Gtf2h2/Ywhab/Rnf157/Mgrn1/Gprasp1/Oprm1/Grm5/Atp2b4/Bicd1
GOBP_NEUROINFLAMMATORY_RESPONSE	GOBP_NEUROINFLAMMATORY_RESPONSE	10	0.633746	1.51942	0.0367589	0.714079	0.699624	746	tags=40%, list=12%, signal=35%	Adcy8/Ttbk1/Adcy1/Cd200
GOBP_VASCULAR_ENDOTHELIAL_GROWTH_FACTOR_RECEPTOR_SIGNALING_PATHWAY	GOBP_VASCULAR_ENDOTHELIAL_GROWTH_FACTOR_RECEPTOR_SIGNALING_PATHWAY	22	-0.526855	-1.50715	0.0491525	0.714079	0.699624	732	tags=32%, list=11%, signal=28%	Ptpn1/Epn2/Dab2ip/Ptk2/Sulf1/Nrp1/Ptk2b
GOBP_RIBONUCLEOTIDE_CATABOLIC_PROCESS	GOBP_RIBONUCLEOTIDE_CATABOLIC_PROCESS	17	0.548397	1.50678	0.0491158	0.714079	0.699624	334	tags=29%, list=5%, signal=28%	Pde8b/Pde7b/Gda/Nudt4/Pde4b
GOBP_INTERSTRAND_CROSS_LINK_REPAIR	GOBP_INTERSTRAND_CROSS_LINK_REPAIR	13	0.588548	1.50636	0.0376766	0.714079	0.699624	1736	tags=54%, list=27%, signal=39%	Rad51ap2/Rfwd3/Ercc6l2/Vcp/Rnf8/Xpa/Dclre1c
GOBP_MIRNA_METABOLIC_PROCESS	GOBP_MIRNA_METABOLIC_PROCESS	20	0.513806	1.50618	0.0444535	0.714079	0.699624	1177	tags=45%, list=18%, signal=37%	Ddx17/Dis3l2/Parn/Dicer1/Xpo5/Ago4/Drosha/Pnpt1/Zswim8
GOBP_REGULATION_OF_NITRIC_OXIDE_METABOLIC_PROCESS	GOBP_REGULATION_OF_NITRIC_OXIDE_METABOLIC_PROCESS	20	-0.538396	-1.5039	0.0494881	0.714079	0.699624	667	tags=30%, list=10%, signal=27%	Hsp90ab1/Sirpa/Atp2b4/Ptk2b/Jak2/Smad3
GOBP_NEGATIVE_REGULATION_OF_ERK1_AND_ERK2_CASCADE	GOBP_NEGATIVE_REGULATION_OF_ERK1_AND_ERK2_CASCADE	24	-0.513696	-1.50384	0.0467446	0.714079	0.699624	825	tags=29%, list=13%, signal=26%	Timp3/Ptpn1/Dab2ip/Sirpa/Dlg1/Spred1/Spred2
GOBP_REGULATION_OF_T_CELL_MIGRATION	GOBP_REGULATION_OF_T_CELL_MIGRATION	13	0.58519	1.49776	0.0427	0.714079	0.699624	1800	tags=62%, list=28%, signal=44%	App/Cd200/Stk39/Itga4/Crk/Ripor2/Wnk1/Rhoa
GOBP_RECEPTOR_LOCALIZATION_TO_SYNAPSE	GOBP_RECEPTOR_LOCALIZATION_TO_SYNAPSE	46	-0.441235	-1.48983	0.0413223	0.714079	0.699624	1160	tags=35%, list=18%, signal=29%	Dag1/Gpc6/Cacng3/Nsg1/Cacng2/Stx7/Stx1b/Nptx1/Dlg1/Kif17/Neto1/Snap25/Dbn1/Dlg4/Iqsec2/Cacng8
GOBP_PHOSPHATIDYLINOSITOL_3_KINASE_SIGNALING	GOBP_PHOSPHATIDYLINOSITOL_3_KINASE_SIGNALING	47	0.41317	1.48884	0.0417214	0.714079	0.699624	595	tags=26%, list=9%, signal=23%	Erbb4/Myo16/Pip5k1b/Ntrk2/Nyap2/Reln/Plekha1/Dipk2a/Ppp1r16b/Tek/Fbxl2/Sirt2
GOBP_REGULATION_OF_CHROMOSOME_SEGREGATION	GOBP_REGULATION_OF_CHROMOSOME_SEGREGATION	38	0.429001	1.48854	0.0478882	0.714079	0.699624	1480	tags=47%, list=23%, signal=37%	Hecw2/Wapl/Apc/Rb1/Sirt2/Hnrnpu/Smc6/Anapc4/Anapc1/Csnk2a1/Bub3/Anapc5/Becn1/Dync1li1/Cdc26/Cdk5rap2/Tpr/Smc5
GOBP_RELAXATION_OF_MUSCLE	GOBP_RELAXATION_OF_MUSCLE	13	0.581412	1.48809	0.0448529	0.714079	0.699624	664	tags=46%, list=10%, signal=41%	Kcnma1/Gucy1a1/Pde4b/Slc8a1/Atp1a1/Atp1b1
GOBP_POSITIVE_REGULATION_OF_GLYCOPROTEIN_METABOLIC_PROCESS	GOBP_POSITIVE_REGULATION_OF_GLYCOPROTEIN_METABOLIC_PROCESS	11	0.611117	1.48501	0.0445856	0.714079	0.699624	891	tags=36%, list=14%, signal=31%	Plcb1/Pxylp1/Arfgef1/Golga2
GOBP_POSITIVE_REGULATION_OF_ORGAN_GROWTH	GOBP_POSITIVE_REGULATION_OF_ORGAN_GROWTH	12	0.598241	1.48488	0.0458991	0.714079	0.699624	1001	tags=58%, list=16%, signal=49%	Erbb4/Mef2c/Bmpr1a/Fgf9/Rbpj/Fgfr2/Basp1
GOBP_RESPONSE_TO_CAMP	GOBP_RESPONSE_TO_CAMP	29	-0.481531	-1.47751	0.0462046	0.714079	0.699624	1206	tags=45%, list=19%, signal=37%	Inpp5k/Vgf/Hcn1/Plat/Kcnq1/Eef2k/Hcn2/Rap1b/Srd5a1/Rapgef1/Dmtn/Ptk2b/Rapgef2
GOBP_EMBRYONIC_APPENDAGE_MORPHOGENESIS	GOBP_EMBRYONIC_APPENDAGE_MORPHOGENESIS	41	-0.448174	-1.47738	0.048414	0.714079	0.699624	714	tags=24%, list=11%, signal=22%	Mbnl1/Flvcr1/Chst11/Ski/Ece1/Aff3/Zbtb16/Rspo2/Pbx1/Cacna1c
GOBP_DEMETHYLATION	GOBP_DEMETHYLATION	35	-0.461269	-1.46139	0.0501672	0.714079	0.699624	1990	tags=51%, list=31%, signal=36%	Kdm5a/Kdm5c/Phf8/Fto/Tdg/Kdm4b/Ppme1/Alkbh5/Tox/Tet2/Kdm5b/Jmjd1c/Tet3/Jarid2/Por/Kdm2b/Kdm3a/Usp9x
GOBP_POSITIVE_REGULATION_OF_CANONICAL_WNT_SIGNALING_PATHWAY	GOBP_POSITIVE_REGULATION_OF_CANONICAL_WNT_SIGNALING_PATHWAY	46	0.407223	1.457	0.0420366	0.714079	0.699624	1156	tags=39%, list=18%, signal=32%	Gpc5/Rnf220/Arntl/Zeb2/Wls/Eda/Reck/Fgf9/Ppm1a/Tmem9/Rspo3/Rbpj/Fgfr2/Tbl1xr1/Vps35/Ddx3x/Vcp/Csnk1d
GOBP_POSITIVE_REGULATION_OF_CALCIUM_ION_TRANSPORT	GOBP_POSITIVE_REGULATION_OF_CALCIUM_ION_TRANSPORT	42	-0.438908	-1.44593	0.0506757	0.714079	0.699624	507	tags=26%, list=8%, signal=24%	Pdpk1/Trpc6/Atp2b1/Cemip/Calm1/Camk2a/Stim2/Hap1/Homer1/Ryr2/Cacnb2
GOBP_REGULATION_OF_TRANSMEMBRANE_RECEPTOR_PROTEIN_SERINE_THREONINE_KINASE_SIGNALING_PATHWAY	GOBP_REGULATION_OF_TRANSMEMBRANE_RECEPTOR_PROTEIN_SERINE_THREONINE_KINASE_SIGNALING_PATHWAY	86	-0.380653	-1.44358	0.0371016	0.714079	0.699624	716	tags=22%, list=11%, signal=20%	Ctdspl2/Xiap/Hsp90ab1/Fstl1/Numa1/Pdpk1/Chst11/Nup93/Bcl9/Sulf1/Ski/Rnf165/Dkk3/Crim1/Jak2/Fkbp1a/Spred1/Smad3/Spred2
GOBP_POSITIVE_REGULATION_OF_LEUKOCYTE_CELL_CELL_ADHESION	GOBP_POSITIVE_REGULATION_OF_LEUKOCYTE_CELL_CELL_ADHESION	45	-0.430472	-1.43896	0.0502513	0.714079	0.699624	1390	tags=33%, list=22%, signal=26%	Ap3b1/Yes1/Dhps/Zbtb1/Hsph1/Itpkb/Ptpn11/Rasgrp1/Cr1l/Cbfb/Sirpa/Foxo3/Zbtb16/Jak2/Zmiz1
GOBP_ACTIVATION_OF_PROTEIN_KINASE_ACTIVITY	GOBP_ACTIVATION_OF_PROTEIN_KINASE_ACTIVITY	49	-0.418794	-1.42979	0.0482529	0.714079	0.699624	625	tags=22%, list=10%, signal=20%	Prnp/Pdpk1/Dlg1/Nrg1/Agap2/Madd/Pdgfc/Ntrk3/Ptk2b/Jak2/Prkag2
GOBP_EPITHELIAL_CELL_DEVELOPMENT	GOBP_EPITHELIAL_CELL_DEVELOPMENT	65	-0.393241	-1.41781	0.0446645	0.714079	0.699624	670	tags=28%, list=10%, signal=25%	Flnb/Cdh2/Rilpl2/Rap1b/B4galt1/Pde4d/Pdpk1/Ikbkb/Frmd6/Sipa1l3/Fndc3a/Iqgap1/Bcl11b/Rapgef1/Rilpl1/Rfx3/Rapgef2/Rapgef6
GOBP_REGULATION_OF_CALCIUM_ION_TRANSPORT	GOBP_REGULATION_OF_CALCIUM_ION_TRANSPORT	90	-0.370258	-1.41321	0.0372217	0.714079	0.699624	625	tags=33%, list=10%, signal=31%	Ywhae/Inpp5k/Stim1/Cdk5/Hpca/Bin1/Tspan13/Cacnb1/Tmem38a/Prnp/Oprd1/Ubash3b/Pde4d/Camk2b/Pdpk1/Trpc6/Atp2b1/Cemip/Calm1/Camk2a/Stim2/Diaph1/Prkce/Hap1/Homer1/Ptk2b/Fkbp1a/Cacna1c/Ryr2/Cacnb2
GOBP_PROTEIN_DEPOLYMERIZATION	GOBP_PROTEIN_DEPOLYMERIZATION	63	-0.394462	-1.40909	0.0445545	0.714079	0.699624	1123	tags=29%, list=17%, signal=24%	Mtpn/Arhgef2/Bmerb1/Ppp1r9b/Ckap5/Sptbn4/Sptb/Ccsap/Gak/Kif2a/Washc2/Add2/Sh3gl3/Sh3gl2/Dmtn/Map1b/Sptbn2/Mical2
GOBP_RESPONSE_TO_INTERLEUKIN_1	GOBP_RESPONSE_TO_INTERLEUKIN_1	37	0.410959	1.40809	0.0508692	0.714079	0.699624	525	tags=22%, list=8%, signal=20%	Plcb1/Pcsk1/St18/Prkca/Hdac4/App/Egr1/Rora
GOBP_TRANSFORMING_GROWTH_FACTOR_BETA_RECEPTOR_SIGNALING_PATHWAY	GOBP_TRANSFORMING_GROWTH_FACTOR_BETA_RECEPTOR_SIGNALING_PATHWAY	76	-0.377941	-1.4016	0.0400641	0.714079	0.699624	507	tags=16%, list=8%, signal=15%	Pdpk1/Ptk2/Chst11/Bcl9/Ski/Usp9x/Dkk3/Fkbp1a/Spred1/Smad3/Zmiz1/Spred2
GOBP_RESPONSE_TO_TUMOR_NECROSIS_FACTOR	GOBP_RESPONSE_TO_TUMOR_NECROSIS_FACTOR	67	-0.387294	-1.39635	0.0413907	0.714079	0.699624	1227	tags=33%, list=19%, signal=27%	Smpd3/Inpp5k/Hipk1/Traf3/Tnfrsf21/Arhgef2/Gps2/Xiap/Dab2ip/Cyld/Chuk/Ikbkb/Foxo3/Ybx3/Smpd4/Tmsb4x/Cdip1/Aff3/Ccdc3/Traip/Ptk2b/Jak2
GOBP_REGULATION_OF_BLOOD_CIRCULATION	GOBP_REGULATION_OF_BLOOD_CIRCULATION	90	-0.364555	-1.39145	0.0464661	0.714079	0.699624	987	tags=31%, list=15%, signal=27%	Bin1/Cacna1g/Thra/Sptbn4/Tmem38a/Kcnq1/Atp2b2/Kcnn2/Pde4d/Dlg1/Atp2b1/Htr2a/Slc8a2/Snta1/Atp1a3/Hrh1/Calm1/Kcnd3/Atp2b4/Dock4/Kcnip2/Ece1/Per2/Jak2/Cacna1c/Ryr2/Cacnb2/Pkp2
GOBP_REGULATION_OF_POSTSYNAPTIC_MEMBRANE_POTENTIAL	GOBP_REGULATION_OF_POSTSYNAPTIC_MEMBRANE_POTENTIAL	75	-0.372818	-1.38647	0.0413355	0.714079	0.699624	626	tags=25%, list=10%, signal=23%	Stx1b/Igsf11/Kcna1/Slc8a2/Oprm1/Gabra3/Grm5/Neto1/Grik4/Grin2b/Rgs7bp/Celf4/Dlg4/Shank1/Tmem108/Ptk2b/Baiap2/Grm1/Gria1
GOBP_REGULATION_OF_HEART_CONTRACTION	GOBP_REGULATION_OF_HEART_CONTRACTION	75	-0.371157	-1.38029	0.0429253	0.714079	0.699624	987	tags=31%, list=15%, signal=26%	Bin1/Cacna1g/Thra/Sptbn4/Tmem38a/Kcnq1/Atp2b2/Kcnn2/Pde4d/Dlg1/Atp2b1/Slc8a2/Snta1/Atp1a3/Calm1/Kcnd3/Atp2b4/Kcnip2/Jak2/Cacna1c/Ryr2/Cacnb2/Pkp2
GOBP_ENDOTHELIAL_CELL_MIGRATION	GOBP_ENDOTHELIAL_CELL_MIGRATION	83	-0.365086	-1.37365	0.046549	0.714079	0.699624	685	tags=22%, list=11%, signal=20%	Calr/Plekhg5/Plk2/Dab2ip/Fstl1/Adgrb1/Pdpk1/Gpi1/Ptk2/Tmsb4x/Atp2b4/Sema4a/Ccbe1/Nrp1/Ptk2b/Spred1/Smoc2/Cdh13
GOBP_REGULATION_OF_TRANSPORTER_ACTIVITY	GOBP_REGULATION_OF_TRANSPORTER_ACTIVITY	136	-0.33156	-1.35314	0.0429228	0.714079	0.699624	528	tags=20%, list=8%, signal=19%	Pde4d/Trpc6/Kcna1/Dlg1/Oprm1/Shisa7/Tcaf1/Calm1/Tmsb4x/Grm5/Neto1/Kcnab1/Stim2/Kcnip2/Prkce/Tesc/Dlg4/Hap1/Shank1/Cacng8/Homer1/Ptk2b/Shisa9/Fkbp1a/Ryr2/Cacnb2/Gsg1l
GOBP_DEVELOPMENTAL_MATURATION	GOBP_DEVELOPMENTAL_MATURATION	110	-0.340715	-1.34969	0.0393082	0.714079	0.699624	865	tags=24%, list=13%, signal=21%	Sptbn4/Neurl1a/Cabyr/Rps6ka2/Adgrb3/Nfia/Flvcr1/Ap1g1/Dab2ip/Cbfb/Camk2b/Foxo3/Rere/Bcl11a/Snx10/Ywhaz/L3mbtl3/Igsf21/Kcnip2/Dlg4/Zbtb16/Rfx3/Shank1/Map1b/Ptprn/Ptk2b
GOBP_EMBRYONIC_ORGAN_DEVELOPMENT	GOBP_EMBRYONIC_ORGAN_DEVELOPMENT	123	-0.333716	-1.3495	0.0504419	0.714079	0.699624	690	tags=19%, list=11%, signal=17%	Kcnq1/Flvcr1/Rbbp6/Rnf112/Ndrg4/Stk3/Plxna4/Dlg1/Pkd1/Chst11/Ahi1/Kdm2b/Dnajb6/Mmp16/Ece1/Zfpm2/Pdgfc/Ggnbp2/Pcsk5/Pbx1/Ryr2/Mical2/Smad3
GOBP_REGULATION_OF_WNT_SIGNALING_PATHWAY	GOBP_REGULATION_OF_WNT_SIGNALING_PATHWAY	133	0.304225	1.33814	0.042064	0.714079	0.699624	1049	tags=26%, list=16%, signal=22%	Gpc5/Vgll4/Rnf220/Arntl/Zeb2/App/Ccnyl1/Wls/Prkn/Tmem131l/Invs/Egr1/Eda/Apc/Reck/Kpna1/Ppp2ca/Fgf9/Ppm1a/Abl1/Tmem9/Tiam1/Rspo3/Rbpj/Fgfr2/Lats1/Tbl1xr1/Csnk2a1/Axin1/Vps35/Trabd2b/Nlk/Hdac1/Sdhaf2/Ddx3x
GOBP_REGULATION_OF_ENDOCYTOSIS	GOBP_REGULATION_OF_ENDOCYTOSIS	108	-0.338461	-1.33784	0.0403101	0.714079	0.699624	1103	tags=24%, list=17%, signal=20%	Hpca/Snx12/Ano6/Bin1/Caly/Cbl/Rit2/Atxn2/Scamp5/Ptpn1/Ankrd13b/Eef2k/Ppp3cb/Stx1b/Ap2b1/Slc17a7/Aak1/Arfgap1/Ahi1/Abl2/Bicd1/Sh3gl3/Dlg4/Btbd9/Gsg1l/Cdh13
GOBP_EPITHELIAL_CELL_DIFFERENTIATION	GOBP_EPITHELIAL_CELL_DIFFERENTIATION	159	-0.31808	-1.32368	0.0392157	0.714079	0.699624	903	tags=21%, list=14%, signal=19%	Flnb/Macroh2a1/Thra/Cdh2/Ajap1/Slc4a7/Kcnq1/Rilpl2/Pphln1/Rap1b/B4galt1/Fstl1/Numa1/Pde4d/Pdpk1/Ikbkb/Frmd6/Ahi1/Nrg1/Sipa1l3/Fndc3a/Iqgap1/Bcl11b/Rapgef1/Rilpl1/Rfx3/Nrp1/Map1b/Rapgef2/Col4a1/Rapgef6/Spred1/Smad3/Spred2
GOBP_REGULATION_OF_CELL_CELL_ADHESION	GOBP_REGULATION_OF_CELL_CELL_ADHESION	112	-0.331353	-1.32358	0.0430769	0.714079	0.699624	1249	tags=28%, list=19%, signal=23%	Dhps/Marchf7/Zbtb1/Rc3h2/Rc3h1/Tnfrsf21/Hsph1/Itpkb/Ptpn11/Prkg1/Rasgrp1/Cr1l/Ptpn23/Ndfip1/Epha7/Prnp/Jak1/Ubash3b/Cbfb/Ildr2/Sirpa/Ptk2/Dlg1/Foxo3/Adamts18/Kif26b/Dmtn/Zbtb16/Jak2/Zmiz1/Tnr
GOBP_REGULATION_OF_ION_TRANSMEMBRANE_TRANSPORT	GOBP_REGULATION_OF_ION_TRANSMEMBRANE_TRANSPORT	211	-0.305472	-1.32275	0.0385903	0.714079	0.699624	644	tags=21%, list=10%, signal=19%	Kcnk13/Prnp/Kcnn2/Ubash3b/Pde4d/Pdpk1/Trpc6/Kcna1/Dlg1/Oprm1/Snta1/Shisa7/Cemip/Tcaf1/Calm1/Kcnd3/Tmsb4x/Kcnb1/Grm5/Dpp6/Atp2b4/Neto1/Kcnab1/Stim2/Cacna1e/Kcnj6/Diaph1/Kcnip2/Prkce/Per2/Tesc/Dlg4/Hap1/Shank1/Cacng8/Homer1/Ptk2b/Shisa9/Fkbp1a/Cacna1c/Ryr2/Cacnb2/Kcnip3/Gsg1l
GOBP_NEURON_PROJECTION_EXTENSION	GOBP_NEURON_PROJECTION_EXTENSION	116	-0.330643	-1.32225	0.0408163	0.714079	0.699624	989	tags=24%, list=15%, signal=21%	Flrt1/L1cam/Map2/Dscam/Auts2/Rnf157/Slit3/Hsp90ab1/Ppp3cb/Rtn4/Rufy3/Cpne5/Plxna4/Raph1/Bcl11a/Dpysl2/Iqgap1/Dbn1/Usp9x/Sema4a/Sh3gl2/Syt17/Nrp1/Map1b/Tmem108/Cpne6/Tnr/Cdh4
GOBP_REGULATION_OF_LIPID_METABOLIC_PROCESS	GOBP_REGULATION_OF_LIPID_METABOLIC_PROCESS	120	-0.327625	-1.31689	0.0453125	0.714079	0.699624	1585	tags=30%, list=25%, signal=23%	Pparg/Pdgfb/Wdtc1/Igf1r/Mtmr3/Sorl1/Eef1a2/Abhd6/Sorbs1/Creb1/Bscl2/Igfbp7/Irs2/Gps2/Macroh2a1/Acsl3/Thra/Dnajc19/Dab2ip/Vav3/Dnajc15/Sec14l2/Ptk2/Htr2a/Por/Lonp2/Disp3/Agap2/Bcl11b/Prkce/Nr1d2/Dkk3/Zbtb20/Ccdc3/Ptk2b/Prkag2
GOBP_RESPONSE_TO_GROWTH_FACTOR	GOBP_RESPONSE_TO_GROWTH_FACTOR	260	-0.296298	-1.31659	0.0410034	0.714079	0.699624	1013	tags=22%, list=16%, signal=19%	Runx2/Flrt1/Has1/Ppp1r9b/Kidins220/Ptpn11/Hivep1/Cbl/Zdhhc17/Sort1/Rap1gap/Elavl4/Ptpn1/Ctdspl2/Xiap/Hsp90ab1/Eef2k/Epn2/Dab2ip/Srd5a1/Fstl1/Oprd1/Numa1/Pdpk1/Ptk2/Foxo3/Chst11/Bcl9/Oprm1/Sulf1/Ski/Atp2b4/Iqgap1/Rnf165/Usp9x/Dkk3/Bmpr1b/Sh3gl2/Rapgef1/Ccbe1/Hap1/Acap2/Nrp1/Map1b/Tmem108/Ntrk3/Crim1/Rapgef2/Fkbp1a/Col4a2/Baiap2/Spred1/Smad3/Zmiz1/Smoc2/Spred2
GOBP_POSITIVE_REGULATION_OF_LOCOMOTION	GOBP_POSITIVE_REGULATION_OF_LOCOMOTION	182	-0.306023	-1.29424	0.0421053	0.714079	0.699624	618	tags=15%, list=10%, signal=14%	Rtn4/Plk2/Dab2ip/Rufy3/Pdpk1/Gpi1/Arhgef7/Ptk2/Cemip/Tmsb4x/Jam3/Dock4/Diaph1/Prkce/Sema4a/Dmtn/Ccbe1/Pdgfc/Nrp1/Ntrk3/Ptk2b/Jak2/Rapgef2/Smad3/Smoc2/Camk1d/Cdh13
GOBP_POSITIVE_REGULATION_OF_KINASE_ACTIVITY	GOBP_POSITIVE_REGULATION_OF_KINASE_ACTIVITY	194	-0.30107	-1.29041	0.0483163	0.714079	0.699624	778	tags=23%, list=12%, signal=21%	Rasgrp1/Srcin1/Ranbp2/Ptpn1/Hsp90ab1/Mmd/Epha7/Snx9/Prnp/Prkag1/Lmo4/Dab2ip/Vav3/Akap13/Dab1/Ercc6/Pdpk1/Stk3/Ptk2/Dlg1/Htr2a/Pkd1/Slc8a2/Nrg1/Cemip/Calm1/Ccnt2/Grm5/Atp2b4/Agap2/Map2k6/Iqgap1/Epha10/Camkk1/Madd/Bmpr1b/Dlg4/Ccnd2/Pdgfc/Ntrk3/Ptk2b/Mnat1/Jak2/Rapgef2/Prkag2
GOBP_HEART_DEVELOPMENT	GOBP_HEART_DEVELOPMENT	221	-0.292738	-1.27595	0.0412371	0.714079	0.699624	744	tags=20%, list=12%, signal=18%	Rps6ka2/Bcor/Kcnq1/Calr/Slit3/Ppp3cb/Bicc1/Rtn4/Lmo4/Dzip1/Ncoa6/Ap2b1/Akap13/Mapk11/Jarid2/Ndrg4/Stk3/Plxna4/Nebl/Ptk2/Pkd1/Ahi1/Nrg1/Rbm24/Greb1l/Obsl1/Mef2d/Ece1/Zfpm2/Nrp1/Ntrk3/Tenm4/Pcsk5/Mnat1/Fkbp1a/Cpe/Cacna1c/Ryr2/Pkp2/Sgcd/Spred1/Mical2/Smad3/Zmiz1
GOBP_REGULATION_OF_TRANSMEMBRANE_TRANSPORT	GOBP_REGULATION_OF_TRANSMEMBRANE_TRANSPORT	252	-0.283543	-1.25665	0.0489914	0.714079	0.699624	644	tags=18%, list=10%, signal=17%	Kcnk13/Pea15a/Prnp/Kcnn2/Ubash3b/Pde4d/Pdpk1/Trpc6/Kcna1/Dlg1/Oprm1/Snta1/Shisa7/Cemip/Tcaf1/Calm1/Kcnd3/Tmsb4x/Kcnb1/Grm5/Dpp6/Atp2b4/Neto1/Kcnab1/Stim2/Cacna1e/Kcnj6/Diaph1/Kcnip2/Prkce/Per2/Tesc/Dlg4/Hap1/Shank1/Cacng8/Homer1/Ptk2b/Shisa9/Fkbp1a/Cacna1c/Ryr2/Cacnb2/Kcnip3/Gsg1l/Prkag2
GOBP_NEUROTRANSMITTER_RECEPTOR_INTERNALIZATION	GOBP_NEUROTRANSMITTER_RECEPTOR_INTERNALIZATION	12	-0.608823	-1.52624	0.0511945	0.714876	0.700405	1331	tags=67%, list=21%, signal=53%	Dnm3/Hpca/Cacng3/Caly/Cacng2/Snap25/Cacng8/Gsg1l
GOBP_CYTOPLASMIC_TRANSLATION	GOBP_CYTOPLASMIC_TRANSLATION	73	-0.391715	-1.44355	0.0515917	0.714876	0.700405	2107	tags=49%, list=33%, signal=34%	Unk/Etf1/Rps12/Dhx9/Eif4b/Rpl6/Rps13/Rpl37a/Gspt1/Rps15a/Rpl11/Rpl24/Csde1/Rpl17/Rps3a1/Rpl5/Rpl15/Rps2/Eif4g1/Rpl27a/Rpl26/Rps23/Cnbp/Hnrnpd/Rpl13/Rps7/Mcts1/Rpl9/Rpl19/Pkm/Drg1/Ybx1/Rps8/Ybx3/Rbm24/Cpeb1
GOBP_MUSCLE_ORGAN_DEVELOPMENT	GOBP_MUSCLE_ORGAN_DEVELOPMENT	113	-0.326834	-1.30253	0.0516432	0.714876	0.700405	1305	tags=34%, list=20%, signal=27%	Foxk1/Adarb1/Tpm1/Mef2a/Cdk5/Creb1/Dag1/Myl6/Mtpn/Itga11/Zbtb18/Speg/Fhl1/Flnb/Igsf8/Neurl1a/Paxbp1/Arid5b/Adgrb1/Chd2/Nrg1/Bcl9/Ybx3/Rbm24/Ccnt2/Ski/Mef2d/Hivep3/Zfpm2/Nr1d2/Homer1/Fkbp1a/Ryr2/Pkp2/Hlf/Large1/Sgcd/Smad3
GOBP_NEGATIVE_REGULATION_OF_PHOSPHOPROTEIN_PHOSPHATASE_ACTIVITY	GOBP_NEGATIVE_REGULATION_OF_PHOSPHOPROTEIN_PHOSPHATASE_ACTIVITY	12	-0.607193	-1.52215	0.052901	0.716943	0.70243	1913	tags=75%, list=30%, signal=53%	Ptpa/Rock2/Tiprl/Cry2/Mgat5/Ppp1r9b/Ikbkb/Ppp4r4/Fkbp1a
GOBP_REGULATION_OF_EPITHELIAL_CELL_DIFFERENTIATION	GOBP_REGULATION_OF_EPITHELIAL_CELL_DIFFERENTIATION	28	-0.480974	-1.46681	0.0526316	0.716943	0.70243	897	tags=29%, list=14%, signal=25%	Macroh2a1/Ajap1/Numa1/Ikbkb/Ahi1/Rfx3/Spred1/Spred2
GOBP_NEGATIVE_REGULATION_OF_CELL_CELL_ADHESION	GOBP_NEGATIVE_REGULATION_OF_CELL_CELL_ADHESION	46	-0.423551	-1.43012	0.0528926	0.716943	0.70243	1245	tags=35%, list=19%, signal=28%	Marchf7/Rc3h2/Rc3h1/Tnfrsf21/Prkg1/Cr1l/Ndfip1/Prnp/Ubash3b/Cbfb/Ildr2/Ptk2/Dlg1/Adamts18/Jak2/Tnr
GOBP_RECEPTOR_INTERNALIZATION	GOBP_RECEPTOR_INTERNALIZATION	56	-0.405397	-1.41328	0.0529915	0.716943	0.70243	1198	tags=29%, list=19%, signal=23%	Angpt1/Hpca/Cacng3/Gtf2h2/Caly/Grb2/Cacng2/Atxn2/Ankrd13b/Ahi1/Snap25/Dlg4/Dnm1/Cacng8/Gsg1l/Gria1
GOBP_REGULATION_OF_CELL_MATRIX_ADHESION	GOBP_REGULATION_OF_CELL_MATRIX_ADHESION	64	-0.386212	-1.38758	0.0522023	0.716943	0.70243	157	tags=9%, list=2%, signal=9%	Dmtn/Nrp1/Ptk2b/Peak1/Smad3/Cdh13
GOBP_GLUTAMATE_SECRETION	GOBP_GLUTAMATE_SECRETION	10	0.632802	1.51716	0.0550661	0.722138	0.70752	895	tags=60%, list=14%, signal=52%	Ntrk2/Syt4/Stxbp1/Nf1/Grm7/Snca
GOBP_POSITIVE_REGULATION_OF_MYOBLAST_DIFFERENTIATION	GOBP_POSITIVE_REGULATION_OF_MYOBLAST_DIFFERENTIATION	10	0.632224	1.51578	0.0550661	0.722138	0.70752	78	tags=30%, list=1%, signal=30%	Map3k5/Mef2c/Plcb1
GOBP_NEGATIVE_REGULATION_OF_ACTIN_FILAMENT_DEPOLYMERIZATION	GOBP_NEGATIVE_REGULATION_OF_ACTIN_FILAMENT_DEPOLYMERIZATION	22	-0.51538	-1.47433	0.0542373	0.722138	0.70752	1123	tags=32%, list=17%, signal=26%	Mtpn/Sptbn4/Sptb/Washc2/Add2/Dmtn/Sptbn2
GOBP_VENTRICULAR_SEPTUM_DEVELOPMENT	GOBP_VENTRICULAR_SEPTUM_DEVELOPMENT	30	0.436264	1.41724	0.054217	0.722138	0.70752	1031	tags=40%, list=16%, signal=34%	Slit2/Robo2/Bmpr1a/Cntrl/Frs2/Dctn5/Rbpj/Fgfr2/Sufu/Heg1/Robo1/Matr3
GOBP_EPITHELIAL_TUBE_MORPHOGENESIS	GOBP_EPITHELIAL_TUBE_MORPHOGENESIS	106	-0.339477	-1.3385	0.0549844	0.722138	0.70752	648	tags=18%, list=10%, signal=16%	Epha7/Lmo4/Ndrg4/Stk3/Dlg1/Pkd1/Ahi1/Kdm2b/Greb1l/Ski/Kif26b/Nrp1/Rspo2/Klhl3/Pbx1/Col4a1/Ryr2/Mical2/Smad3
GOBP_POSITIVE_REGULATION_OF_ION_TRANSPORT	GOBP_POSITIVE_REGULATION_OF_ION_TRANSPORT	102	-0.338542	-1.31518	0.0545746	0.722138	0.70752	507	tags=19%, list=8%, signal=17%	Pdpk1/Trpc6/Kcna1/Dlg1/Atp2b1/Cemip/Tcaf1/Calm1/Tmsb4x/Camk2a/Map2k6/Stim2/Kcnip2/Tesc/Hap1/Homer1/Ryr2/Cacnb2/Pkp2
GOBP_PROTEIN_CONTAINING_COMPLEX_DISASSEMBLY	GOBP_PROTEIN_CONTAINING_COMPLEX_DISASSEMBLY	131	-0.318346	-1.29328	0.0546022	0.722138	0.70752	1141	tags=21%, list=18%, signal=18%	Wipi2/Mtpn/Supt16/Arhgef2/Bmerb1/Ppp1r9b/Ckap5/Napa/Lix1/Sptbn4/Smarcd3/Gfm2/Sptb/Ccsap/Ogfod1/Nsf/Gak/Kif2a/Washc2/Snx14/Calm1/Add2/Sh3gl3/Sh3gl2/Dmtn/Map1b/Sptbn2/Mical2
GOBP_CELLULAR_RESPONSE_TO_OSMOTIC_STRESS	GOBP_CELLULAR_RESPONSE_TO_OSMOTIC_STRESS	17	0.542009	1.48923	0.0558644	0.726237	0.711536	1269	tags=59%, list=20%, signal=47%	Scn2a/Xrcc5/Serpinb6a/Lrrc8c/Lrrc8d/Cab39/Stk39/Ddx3x/Letm1/Pkd2
GOBP_NERVE_DEVELOPMENT	GOBP_NERVE_DEVELOPMENT	30	-0.468052	-1.45298	0.0556465	0.726237	0.711536	557	tags=23%, list=9%, signal=21%	Nptx1/Plxna4/Sulf1/Rnf165/Ece1/Nrp1/Prkcg
GOBP_REGULATION_OF_CALCIUM_ION_TRANSMEMBRANE_TRANSPORT	GOBP_REGULATION_OF_CALCIUM_ION_TRANSMEMBRANE_TRANSPORT	67	-0.377454	-1.36087	0.0562914	0.72862	0.713871	1231	tags=34%, list=19%, signal=28%	Ywhae/Stim1/Cdk5/Hpca/Bin1/Tspan13/Cacnb1/Tmem38a/Prnp/Ubash3b/Pde4d/Pdpk1/Cemip/Calm1/Stim2/Diaph1/Prkce/Hap1/Ptk2b/Fkbp1a/Cacna1c/Ryr2/Cacnb2
GOBP_POSITIVE_REGULATION_OF_LYMPHOCYTE_DIFFERENTIATION	GOBP_POSITIVE_REGULATION_OF_LYMPHOCYTE_DIFFERENTIATION	24	-0.497202	-1.45555	0.0567613	0.731535	0.716727	1390	tags=42%, list=22%, signal=33%	Ap3b1/Zbtb1/Tox/Itpkb/Rasgrp1/Cr1l/Cbfb/Foxo3/Zbtb16/Zmiz1
GOBP_VENTRICULAR_CARDIAC_MUSCLE_TISSUE_DEVELOPMENT	GOBP_VENTRICULAR_CARDIAC_MUSCLE_TISSUE_DEVELOPMENT	16	-0.57008	-1.51654	0.0595238	0.734764	0.71989	425	tags=31%, list=7%, signal=29%	Nrg1/Zfpm2/Fkbp1a/Ryr2/Pkp2
GOBP_VENTRICULAR_CARDIAC_MUSCLE_CELL_ACTION_POTENTIAL	GOBP_VENTRICULAR_CARDIAC_MUSCLE_CELL_ACTION_POTENTIAL	16	-0.567303	-1.50915	0.0629252	0.734764	0.71989	690	tags=50%, list=11%, signal=45%	Bin1/Kcnq1/Dlg1/Snta1/Kcnd3/Cacna1c/Ryr2/Pkp2
GOBP_CARDIAC_MUSCLE_TISSUE_MORPHOGENESIS	GOBP_CARDIAC_MUSCLE_TISSUE_MORPHOGENESIS	15	-0.570319	-1.49985	0.06	0.734764	0.71989	425	tags=33%, list=7%, signal=31%	Nrg1/Zfpm2/Fkbp1a/Ryr2/Pkp2
GOBP_VENTRICULAR_CARDIAC_MUSCLE_TISSUE_MORPHOGENESIS	GOBP_VENTRICULAR_CARDIAC_MUSCLE_TISSUE_MORPHOGENESIS	15	-0.570319	-1.49985	0.06	0.734764	0.71989	425	tags=33%, list=7%, signal=31%	Nrg1/Zfpm2/Fkbp1a/Ryr2/Pkp2
GOBP_REGULATION_OF_SKELETAL_MUSCLE_CELL_DIFFERENTIATION	GOBP_REGULATION_OF_SKELETAL_MUSCLE_CELL_DIFFERENTIATION	10	0.62504	1.49855	0.0594714	0.734764	0.71989	126	tags=40%, list=2%, signal=39%	Mef2c/Nln/Ddx17/Arntl
GOBP_G_PROTEIN_COUPLED_ACETYLCHOLINE_RECEPTOR_SIGNALING_PATHWAY	GOBP_G_PROTEIN_COUPLED_ACETYLCHOLINE_RECEPTOR_SIGNALING_PATHWAY	10	0.623459	1.49476	0.0594714	0.734764	0.71989	480	tags=40%, list=7%, signal=37%	Plcb1/Rgs8/Chrm3/Chrm2
GOBP_POSITIVE_REGULATION_OF_WOUND_HEALING	GOBP_POSITIVE_REGULATION_OF_WOUND_HEALING	11	-0.617489	-1.49464	0.0652557	0.734764	0.71989	458	tags=45%, list=7%, signal=42%	Ano6/Ptk2/Prkce/Dmtn/Smoc2
GOBP_LONG_TERM_SYNAPTIC_DEPRESSION	GOBP_LONG_TERM_SYNAPTIC_DEPRESSION	18	-0.545872	-1.49094	0.0594228	0.734764	0.71989	799	tags=39%, list=12%, signal=34%	Sorcs2/Plk2/Shank2/Kcnb1/Ptk2b/Gria1/Sorcs3
GOBP_NEGATIVE_REGULATION_OF_HISTONE_METHYLATION	GOBP_NEGATIVE_REGULATION_OF_HISTONE_METHYLATION	12	-0.594238	-1.48968	0.0614334	0.734764	0.71989	897	tags=42%, list=14%, signal=36%	Macroh2a1/Mllt6/Bcor/Jarid2/Kdm3a
GOBP_REGULATION_OF_CELLULAR_RESPONSE_TO_VASCULAR_ENDOTHELIAL_GROWTH_FACTOR_STIMULUS	GOBP_REGULATION_OF_CELLULAR_RESPONSE_TO_VASCULAR_ENDOTHELIAL_GROWTH_FACTOR_STIMULUS	10	-0.629112	-1.47752	0.0638686	0.734764	0.71989	607	tags=40%, list=9%, signal=36%	Dab2ip/Atp2b4/Ccbe1/Smoc2
GOBP_MICROVILLUS_ASSEMBLY	GOBP_MICROVILLUS_ASSEMBLY	11	-0.609135	-1.47442	0.0670194	0.734764	0.71989	936	tags=45%, list=15%, signal=39%	Map4k4/Rap1gap/Rap1b/Rapgef2/Rapgef6
GOBP_PROTEIN_KINASE_C_ACTIVATING_G_PROTEIN_COUPLED_RECEPTOR_SIGNALING_PATHWAY	GOBP_PROTEIN_KINASE_C_ACTIVATING_G_PROTEIN_COUPLED_RECEPTOR_SIGNALING_PATHWAY	13	-0.580584	-1.47334	0.0686106	0.734764	0.71989	318	tags=23%, list=5%, signal=22%	Grm5/Dgkb/Dgkg
GOBP_CALCIUM_ION_REGULATED_EXOCYTOSIS_OF_NEUROTRANSMITTER	GOBP_CALCIUM_ION_REGULATED_EXOCYTOSIS_OF_NEUROTRANSMITTER	14	0.563798	1.47294	0.0611247	0.734764	0.71989	1083	tags=57%, list=17%, signal=48%	Syt4/Rims1/Syt1/Stxbp1/Rims2/Syt2/Unc13a/Rims3
GOBP_NEGATIVE_REGULATION_OF_REPRODUCTIVE_PROCESS	GOBP_NEGATIVE_REGULATION_OF_REPRODUCTIVE_PROCESS	11	-0.607928	-1.4715	0.0670194	0.734764	0.71989	1823	tags=91%, list=28%, signal=65%	Wnt4/Hpgds/Chfr/Myh9/Acvr1c/Plat/Rps6ka2/Calr/Sulf1/Zfpm2
GOBP_NEGATIVE_REGULATION_OF_TOLL_LIKE_RECEPTOR_SIGNALING_PATHWAY	GOBP_NEGATIVE_REGULATION_OF_TOLL_LIKE_RECEPTOR_SIGNALING_PATHWAY	11	-0.606845	-1.46888	0.0670194	0.734764	0.71989	1395	tags=55%, list=22%, signal=43%	Mfhas1/Tyro3/Gps2/Lgr4/Dab2ip/Pdpk1
GOBP_REGULATION_OF_CAMP_DEPENDENT_PROTEIN_KINASE_ACTIVITY	GOBP_REGULATION_OF_CAMP_DEPENDENT_PROTEIN_KINASE_ACTIVITY	11	-0.60097	-1.45466	0.0670194	0.734764	0.71989	299	tags=27%, list=5%, signal=26%	Atp2b4/Rapgef2/Prkag2
GOBP_REGULATION_OF_PLATELET_ACTIVATION	GOBP_REGULATION_OF_PLATELET_ACTIVATION	11	-0.600434	-1.45336	0.0687831	0.734764	0.71989	796	tags=45%, list=12%, signal=40%	Prkg1/Ubash3b/Adamts18/Dmtn/Jak2
GOBP_DNA_DAMAGE_RESPONSE_SIGNAL_TRANSDUCTION_BY_P53_CLASS_MEDIATOR	GOBP_DNA_DAMAGE_RESPONSE_SIGNAL_TRANSDUCTION_BY_P53_CLASS_MEDIATOR	26	-0.48271	-1.45144	0.0605565	0.734764	0.71989	1245	tags=27%, list=19%, signal=22%	Marchf7/Rpl26/Cops3/Plk2/Foxo3/Spred1/Spred2
GOBP_REGULATION_OF_PROTEIN_LOCALIZATION_TO_CELL_SURFACE	GOBP_REGULATION_OF_PROTEIN_LOCALIZATION_TO_CELL_SURFACE	21	0.492626	1.45094	0.0605327	0.734764	0.71989	25	tags=10%, list=0%, signal=10%	Erbb4/Astn2
GOBP_NEGATIVE_REGULATION_OF_SMALL_GTPASE_MEDIATED_SIGNAL_TRANSDUCTION	GOBP_NEGATIVE_REGULATION_OF_SMALL_GTPASE_MEDIATED_SIGNAL_TRANSDUCTION	27	0.466485	1.45039	0.0614526	0.734764	0.71989	1124	tags=37%, list=18%, signal=31%	Slit2/Arhgap42/Cd2ap/Rabgef1/Nf1/Arhgap35/Mfn2/Heg1/Arhgap44/Rasa2
GOBP_FOREBRAIN_GENERATION_OF_NEURONS	GOBP_FOREBRAIN_GENERATION_OF_NEURONS	19	-0.520244	-1.44004	0.0670017	0.734764	0.71989	251	tags=21%, list=4%, signal=20%	Bcl11b/Nrp1/Rapgef2/Zmiz1
GOBP_MODULATION_BY_HOST_OF_VIRAL_GENOME_REPLICATION	GOBP_MODULATION_BY_HOST_OF_VIRAL_GENOME_REPLICATION	12	0.578668	1.4363	0.0673077	0.734764	0.71989	1754	tags=58%, list=27%, signal=42%	Prkn/Fbxl2/Fmr1/Eif2ak4/Tmem41b/Tbc1d20/Ythdc2
GOBP_RESPONSE_TO_COCAINE	GOBP_RESPONSE_TO_COCAINE	19	-0.518674	-1.43569	0.0686767	0.734764	0.71989	756	tags=47%, list=12%, signal=42%	Slc1a1/Cdk5/Elavl4/Hsp90ab1/Dnmt3a/Htr2a/Oprm1/Homer1/Ptk2b
GOBP_ADENYLATE_CYCLASE_ACTIVATING_G_PROTEIN_COUPLED_RECEPTOR_SIGNALING_PATHWAY	GOBP_ADENYLATE_CYCLASE_ACTIVATING_G_PROTEIN_COUPLED_RECEPTOR_SIGNALING_PATHWAY	39	-0.440391	-1.43079	0.0683333	0.734764	0.71989	853	tags=38%, list=13%, signal=34%	Lgr4/Rit2/Adgrb2/Adgrb3/Gng2/Akap13/Pde4d/Adgrb1/Oprm1/Atp2b4/Pde4a/Adgrl3/Rapgef4/Rapgef2/Adcy9
GOBP_POSITIVE_REGULATION_OF_LIPID_BIOSYNTHETIC_PROCESS	GOBP_POSITIVE_REGULATION_OF_LIPID_BIOSYNTHETIC_PROCESS	27	-0.470294	-1.42938	0.0603589	0.734764	0.71989	1536	tags=52%, list=24%, signal=40%	Apoe/Wnt4/Pla2g3/Fgf1/Slc27a1/Igf1r/Abhd6/Sorbs1/Creb1/Acsl3/Htr2a/Por/Zbtb20/Ccdc3
GOBP_REGULATION_OF_WOUND_HEALING	GOBP_REGULATION_OF_WOUND_HEALING	35	-0.449932	-1.42547	0.0652174	0.734764	0.71989	796	tags=29%, list=12%, signal=25%	Prkg1/Plat/Ajap1/Ubash3b/Ptk2/Adamts18/Prkce/Dmtn/Smad3/Smoc2
GOBP_REGULATION_OF_POSTSYNAPTIC_MEMBRANE_NEUROTRANSMITTER_RECEPTOR_LEVELS	GOBP_REGULATION_OF_POSTSYNAPTIC_MEMBRANE_NEUROTRANSMITTER_RECEPTOR_LEVELS	42	-0.432044	-1.42332	0.0658784	0.734764	0.71989	1160	tags=36%, list=18%, signal=29%	Dag1/Hpca/Gpc6/Cacng3/Caly/Nsg1/Cacng2/Stx1b/Nptx1/Dlg1/Snap25/Dlg4/Iqsec2/Cacng8/Gsg1l
GOBP_CELL_COMMUNICATION_INVOLVED_IN_CARDIAC_CONDUCTION	GOBP_CELL_COMMUNICATION_INVOLVED_IN_CARDIAC_CONDUCTION	28	-0.465424	-1.41938	0.0625	0.734764	0.71989	690	tags=32%, list=11%, signal=29%	Kcnq1/Kcnn2/Pde4d/Atp1a3/Calm1/Cacna1c/Ryr2/Cacnb2/Pkp2
GOBP_MUCOPOLYSACCHARIDE_METABOLIC_PROCESS	GOBP_MUCOPOLYSACCHARIDE_METABOLIC_PROCESS	35	-0.445872	-1.41261	0.0685619	0.734764	0.71989	1957	tags=60%, list=30%, signal=42%	Ugdh/Ap2a1/Ext2/Dse/Ndst1/Cltc/Pdgfb/Slc10a7/Spock2/St3gal2/Smpd3/Chpf2/Angpt1/Chst1/Has1/St3gal3/Spock3/Chst11/Cemip/Csgalnact1/Ndst3
GOBP_ACTIN_CYTOSKELETON_REORGANIZATION	GOBP_ACTIN_CYTOSKELETON_REORGANIZATION	44	-0.421715	-1.40484	0.0665557	0.734764	0.71989	1613	tags=43%, list=25%, signal=33%	Plec/Tjp1/Myh9/Pak1/Pip5k1a/Cdc42bpa/Cdk5/Rala/Grb2/Auts2/Ptpn1/Abl2/Sipa1l1/Dmtn/Nrp1/Ntrk3/Ptk2b/Iqgap2/Baiap2
GOBP_MORPHOGENESIS_OF_A_BRANCHING_STRUCTURE	GOBP_MORPHOGENESIS_OF_A_BRANCHING_STRUCTURE	52	-0.405898	-1.40393	0.065	0.734764	0.71989	1160	tags=31%, list=18%, signal=25%	Dag1/Kdm5b/Grb2/Lgr4/Epha7/Rtn4/Dlg1/Pkd1/Rere/Sulf1/Bcl11a/Greb1l/Nrp1/Rspo2/Pbx1/Col4a1
GOBP_REGULATION_OF_POTASSIUM_ION_TRANSPORT	GOBP_REGULATION_OF_POTASSIUM_ION_TRANSPORT	51	-0.408521	-1.40328	0.0656566	0.734764	0.71989	1025	tags=29%, list=16%, signal=25%	Ano6/Bin1/Fhl1/Kcnq1/Prnp/Kcnn2/Kcna1/Dlg1/Htr2a/Dpp6/Neto1/Kcnab1/Kcnip2/Ptk2b/Kcnip3
GOBP_PROTEIN_LOCALIZATION_TO_SYNAPSE	GOBP_PROTEIN_LOCALIZATION_TO_SYNAPSE	52	-0.404016	-1.39742	0.0683333	0.734764	0.71989	1196	tags=33%, list=19%, signal=27%	Cdk5/Dag1/Gpc6/Cacng3/Nsg1/Cacng2/Stx1b/Nptx1/Nrxn2/Dlg1/Mapk8ip3/Snap25/Dlg4/Iqsec2/Shank1/Homer1/Baiap2
GOBP_REGULATION_OF_MUSCLE_CELL_DIFFERENTIATION	GOBP_REGULATION_OF_MUSCLE_CELL_DIFFERENTIATION	46	0.390488	1.39713	0.0632438	0.734764	0.71989	985	tags=28%, list=15%, signal=24%	Mef2c/Nln/Hdac9/Nfatc3/Hdac4/Bmpr1a/Setd3/Frs2/Fgf9/Hdac3/Fgfr2/Efnb2/Hdac1
GOBP_POSITIVE_REGULATION_OF_TRANSPORTER_ACTIVITY	GOBP_POSITIVE_REGULATION_OF_TRANSPORTER_ACTIVITY	54	-0.400389	-1.39677	0.0678808	0.734764	0.71989	497	tags=31%, list=8%, signal=29%	Kmt2a/Stim1/Cdk5/Cacng3/Ndufa4/Cacng2/Trpc6/Kcna1/Tcaf1/Calm1/Tmsb4x/Stim2/Kcnip2/Tesc/Hap1/Ryr2/Cacnb2
GOBP_RESPONSE_TO_ACID_CHEMICAL	GOBP_RESPONSE_TO_ACID_CHEMICAL	56	-0.39968	-1.39334	0.0649573	0.734764	0.71989	1182	tags=30%, list=18%, signal=25%	Glrb/Hpca/Sesn3/Ppp1r9b/Hnrnpd/Neurl1a/Ubr2/Ipo5/Dnmt3a/Sesn1/Bcl11a/Atp2b4/Col6a1/Cpeb1/Pdgfc/Col4a1/Baiap2
GOBP_REGULATION_OF_POSTSYNAPSE_ORGANIZATION	GOBP_REGULATION_OF_POSTSYNAPSE_ORGANIZATION	60	-0.388806	-1.37177	0.0653266	0.734764	0.71989	1379	tags=37%, list=21%, signal=29%	Lzts3/Dnm3/Lrrc4b/Cdk5/Cux2/Lrp8/Cdh2/Srcin1/Eef2k/Epha7/Prnp/Nptx1/Camk2b/Bhlhb9/Zfp804a/Dbn1/Sipa1l1/Grin2b/Homer1/Ntrk3/Lrfn2/Baiap2
GOBP_EXTRINSIC_APOPTOTIC_SIGNALING_PATHWAY	GOBP_EXTRINSIC_APOPTOTIC_SIGNALING_PATHWAY	66	-0.377213	-1.35743	0.0593081	0.734764	0.71989	1161	tags=29%, list=18%, signal=24%	Skil/Rbck1/Hipk1/Arhgef2/Lmna/Timp3/Sort1/Pea15a/Dab2ip/Ctnna1/Cyld/Pdpk1/Stk3/Foxo3/Madd/Bmpr1b/Nrp1/Jak2/Smad3
GOBP_REGULATION_OF_PROTEIN_LOCALIZATION_TO_MEMBRANE	GOBP_REGULATION_OF_PROTEIN_LOCALIZATION_TO_MEMBRANE	87	-0.357275	-1.35301	0.0599676	0.734764	0.71989	1652	tags=41%, list=26%, signal=31%	Nmt1/Ppfia1/Hectd1/Cltc/Pid1/Slc1a1/Lztfl1/Sorbs1/C2cd5/Inpp5k/Cdk5/Dag1/Mff/Hpca/Gpc6/Ppp1r9b/Ptpn9/Acsl3/Cdh2/Cacng2/Stx7/Prnp/Ap2b1/Akap5/Pdpk1/Dlg1/Shisa7/Cemip/Tcaf1/Tmem59/Kcnb1/Atp2b4/Prkce/Dlg4/Dmtn/Iqsec2
GOBP_POSITIVE_REGULATION_OF_ION_TRANSMEMBRANE_TRANSPORT	GOBP_POSITIVE_REGULATION_OF_ION_TRANSMEMBRANE_TRANSPORT	67	-0.374803	-1.35131	0.0662252	0.734764	0.71989	1202	tags=30%, list=19%, signal=25%	Stim1/Cdk5/Cacng3/Ano6/Ndufa4/Cacng2/Kcnq1/Pdpk1/Trpc6/Kcna1/Cemip/Tcaf1/Calm1/Tmsb4x/Stim2/Kcnip2/Tesc/Hap1/Ryr2/Cacnb2
GOBP_BONE_DEVELOPMENT	GOBP_BONE_DEVELOPMENT	76	-0.36373	-1.3489	0.0608974	0.734764	0.71989	1070	tags=28%, list=17%, signal=23%	Thbs3/Pls3/Mcph1/Runx2/Ptpn11/Rpl13/Srd5a1/Akap13/Mapk11/Por/Sulf1/Snx10/Ski/Map2k6/Mef2d/Mmp16/Csgalnact1/Bmpr1b/Spns2/Zbtb16/Pdgfc
GOBP_POSITIVE_REGULATION_OF_CELL_ADHESION	GOBP_POSITIVE_REGULATION_OF_CELL_ADHESION	122	-0.327293	-1.3238	0.0640842	0.734764	0.71989	1249	tags=26%, list=19%, signal=22%	Dhps/Tpm1/Zbtb1/Angpt1/Dag1/Hsph1/Itpkb/Map4k4/Ptpn11/Arpc2/Rasgrp1/Cr1l/Ptpn23/Calr/Jak1/Vav3/Cbfb/Arhgef7/Sirpa/Foxo3/Edil3/Kif26b/Prkce/Dmtn/Zbtb16/Nrp1/Prex1/Ptk2b/Jak2/Smad3/Zmiz1/Cdh13
GOBP_SODIUM_ION_TRANSMEMBRANE_TRANSPORT	GOBP_SODIUM_ION_TRANSMEMBRANE_TRANSPORT	81	0.320405	1.29206	0.0673015	0.734764	0.71989	1186	tags=30%, list=18%, signal=24%	Hecw2/Scn1a/Slc4a4/Scn2a/Fgf14/Fgf12/Scn9a/Slc9a9/Fgf13/Slc3a2/Nalcn/Slc8a1/Atp1a1/Atp1b1/Slc24a3/Stk39/Dmd/Slc20a2/Slmap/Slc12a2/Scn3b/Scn3a/Gpd1l/Asic2
GOBP_DEVELOPMENTAL_CELL_GROWTH	GOBP_DEVELOPMENTAL_CELL_GROWTH	139	-0.314547	-1.29143	0.0688073	0.734764	0.71989	989	tags=24%, list=15%, signal=21%	Flrt1/L1cam/Map2/Fstl4/Dscam/Auts2/Rnf157/Slit3/Hsp90ab1/Epha7/Ppp3cb/Rtn4/Dcc/Arih2/Rufy3/Akap13/Cpne5/Plxna4/Raph1/Bcl11a/Dpysl2/Iqgap1/Dbn1/Usp9x/Sema4a/Sh3gl2/Syt17/Nrp1/Map1b/Tmem108/Cpne6/Tnr/Cdh4
GOBP_NEGATIVE_REGULATION_OF_DEVELOPMENTAL_PROCESS	GOBP_NEGATIVE_REGULATION_OF_DEVELOPMENTAL_PROCESS	290	-0.281304	-1.26602	0.0579461	0.734764	0.71989	1007	tags=22%, list=16%, signal=20%	Itpkb/Zhx2/Noct/Hdac7/Map2/Ptpn11/Syngap1/Gps2/Fstl4/Sort1/Adgrb2/Rap1gap/Cr1l/Dtx1/Bcor/Adgrb3/Ndfip1/Calr/Epn2/Epha7/Rtn4/Plk2/Dcc/Dab2ip/Huwe1/Rufy3/Ctnna1/Ubash3b/Cbfb/Dab1/Mapk11/Trim11/Ybx1/Adgrb1/Jarid2/Wwc1/Stk3/Foxo3/Ybx3/Rtn4rl1/Klf13/Sulf1/Bcl11a/Disp3/Jdp2/Ski/Atp2b4/Zfpm2/Sema4a/Dmtn/Zbtb16/Nrp1/Tmem178/Ntrk3/Crim1/Ptk2b/Rspo2/Rapgef2/Pbx1/Pkp2/Col4a2/Spred1/Smad3/Tnr/Spred2
GOBP_NEGATIVE_REGULATION_OF_CELL_DIFFERENTIATION	GOBP_NEGATIVE_REGULATION_OF_CELL_DIFFERENTIATION	210	-0.290928	-1.25781	0.0670641	0.734764	0.71989	1007	tags=22%, list=16%, signal=20%	Itpkb/Zhx2/Noct/Hdac7/Map2/Ptpn11/Syngap1/Gps2/Fstl4/Sort1/Rap1gap/Cr1l/Dtx1/Calr/Epha7/Rtn4/Dcc/Dab2ip/Rufy3/Ctnna1/Ubash3b/Cbfb/Dab1/Trim11/Ybx1/Foxo3/Klf13/Bcl11a/Disp3/Jdp2/Ski/Zfpm2/Sema4a/Dmtn/Zbtb16/Nrp1/Tmem178/Ntrk3/Crim1/Ptk2b/Rapgef2/Pbx1/Pkp2/Spred1/Smad3/Tnr/Spred2
GOBP_CELL_JUNCTION_ASSEMBLY	GOBP_CELL_JUNCTION_ASSEMBLY	220	-0.28815	-1.25591	0.0646109	0.734764	0.71989	666	tags=19%, list=10%, signal=18%	Eef2k/Epha7/Rap1b/Clstn2/Ctnna1/Nptx1/Adgrb1/Arhgef7/Ikbkb/Nrxn2/Ptk2/Dlg1/Nectin1/Nrg1/Pdcd6ip/Shank2/Slitrk5/Bhlhb9/Jam3/Obsl1/Ctnnd2/Add2/Cdh22/Sema4a/Kirrel3/Adgrl3/Rapgef1/Dmtn/Cdh7/Pcdh17/Nrp1/Map1b/Sptbn2/Sdk2/Ntrk3/Ptk2b/Peak1/Rapgef2/Cntn5/Pkp2/Smad3/Cdh9
GOBP_GAMETE_GENERATION	GOBP_GAMETE_GENERATION	226	-0.287295	-1.25508	0.059854	0.734764	0.71989	857	tags=19%, list=13%, signal=17%	Neurl1a/Lgr4/Cabyr/Ubr2/Tial1/Plat/Rps6ka2/Taf1/Adamts2/Calr/Slc2a3/Dnmt3a/Prkag1/Dzip1/B4galnt1/Mycbp/Chd5/Brdt/Sycp3/Klhl10/Foxo3/Hexb/Ybx3/Kdm2b/Tsnax/Fndc3a/Cfap54/Atp2b4/Jam3/Kdm3a/H3f3b/Usp9x/Bmpr1b/Celf4/Smarca2/Zbtb16/Ggnbp2/Ptk2b/Cadm1/Mical2/Zmiz1/Wipf3
GOBP_BILE_ACID_BIOSYNTHETIC_PROCESS	GOBP_BILE_ACID_BIOSYNTHETIC_PROCESS	10	0.611341	1.46571	0.0792952	0.739824	0.724848	1101	tags=40%, list=17%, signal=33%	Osbpl1a/Osbpl3/Osbp/Osbpl9
GOBP_SUBSTRATE_DEPENDENT_CELL_MIGRATION	GOBP_SUBSTRATE_DEPENDENT_CELL_MIGRATION	15	0.550678	1.46221	0.0721393	0.739824	0.724848	482	tags=33%, list=8%, signal=31%	Slit2/Sdcbp/Vegfc/Cd2ap/Shtn1
GOBP_POSITIVE_REGULATION_OF_ACTIN_NUCLEATION	GOBP_POSITIVE_REGULATION_OF_ACTIN_NUCLEATION	11	0.600082	1.45819	0.0712644	0.739824	0.724848	1581	tags=55%, list=25%, signal=41%	Fmn1/Fchsd2/Abi2/Wasf1/Brk1/Cyfip1
GOBP_NATURAL_KILLER_CELL_MEDIATED_IMMUNITY	GOBP_NATURAL_KILLER_CELL_MEDIATED_IMMUNITY	12	-0.580251	-1.45461	0.0802048	0.739824	0.724848	778	tags=33%, list=12%, signal=29%	Rasgrp1/Ap1g1/Lyst/Cadm1
GOBP_NEURON_FATE_COMMITMENT	GOBP_NEURON_FATE_COMMITMENT	12	-0.580098	-1.45423	0.0802048	0.739824	0.724848	425	tags=33%, list=7%, signal=31%	Nrg1/Bcl11b/Ntrk3/Myt1l
GOBP_FOREBRAIN_NEURON_DIFFERENTIATION	GOBP_FOREBRAIN_NEURON_DIFFERENTIATION	18	-0.531098	-1.45059	0.0747029	0.739824	0.724848	251	tags=22%, list=4%, signal=21%	Bcl11b/Nrp1/Rapgef2/Zmiz1
GOBP_PIGMENT_CELL_DIFFERENTIATION	GOBP_PIGMENT_CELL_DIFFERENTIATION	14	0.554799	1.44943	0.0757946	0.739824	0.724848	253	tags=21%, list=4%, signal=21%	Mef2c/Zeb2/Kitl
GOBP_REGULATION_OF_NECROTIC_CELL_DEATH	GOBP_REGULATION_OF_NECROTIC_CELL_DEATH	13	-0.571133	-1.44935	0.0823328	0.739824	0.724848	1349	tags=38%, list=21%, signal=30%	Rbck1/Arhgef2/Cyld/Ybx3/Slc6a6
GOBP_CELL_FATE_SPECIFICATION	GOBP_CELL_FATE_SPECIFICATION	18	-0.529527	-1.4463	0.0764007	0.739824	0.724848	113	tags=28%, list=2%, signal=27%	Lmo4/Nrp1/Ntrk3/Tenm4/Myt1l
GOBP_ANIMAL_ORGAN_FORMATION	GOBP_ANIMAL_ORGAN_FORMATION	15	0.543366	1.4428	0.0746269	0.739824	0.724848	1011	tags=47%, list=16%, signal=39%	Mef2c/Robo2/Bmpr1a/Frs2/Rbpj/Fgfr2/Robo1
GOBP_REGULATION_OF_CALCINEURIN_MEDIATED_SIGNALING	GOBP_REGULATION_OF_CALCINEURIN_MEDIATED_SIGNALING	17	-0.531328	-1.44158	0.0831947	0.739824	0.724848	1052	tags=35%, list=16%, signal=30%	Cherp/Sppl3/Prnp/Slc8a2/Nrg1/Atp2b4
GOBP_NEGATIVE_REGULATION_OF_BLOOD_PRESSURE	GOBP_NEGATIVE_REGULATION_OF_BLOOD_PRESSURE	11	0.592825	1.44056	0.0758621	0.739824	0.724848	578	tags=27%, list=9%, signal=25%	Arhgap42/Vegfc/Scpep1
GOBP_RESPONSE_TO_AUDITORY_STIMULUS	GOBP_RESPONSE_TO_AUDITORY_STIMULUS	13	0.561522	1.43719	0.0739857	0.739824	0.724848	629	tags=31%, list=10%, signal=28%	Ptn/D130043K22Rik/Nrxn1/Cntnap2
GOBP_REGULATION_OF_DNA_DAMAGE_RESPONSE_SIGNAL_TRANSDUCTION_BY_P53_CLASS_MEDIATOR	GOBP_REGULATION_OF_DNA_DAMAGE_RESPONSE_SIGNAL_TRANSDUCTION_BY_P53_CLASS_MEDIATOR	17	-0.52961	-1.43692	0.0831947	0.739824	0.724848	29	tags=29%, list=0%, signal=29%	Marchf7/Rpl26/Cops3/Spred1/Spred2
GOBP_FIBROBLAST_PROLIFERATION	GOBP_FIBROBLAST_PROLIFERATION	18	-0.52517	-1.4344	0.0780985	0.739824	0.724848	607	tags=28%, list=9%, signal=25%	Dab2ip/Fth1/Ski/Pdgfc/Zmiz1
GOBP_RAP_PROTEIN_SIGNAL_TRANSDUCTION	GOBP_RAP_PROTEIN_SIGNAL_TRANSDUCTION	10	-0.610474	-1.43375	0.0839416	0.739824	0.724848	1139	tags=60%, list=18%, signal=49%	Sgsm3/Cbl/Rap1b/Plk2/Rapgef1/Rapgef2
GOBP_CELLULAR_ALDEHYDE_METABOLIC_PROCESS	GOBP_CELLULAR_ALDEHYDE_METABOLIC_PROCESS	11	-0.589665	-1.4273	0.0828924	0.739824	0.724848	941	tags=64%, list=15%, signal=54%	Tpi1/Cacna1h/Wnt4/Aldh7a1/Pdxk/Kdm3a/Dkk3
GOBP_CELLULAR_RESPONSE_TO_ESTRADIOL_STIMULUS	GOBP_CELLULAR_RESPONSE_TO_ESTRADIOL_STIMULUS	10	-0.607524	-1.42682	0.0857664	0.739824	0.724848	967	tags=60%, list=15%, signal=51%	Igf1r/Ppp1r9b/Nrip1/Hnrnpd/Srd5a1/H2az1
GOBP_CARDIAC_MUSCLE_CELL_PROLIFERATION	GOBP_CARDIAC_MUSCLE_CELL_PROLIFERATION	19	0.498261	1.4171	0.0814815	0.739824	0.724848	788	tags=42%, list=12%, signal=37%	Erbb4/Vgll4/Mef2c/Bmpr1a/Dipk2a/Fgf9/Rbpj/Fgfr2
GOBP_T_CELL_MIGRATION	GOBP_T_CELL_MIGRATION	15	0.533526	1.41667	0.079602	0.739824	0.724848	1800	tags=60%, list=28%, signal=43%	App/Cd200/Stk39/Slc12a2/Itga4/Crk/Ripor2/Wnk1/Rhoa
GOBP_GLYCEROPHOSPHOLIPID_CATABOLIC_PROCESS	GOBP_GLYCEROPHOSPHOLIPID_CATABOLIC_PROCESS	13	0.553298	1.41614	0.0835322	0.739824	0.724848	194	tags=23%, list=3%, signal=22%	Plcb1/Pnpla8/Pla2g4e
GOBP_POSITIVE_REGULATION_OF_SMOOTH_MUSCLE_CELL_PROLIFERATION	GOBP_POSITIVE_REGULATION_OF_SMOOTH_MUSCLE_CELL_PROLIFERATION	23	-0.49016	-1.41609	0.0722689	0.739824	0.724848	260	tags=17%, list=4%, signal=17%	Mef2d/Mnat1/Jak2/Cdh13
GOBP_POSITIVE_REGULATION_OF_PRODUCTION_OF_MOLECULAR_MEDIATOR_OF_IMMUNE_RESPONSE	GOBP_POSITIVE_REGULATION_OF_PRODUCTION_OF_MOLECULAR_MEDIATOR_OF_IMMUNE_RESPONSE	25	0.46352	1.4156	0.07	0.739824	0.724848	1179	tags=28%, list=18%, signal=23%	Camk4/Trp53bp1/Nr4a3/Malt1/Sema7a/Ddx21/Map3k7
GOBP_CELLULAR_RESPONSE_TO_CAMP	GOBP_CELLULAR_RESPONSE_TO_CAMP	18	-0.51771	-1.41402	0.0848896	0.739824	0.724848	908	tags=50%, list=14%, signal=43%	Hcn1/Kcnq1/Eef2k/Hcn2/Rap1b/Srd5a1/Rapgef1/Dmtn/Rapgef2
GOBP_ENDOCRINE_PROCESS	GOBP_ENDOCRINE_PROCESS	18	-0.517491	-1.41342	0.0865874	0.739824	0.724848	1749	tags=61%, list=27%, signal=45%	Inhba/Pparg/Kras/Rab11fip3/Cry2/Ptpn11/Rps6ka2/Kcnq1/Rab8b/Ece1/Pcsk5
GOBP_OUTFLOW_TRACT_MORPHOGENESIS	GOBP_OUTFLOW_TRACT_MORPHOGENESIS	24	0.465372	1.41298	0.0843672	0.739824	0.724848	1011	tags=38%, list=16%, signal=32%	Mef2c/Robo2/Bmpr1a/Sec24b/Cdc42/Rbpj/Fgfr2/Atf2/Robo1
GOBP_METANEPHROS_DEVELOPMENT	GOBP_METANEPHROS_DEVELOPMENT	24	0.465212	1.41249	0.0868486	0.739824	0.724848	1001	tags=38%, list=16%, signal=32%	Fmn1/Robo2/Calb1/Cd34/Fbn1/Egr1/Fras1/Nf1/Basp1
GOBP_ACUTE_INFLAMMATORY_RESPONSE	GOBP_ACUTE_INFLAMMATORY_RESPONSE	10	-0.600703	-1.4108	0.0875912	0.739824	0.724848	1025	tags=40%, list=16%, signal=34%	Ano6/B4galt1/Oprm1/Ash1l
GOBP_LAMELLIPODIUM_ASSEMBLY	GOBP_LAMELLIPODIUM_ASSEMBLY	41	-0.427609	-1.40959	0.0734558	0.739824	0.724848	927	tags=22%, list=14%, signal=19%	Arpc2/Ablim1/Auts2/Ablim2/Vav3/Arhgef7/Arhgef4/Dmtn/Cdh13
GOBP_PROTEIN_LOCALIZATION_TO_GOLGI_APPARATUS	GOBP_PROTEIN_LOCALIZATION_TO_GOLGI_APPARATUS	20	-0.501963	-1.40213	0.0767918	0.739824	0.724848	1487	tags=50%, list=23%, signal=39%	Tmed10/Arl1/Sorl1/Arl5a/Ripor1/Gak/Vps13a/Pacs1/Obsl1/Vps13c
GOBP_GLYCEROLIPID_CATABOLIC_PROCESS	GOBP_GLYCEROLIPID_CATABOLIC_PROCESS	22	0.467663	1.40167	0.0825243	0.739824	0.724848	447	tags=23%, list=7%, signal=21%	Plcb1/Pnpla8/Pla2g4e/Abhd2/Daglb
GOBP_EMBRYONIC_HEART_TUBE_DEVELOPMENT	GOBP_EMBRYONIC_HEART_TUBE_DEVELOPMENT	31	-0.451078	-1.39648	0.0775578	0.739824	0.724848	489	tags=23%, list=8%, signal=21%	Ndrg4/Plxna4/Ahi1/Ece1/Ryr2/Mical2/Smad3
GOBP_HOMOTYPIC_CELL_CELL_ADHESION	GOBP_HOMOTYPIC_CELL_CELL_ADHESION	30	-0.448258	-1.39153	0.0851064	0.739824	0.724848	796	tags=27%, list=12%, signal=23%	Prkg1/Megf11/Jak1/Ubash3b/Adamts18/Dmtn/Jak2/Pkp2
GOBP_REGULATION_OF_LONG_TERM_SYNAPTIC_POTENTIATION	GOBP_REGULATION_OF_LONG_TERM_SYNAPTIC_POTENTIATION	30	0.428346	1.39152	0.0716113	0.739824	0.724848	676	tags=30%, list=11%, signal=27%	Adcy8/Ptn/Zdhhc2/App/Calb1/Adcy1/Reln/Chrna7/Abl1
GOBP_CELLULAR_RESPONSE_TO_GLUCOSE_STARVATION	GOBP_CELLULAR_RESPONSE_TO_GLUCOSE_STARVATION	26	-0.462578	-1.39091	0.0801964	0.739824	0.724848	1459	tags=42%, list=23%, signal=33%	Mtmr3/Eif2ak3/Hnrnpa1/Sesn3/Brsk1/Prkag1/Foxo3/Sesn1/Nuak1/Sik2/Prkag2
GOBP_REGULATION_OF_EPITHELIAL_TO_MESENCHYMAL_TRANSITION	GOBP_REGULATION_OF_EPITHELIAL_TO_MESENCHYMAL_TRANSITION	30	-0.44739	-1.38884	0.086743	0.739824	0.724848	29	tags=13%, list=0%, signal=13%	Dab2ip/Spred1/Smad3/Spred2
GOBP_CELLULAR_RESPONSE_TO_VASCULAR_ENDOTHELIAL_GROWTH_FACTOR_STIMULUS	GOBP_CELLULAR_RESPONSE_TO_VASCULAR_ENDOTHELIAL_GROWTH_FACTOR_STIMULUS	21	-0.489515	-1.38721	0.0865874	0.739824	0.724848	607	tags=24%, list=9%, signal=22%	Dab2ip/Atp2b4/Ccbe1/Nrp1/Smoc2
GOBP_REGULATION_OF_SUBSTRATE_ADHESION_DEPENDENT_CELL_SPREADING	GOBP_REGULATION_OF_SUBSTRATE_ADHESION_DEPENDENT_CELL_SPREADING	25	-0.467177	-1.38659	0.0830565	0.739824	0.724848	997	tags=36%, list=16%, signal=31%	St6gal1/Arpc2/Calr/Arhgef7/Ptk2/Washc2/Dmtn/Nrp1/Prex1
GOBP_POSITIVE_REGULATION_OF_PROTEIN_DEPHOSPHORYLATION	GOBP_POSITIVE_REGULATION_OF_PROTEIN_DEPHOSPHORYLATION	23	-0.479756	-1.38603	0.0789916	0.739824	0.724848	748	tags=22%, list=12%, signal=19%	Sppl3/Slc39a10/Hsp90ab1/Calm1/Jak2
GOBP_NEGATIVE_REGULATION_OF_DEPHOSPHORYLATION	GOBP_NEGATIVE_REGULATION_OF_DEPHOSPHORYLATION	25	-0.466663	-1.38506	0.0847176	0.739824	0.724848	1723	tags=56%, list=27%, signal=41%	Sema4d/Rock2/Tiprl/Mfhas1/Cry2/Ywhae/Inpp5k/Mgat5/Ppp1r9b/Ywhab/Ikbkb/Iqgap1/Ppp4r4/Fkbp1a
GOBP_VESICLE_CYTOSKELETAL_TRAFFICKING	GOBP_VESICLE_CYTOSKELETAL_TRAFFICKING	47	0.382938	1.3799	0.0823439	0.739824	0.724848	1511	tags=36%, list=24%, signal=28%	Myo1b/Ppfia2/Tanc2/Syt4/Myo5a/Kifap3/Myo5c/Ccdc186/Myo1d/Borcs5/Ap3d1/Htt/Kif5a/Myo1e/Ap3s2/Ap3m2/Kif3b
GOBP_NEGATIVE_REGULATION_OF_DNA_BINDING	GOBP_NEGATIVE_REGULATION_OF_DNA_BINDING	20	-0.492995	-1.37709	0.0819113	0.739824	0.724848	706	tags=25%, list=11%, signal=22%	Taf1/Tmsb4x/Rsf1/Per2/Jak2
GOBP_CELLULAR_RESPONSE_TO_IONIZING_RADIATION	GOBP_CELLULAR_RESPONSE_TO_IONIZING_RADIATION	29	0.42892	1.37678	0.0833333	0.739824	0.724848	699	tags=24%, list=11%, signal=22%	Babam2/Wrn/Trp53bp1/Xrcc5/Egr1/Gtf2h5/Ints7
GOBP_FEEDING_BEHAVIOR	GOBP_FEEDING_BEHAVIOR	29	0.428487	1.37539	0.0833333	0.739824	0.724848	1081	tags=41%, list=17%, signal=35%	Ntrk2/App/Pex13/Nr4a3/Cfap20/Usp46/Cntn2/Gigyf2/Eif2ak4/Stat3/Agrp/Bbip1
GOBP_POSITIVE_REGULATION_OF_HISTONE_METHYLATION	GOBP_POSITIVE_REGULATION_OF_HISTONE_METHYLATION	28	-0.450878	-1.37502	0.0789474	0.739824	0.724848	1537	tags=36%, list=24%, signal=27%	Chtop/Kansl3/Kmt2a/Lmna/Paxbp1/Auts2/Nelfa/Brd4/Jarid2/Kansl2
GOBP_REGULATION_OF_STRIATED_MUSCLE_CELL_DIFFERENTIATION	GOBP_REGULATION_OF_STRIATED_MUSCLE_CELL_DIFFERENTIATION	26	0.446999	1.37427	0.0869565	0.739824	0.724848	1318	tags=42%, list=21%, signal=34%	Mef2c/Nln/Hdac9/Hdac4/Frs2/Hdac3/Efnb2/Hdac1/Hdac5/Morf4l2/Ctdp1
GOBP_RESPONSE_TO_ETHANOL	GOBP_RESPONSE_TO_ETHANOL	36	-0.429309	-1.37224	0.0841584	0.739824	0.724848	1568	tags=42%, list=24%, signal=32%	Adcyap1r1/Actr2/Grin3a/Igf1r/Grin2a/Gabbr1/St6gal1/Cbl/Polb/Dnmt3a/Oprm1/Prkce/Grin2b/Ntrk3/Ptk2b
GOBP_REGULATION_OF_HISTONE_METHYLATION	GOBP_REGULATION_OF_HISTONE_METHYLATION	45	-0.409567	-1.36908	0.0720268	0.739824	0.724848	988	tags=33%, list=15%, signal=28%	Chtop/Kansl3/Kmt2a/Lmna/Macroh2a1/Ctcf/Paxbp1/Mllt6/Auts2/Nelfa/Brd4/Bcor/Jarid2/Kansl2/Kdm3a
GOBP_RESPONSE_TO_OSMOTIC_STRESS	GOBP_RESPONSE_TO_OSMOTIC_STRESS	27	0.43775	1.36105	0.0874036	0.739824	0.724848	1269	tags=56%, list=20%, signal=45%	Scn2a/Kcnma1/Xrcc5/Serpinb6a/Lrrc8c/Lrrc8d/Cab39/Map7/Stk39/Atf2/Pkn1/Slc12a2/Ddx3x/Letm1/Pkd2
GOBP_CHROMOSOME_SEPARATION	GOBP_CHROMOSOME_SEPARATION	35	0.402339	1.35847	0.0717822	0.739824	0.724848	1429	tags=40%, list=22%, signal=31%	Hecw2/Dis3l2/Apc/Rb1/Anapc4/Anapc1/Csnk2a1/Bub3/Anapc5/Smarcad1/Dync1li1/Cdc26/Cdk5rap2/Tpr
GOBP_REGULATION_OF_RESPONSE_TO_WOUNDING	GOBP_REGULATION_OF_RESPONSE_TO_WOUNDING	49	-0.396668	-1.35425	0.0848586	0.739824	0.724848	796	tags=24%, list=12%, signal=22%	Prkg1/Plat/Ajap1/Ubash3b/Ptk2/Adamts18/Rtn4rl1/Prkce/Dmtn/Smad3/Tnr/Smoc2
GOBP_RETINA_DEVELOPMENT_IN_CAMERA_TYPE_EYE	GOBP_RETINA_DEVELOPMENT_IN_CAMERA_TYPE_EYE	59	-0.383351	-1.35334	0.0761589	0.739824	0.724848	1161	tags=37%, list=18%, signal=31%	Hipk1/Hpca/Zhx2/Hcn1/Dscam/Smarcd3/Atp2b2/Megf11/Slc17a7/Ttll5/Atp2b1/Nectin1/Tub/Ahi1/Ski/Atp2b4/Obsl1/Bmpr1b/Celf4/Nrp1/Sdk2/Col4a1
GOBP_ESTABLISHMENT_OF_TISSUE_POLARITY	GOBP_ESTABLISHMENT_OF_TISSUE_POLARITY	35	0.400295	1.35157	0.0717822	0.739824	0.724848	930	tags=26%, list=14%, signal=22%	Erbb4/Astn2/Sec24b/Cdc42/Abl1/Tiam1/Rspo3/Celsr3/Dvl3
GOBP_POSITIVE_REGULATION_OF_PROTEIN_BINDING	GOBP_POSITIVE_REGULATION_OF_PROTEIN_BINDING	45	-0.403194	-1.34778	0.0753769	0.739824	0.724848	748	tags=22%, list=12%, signal=20%	Sppl3/Taf1/Hsp90ab1/Stk3/Pkd1/Add2/Plcl1/Nrp1/Rapgef2/Fkbp1a
GOBP_POSITIVE_REGULATION_OF_LIPID_METABOLIC_PROCESS	GOBP_POSITIVE_REGULATION_OF_LIPID_METABOLIC_PROCESS	54	-0.382047	-1.33278	0.0860927	0.739824	0.724848	1677	tags=37%, list=26%, signal=28%	Atg14/Pparg/Pdgfb/Igf1r/Eef1a2/Abhd6/Sorbs1/Creb1/Irs2/Acsl3/Vav3/Ptk2/Htr2a/Por/Disp3/Agap2/Prkce/Zbtb20/Ccdc3/Ptk2b
GOBP_ADENYLATE_CYCLASE_MODULATING_G_PROTEIN_COUPLED_RECEPTOR_SIGNALING_PATHWAY	GOBP_ADENYLATE_CYCLASE_MODULATING_G_PROTEIN_COUPLED_RECEPTOR_SIGNALING_PATHWAY	69	-0.364825	-1.33164	0.0750408	0.739824	0.724848	853	tags=32%, list=13%, signal=28%	Lgr4/Rit2/Vipr1/Adgrb2/Gabbr2/Adgrb3/Gng2/Oprd1/Akap13/Pde4d/Adgrb1/Akap5/Glp2r/Oprm1/Grm5/Atp2b4/Pde4a/Adgrl3/Rapgef4/Rapgef2/Adcy9/Grm1
GOBP_RESPONSE_TO_CALCIUM_ION	GOBP_RESPONSE_TO_CALCIUM_ION	66	-0.365916	-1.31678	0.0873147	0.739824	0.724848	1277	tags=38%, list=20%, signal=31%	Syt7/Mef2a/Cpne9/Stim1/Entpd6/Syt13/Hpca/Kcnh1/Ryr3/Itpkb/Hnrnpd/Cacng2/Eef2k/Anxa11/Cpne5/Calm1/Iqgap1/Kcnip2/Dmtn/Syt17/Homer1/Ptk2b/Mnat1/Ryr2/Cpne6
GOBP_REGULATION_OF_VASCULATURE_DEVELOPMENT	GOBP_REGULATION_OF_VASCULATURE_DEVELOPMENT	80	-0.354276	-1.31535	0.0784314	0.739824	0.724848	840	tags=26%, list=13%, signal=23%	Egln1/Ago2/Adgrb2/Adgrb3/Mtdh/Epn2/Jak1/Plk2/Dab2ip/Pkm/Adgrb1/Pdpk1/Sulf1/Atp2b4/Sema4a/Ccbe1/Nrp1/Ptk2b/Col4a2/Spred1/Smoc2
GOBP_PROTEIN_FOLDING	GOBP_PROTEIN_FOLDING	90	-0.341429	-1.30318	0.0776699	0.739824	0.724848	1075	tags=22%, list=17%, signal=19%	Txndc9/Hsph1/Pex19/Erp29/Fkbp2/Ranbp2/Dnajc19/Calr/Hsp90ab1/Gak/Hsp90b1/Dnaja2/Dnajb6/Nudcd3/Lman2l/Atf6/Nktr/Fkbp1a/Fkbp5/Dnajc1
GOBP_ACTIN_POLYMERIZATION_OR_DEPOLYMERIZATION	GOBP_ACTIN_POLYMERIZATION_OR_DEPOLYMERIZATION	95	-0.337007	-1.29934	0.0779014	0.739824	0.724848	987	tags=23%, list=15%, signal=20%	Bin1/Ppp1r9b/Arpc2/Grb2/Sptbn4/Sptb/Ssh2/Snx9/Dlg1/Washc2/Tmsb4x/Dbn1/Add2/Diaph1/Prkce/Dmtn/Sptbn2/Prex1/Ptk2b/Jak2/Baiap2/Mical2
GOBP_REGULATION_OF_CELL_SUBSTRATE_ADHESION	GOBP_REGULATION_OF_CELL_SUBSTRATE_ADHESION	96	-0.335233	-1.29491	0.0805687	0.739824	0.724848	504	tags=14%, list=8%, signal=13%	Arhgef7/Ptk2/Washc2/Edil3/Prkce/Dmtn/Nrp1/Prex1/Ptk2b/Peak1/Jak2/Smad3/Cdh13
GOBP_ERK1_AND_ERK2_CASCADE	GOBP_ERK1_AND_ERK2_CASCADE	89	-0.335753	-1.27898	0.0854839	0.739824	0.724848	836	tags=24%, list=13%, signal=21%	Zdhhc17/Timp3/Rasgrp1/Ptpn1/Epha7/Rap1b/Dab2ip/Ndrg4/Sirpa/Dlg1/Htr2a/Nrg1/Oprm1/Ywhaz/Pdgfc/Nrp1/Ntrk3/Ptk2b/Rapgef2/Spred1/Spred2
GOBP_TRANSMEMBRANE_RECEPTOR_PROTEIN_SERINE_THREONINE_KINASE_SIGNALING_PATHWAY	GOBP_TRANSMEMBRANE_RECEPTOR_PROTEIN_SERINE_THREONINE_KINASE_SIGNALING_PATHWAY	129	-0.312131	-1.26669	0.0778816	0.739824	0.724848	716	tags=18%, list=11%, signal=16%	Ctdspl2/Xiap/Hsp90ab1/Fstl1/Numa1/Pdpk1/Ptk2/Chst11/Nup93/Bcl9/Sulf1/Ski/Rnf165/Usp9x/Dkk3/Bmpr1b/Crim1/Jak2/Fkbp1a/Spred1/Smad3/Zmiz1/Spred2
GOBP_DEVELOPMENTAL_GROWTH	GOBP_DEVELOPMENTAL_GROWTH	282	-0.28247	-1.26473	0.0738175	0.739824	0.724848	1227	tags=26%, list=19%, signal=22%	Smpd3/Cpne9/Cdk5/Slc4a10/Creb1/Plag1/Rc3h2/Dag1/Smurf1/Mtpn/Kdm5b/Thbs3/Hdgfl2/Flrt1/L1cam/Zfx/Map2/Stk40/Ptpn11/Fstl4/Dscam/Sptbn4/Auts2/Arid5b/Rnf157/Flvcr1/Slit3/Hsp90ab1/Epha7/Ppp3cb/Rtn4/Dcc/Arih2/Rufy3/Akap13/Rbbp6/Mapk11/Cpne5/Ercc6/Jarid2/Ndrg4/Wwc1/Stk3/Plxna4/Raph1/Foxo3/Chst11/Bcl9/Por/Ybx3/Bcl11a/Dpysl2/Iqgap1/Dbn1/H3f3b/Usp9x/Kif26b/Zfpm2/Sema4a/Bmpr1b/Sh3gl2/Syt17/Nrp1/Map1b/Sptbn2/…
GOBP_MESENCHYME_DEVELOPMENT	GOBP_MESENCHYME_DEVELOPMENT	90	0.308148	1.26113	0.0833333	0.739824	0.724848	1058	tags=30%, list=16%, signal=25%	Erbb4/Mef2c/Robo2/Ddx17/Sema6d/Sdcbp/Kitl/Bmpr1a/Fbxl17/Epha3/Zfp64/Cdc42/Sema3a/Ppp2ca/Fgf9/Tiam1/Rbpj/Fgfr2/Sema7a/Fermt2/Anxa6/Basp1/Sdhaf2/Robo1/Rock1/Tapt1/Sema6a
GOBP_REGULATION_OF_ACTIN_FILAMENT_BASED_PROCESS	GOBP_REGULATION_OF_ACTIN_FILAMENT_BASED_PROCESS	176	-0.298615	-1.25582	0.0736842	0.739824	0.724848	942	tags=19%, list=15%, signal=17%	Arhgef10l/Arpc2/Grb2/Limch1/Sptbn4/Sptb/Ssh2/Snx9/Tmeff2/Akap13/Pde4d/Dlg1/Frmd6/Washc2/Ppm1e/Tmsb4x/Abl2/Jam3/Iqgap1/Dbn1/Add2/Prkce/Dmtn/Shank1/Nrp1/Sptbn2/Ntrk3/Ptk2b/Iqgap2/Cacna1c/Ryr2/Pkp2/Baiap2/Smad3
GOBP_PROTEIN_DEPHOSPHORYLATION	GOBP_PROTEIN_DEPHOSPHORYLATION	153	-0.300678	-1.24862	0.0855856	0.739824	0.724848	970	tags=20%, list=15%, signal=18%	Mgat5/Ppp1r9b/Ptpn11/Ptpn9/Ywhab/Pdp1/Phlpp2/Ptpn23/Sppl3/Ptpn1/Slc39a10/Ctdspl2/Ssh2/Hsp90ab1/Ppp3cb/Ptpn5/Ubash3b/Ikbkb/Hsp90b1/Dlg1/Ppp6r3/Ppp6r2/Ppm1e/Calm1/Ptpre/Ppp4r4/Ptprt/Nuak1/Jak2/Fkbp1a/Ppm1h
GOBP_CELLULAR_RESPONSE_TO_CHEMICAL_STRESS	GOBP_CELLULAR_RESPONSE_TO_CHEMICAL_STRESS	127	0.283554	1.24092	0.0728291	0.739824	0.724848	1049	tags=22%, list=16%, signal=19%	Map3k5/Scn2a/Oxr1/Arntl/Camkk2/Pnpla8/Dnaja1/Plekha1/Prkn/Cpeb2/Nr4a3/Fbxw7/Xrcc5/Impact/Mapk9/Serpinb6a/Glrx2/Lrrc8c/Sirt2/Lrrc8d/Abl1/Cab39/Stk39/Snca/Atf2/Ercc6l2/Pnpt1/Ddx3x
GOBP_CHROMOSOME_SEGREGATION	GOBP_CHROMOSOME_SEGREGATION	129	0.279626	1.22722	0.0805556	0.739824	0.724848	1589	tags=31%, list=25%, signal=24%	Hecw2/Sun1/Dis3l2/Tlk1/Nr3c1/Fbxw7/Ttl/Wapl/Srpk1/Cdc42/Apc/Rb1/Sirt2/Hnrnpu/Smc6/Mei4/Pds5b/Lats1/Ago4/Anapc4/Anapc1/Csnk2a1/Tent4a/Rcc1/Ddx3x/Sycp2/Bub3/Anapc5/Becn1/Smarcad1/Dync1li1/Cdc26/Arl8a/Cdk5rap2/Tpr/Slf1/Smc5/Dctn2/Atm/Ehmt2
GOBP_PROTEIN_LOCALIZATION_TO_CELL_PERIPHERY	GOBP_PROTEIN_LOCALIZATION_TO_CELL_PERIPHERY	198	-0.286261	-1.22457	0.0874074	0.739824	0.724848	894	tags=21%, list=14%, signal=18%	Ptpn9/Acsl3/Sptbn4/Cdh2/Cacng2/Gpr158/Stx7/Rilpl2/Nsf/Gak/Stx1b/Prnp/Rab15/Numa1/Nptx1/Tspan5/Akap5/Pdpk1/Ikbkb/Dlg1/Tub/Nfasc/Tmem59/Pacs1/Kcnb1/Tspan14/Dpp6/Atp2b4/Rab8b/Snap25/Prkce/Tesc/Dlg4/Iqsec2/Rilpl1/Efr3b/Rapgef2/Rapgef6/Cacnb2/Pkp2/Kcnip3
GOBP_MAPK_CASCADE	GOBP_MAPK_CASCADE	272	-0.273806	-1.22288	0.0705036	0.739824	0.724848	1017	tags=22%, list=16%, signal=20%	Erp29/Itpkb/Grik2/Stk40/Map4k4/Ptpn11/Grb2/Syngap1/Gps2/Cdh2/Zdhhc17/Timp3/Rit2/Rasgrp1/Ptpn1/Xiap/Epha7/Rap1b/Pea15a/Dab2ip/Stk25/Akap13/Ulk4/Mapk11/Cyld/Ercc6/Rnf149/Ikbkb/Ndrg4/Wwc1/Stk3/Sirpa/Dlg1/Htr2a/Nrg1/Klhdc10/Oprm1/Map3k14/Hmgcr/Uchl1/Mapk8ip3/Grm5/Ywhaz/Dok6/Map2k6/Iqgap1/Ash1l/Prkce/Madd/Pdgfc/Nrp1/Ntrk3/Ptk2b/Jak2/Rapgef2/Ankrd6/Mapk4/Grm1/Spred1/Smad3/Spred2
GOBP_CELL_CELL_SIGNALING_BY_WNT	GOBP_CELL_CELL_SIGNALING_BY_WNT	186	0.264953	1.20934	0.0778443	0.739824	0.724848	1006	tags=23%, list=16%, signal=20%	Gpc5/Vgll4/Rnf220/Arntl/Lrrfip2/Grk5/Zeb2/App/Ccnyl1/Wls/Prkn/Tmem131l/Wnt9a/Invs/Egr1/Eda/Cdc42/Apc/Reck/Kpna1/Ppp2ca/Ldb1/Fgf9/Ppm1a/Abl1/Tmem9/Tiam1/Rspo3/Rbpj/Fgfr2/Lats1/Tbl1xr1/Csnk2a1/Celsr3/Axin1/Fermt2/Dvl3/Vps35/Trabd2b/Nlk/Hdac1/Sdhaf2
GOBP_CELLULAR_RESPONSE_TO_NITROGEN_COMPOUND	GOBP_CELLULAR_RESPONSE_TO_NITROGEN_COMPOUND	289	-0.268857	-1.20857	0.0854701	0.739824	0.724848	1033	tags=23%, list=16%, signal=20%	Ryr3/Irs2/Sesn3/Caly/Nsg1/Ppp1r9b/Ptpn11/Grb2/Hcn1/Hnrnpd/Neurl1a/Cacnb1/Ubr2/Plat/Tmem38a/Gabrb1/Ptpn1/Ipo5/Taf1/Gng2/Kcnq1/Eef2k/Hcn2/Rap1b/Dnmt3a/Prnp/Srd5a1/Ctnna1/Pkm/Rab15/Eprs/Grb14/Pdpk1/Hsp90b1/Ptk2/Atp2b1/Htr2a/Foxo3/Glp2r/Oprm1/Atp1a3/Por/Sesn1/Hrh1/Bcl11a/Grm5/Atp2b4/Ptpre/Camk2a/Rab8b/Lpin2/Diaph1/Col6a1/Cpeb1/Rapgef1/Dmtn/Pdgfc/Map1b/Jak2/Rapgef2/Ly6h/Col4a1/Ryr2/Baiap2/Sik2/Gria1
GOBP_MULTI_ORGANISM_REPRODUCTIVE_PROCESS	GOBP_MULTI_ORGANISM_REPRODUCTIVE_PROCESS	300	-0.265706	-1.20018	0.0870787	0.739824	0.724848	1207	tags=22%, list=19%, signal=19%	4930447C04Rik/Tsga10/Rnf114/Glrb/Paip2/Tyro3/Kdm5b/Vgf/Igfbp7/Spaca6/Cdyl/Zfx/Stox2/Ppp1r9b/Nrip1/Igsf8/Thra/Sptbn4/Neurl1a/Lgr4/Cabyr/Ago2/Ubr2/Tial1/Plat/Rps6ka2/Taf1/Adamts2/Calr/Slc2a3/Dnmt3a/Prkag1/B4galt1/Dzip1/B4galnt1/Mycbp/Chd5/Brdt/Sycp3/Klhl10/Trpc6/Foxo3/Hexb/Ybx3/Kdm2b/Tsnax/Fndc3a/Tro/Cfap54/Atp2b4/Jam3/Kdm3a/Ash1l/H3f3b/Usp9x/Bmpr1b/Celf4/Smarca2/Zbtb16/Ggnbp2/Lyzl4/Ptk2b/Pcsk5/Cad…
GOBP_REGULATION_OF_ARP2_3_COMPLEX_MEDIATED_ACTIN_NUCLEATION	GOBP_REGULATION_OF_ARP2_3_COMPLEX_MEDIATED_ACTIN_NUCLEATION	14	0.544982	1.42378	0.0904645	0.740225	0.725241	1581	tags=50%, list=25%, signal=38%	Ctnna2/Fchsd2/Ap1ar/Abi2/Wasf1/Brk1/Cyfip1
GOBP_NEGATIVE_REGULATION_OF_EXOCYTOSIS	GOBP_NEGATIVE_REGULATION_OF_EXOCYTOSIS	14	0.542517	1.41734	0.0929095	0.740225	0.725241	895	tags=50%, list=14%, signal=43%	Prkn/Syt4/Rabgef1/Rap1a/Fmr1/Il1rapl1/Snca
GOBP_ATTACHMENT_OF_SPINDLE_MICROTUBULES_TO_KINETOCHORE	GOBP_ATTACHMENT_OF_SPINDLE_MICROTUBULES_TO_KINETOCHORE	14	0.542146	1.41637	0.0929095	0.740225	0.725241	1293	tags=50%, list=20%, signal=40%	Cdc42/Apc/Rb1/Sirt2/Hnrnpu/Bub3/Becn1
GOBP_PYRIMIDINE_CONTAINING_COMPOUND_CATABOLIC_PROCESS	GOBP_PYRIMIDINE_CONTAINING_COMPOUND_CATABOLIC_PROCESS	11	-0.585047	-1.41612	0.0899471	0.740225	0.725241	1577	tags=55%, list=25%, signal=41%	Tdg/Dpyd/Tet2/Cdadc1/Tet3/Dpysl2
GOBP_REGULATION_OF_CARDIAC_MUSCLE_CELL_ACTION_POTENTIAL	GOBP_REGULATION_OF_CARDIAC_MUSCLE_CELL_ACTION_POTENTIAL	16	-0.531106	-1.41286	0.0884354	0.740225	0.725241	451	tags=31%, list=7%, signal=29%	Dlg1/Calm1/Cacna1c/Ryr2/Pkp2
GOBP_CAMP_METABOLIC_PROCESS	GOBP_CAMP_METABOLIC_PROCESS	14	0.540631	1.41241	0.0953545	0.740225	0.725241	334	tags=36%, list=5%, signal=34%	Pde8b/Pde7b/Adcy8/Adcy1/Pde4b
GOBP_NEGATIVE_REGULATION_OF_CALCIUM_MEDIATED_SIGNALING	GOBP_NEGATIVE_REGULATION_OF_CALCIUM_MEDIATED_SIGNALING	10	-0.596812	-1.40166	0.0912409	0.740225	0.725241	625	tags=30%, list=10%, signal=27%	Prnp/Atp2b4/Itpr1
GOBP_REGULATION_OF_SYSTEMIC_ARTERIAL_BLOOD_PRESSURE_MEDIATED_BY_A_CHEMICAL_SIGNAL	GOBP_REGULATION_OF_SYSTEMIC_ARTERIAL_BLOOD_PRESSURE_MEDIATED_BY_A_CHEMICAL_SIGNAL	10	-0.594395	-1.39598	0.0948905	0.740225	0.725241	744	tags=50%, list=12%, signal=44%	Tpm1/Rps6ka2/Pde4d/Ece1/Pcsk5
GOBP_REGULATION_OF_PROGRAMMED_NECROTIC_CELL_DEATH	GOBP_REGULATION_OF_PROGRAMMED_NECROTIC_CELL_DEATH	10	-0.593511	-1.39391	0.0948905	0.740225	0.725241	1349	tags=40%, list=21%, signal=32%	Rbck1/Arhgef2/Cyld/Ybx3
GOBP_BRANCHING_MORPHOGENESIS_OF_AN_EPITHELIAL_TUBE	GOBP_BRANCHING_MORPHOGENESIS_OF_AN_EPITHELIAL_TUBE	37	-0.429293	-1.38471	0.0895522	0.740225	0.725241	451	tags=19%, list=7%, signal=18%	Dlg1/Pkd1/Greb1l/Nrp1/Rspo2/Pbx1/Col4a1
GOBP_CARDIAC_VENTRICLE_MORPHOGENESIS	GOBP_CARDIAC_VENTRICLE_MORPHOGENESIS	21	-0.485582	-1.37607	0.0916808	0.740225	0.725241	425	tags=29%, list=7%, signal=27%	Nrg1/Zfpm2/Fkbp1a/Cpe/Ryr2/Pkp2
GOBP_POSITIVE_REGULATION_OF_CALCIUM_ION_TRANSMEMBRANE_TRANSPORTER_ACTIVITY	GOBP_POSITIVE_REGULATION_OF_CALCIUM_ION_TRANSMEMBRANE_TRANSPORTER_ACTIVITY	21	-0.485104	-1.37471	0.0916808	0.740225	0.725241	355	tags=24%, list=6%, signal=23%	Calm1/Stim2/Hap1/Ryr2/Cacnb2
GOBP_GRANULOCYTE_CHEMOTAXIS	GOBP_GRANULOCYTE_CHEMOTAXIS	25	-0.462612	-1.37304	0.0946844	0.740225	0.725241	588	tags=24%, list=9%, signal=22%	Vav3/Ptk2/Hrh1/Jam3/Prex1/Camk1d
GOBP_AMINO_ACID_TRANSMEMBRANE_TRANSPORT	GOBP_AMINO_ACID_TRANSMEMBRANE_TRANSPORT	31	-0.440675	-1.36428	0.0957096	0.740225	0.725241	1083	tags=32%, list=17%, signal=27%	Slc1a4/Slc6a7/Slc6a15/Sfxn3/Slc17a7/Slc16a10/Slc6a6/Per2/Grm1/Slc7a14
GOBP_POSITIVE_REGULATION_OF_CATION_CHANNEL_ACTIVITY	GOBP_POSITIVE_REGULATION_OF_CATION_CHANNEL_ACTIVITY	32	-0.436674	-1.36263	0.0910596	0.740225	0.725241	1202	tags=34%, list=19%, signal=28%	Stim1/Cdk5/Cacng3/Cacng2/Kcna1/Calm1/Tmsb4x/Stim2/Kcnip2/Hap1/Cacnb2
GOBP_HEART_GROWTH	GOBP_HEART_GROWTH	28	0.43119	1.35983	0.0913706	0.740225	0.725241	1001	tags=39%, list=16%, signal=33%	Erbb4/Vgll4/Mef2c/Bmpr1a/Dipk2a/Fgf9/Sorbs2/Rbpj/Fgfr2/Heg1/Basp1
GOBP_POSTSYNAPTIC_SPECIALIZATION_ORGANIZATION	GOBP_POSTSYNAPTIC_SPECIALIZATION_ORGANIZATION	24	-0.461485	-1.35099	0.0951586	0.740225	0.725241	911	tags=38%, list=14%, signal=32%	Syngap1/Cdh2/Nptx1/Nrxn2/Dlg1/Shank2/Dlg4/Tmem108/Ntrk3
GOBP_PRODUCTION_OF_MOLECULAR_MEDIATOR_OF_IMMUNE_RESPONSE	GOBP_PRODUCTION_OF_MOLECULAR_MEDIATOR_OF_IMMUNE_RESPONSE	48	0.363716	1.32254	0.0909091	0.740225	0.725241	1236	tags=29%, list=19%, signal=24%	Camk4/Trp53bp1/Nr4a3/Tcf3/Thoc1/Malt1/Tmbim6/Xrcc4/Sema7a/Msh3/Pkn1/Ddx21/Map3k7/Smad7
GOBP_ERYTHROCYTE_HOMEOSTASIS	GOBP_ERYTHROCYTE_HOMEOSTASIS	56	-0.379157	-1.3218	0.0888889	0.740225	0.725241	690	tags=21%, list=11%, signal=19%	Kcnq1/Flvcr1/Mapk11/Gpi1/Foxo3/Klf13/Rcor1/Acin1/L3mbtl3/Dmtn/Jak2/Rbfox2
GOBP_REGULATION_OF_PRODUCTION_OF_MOLECULAR_MEDIATOR_OF_IMMUNE_RESPONSE	GOBP_REGULATION_OF_PRODUCTION_OF_MOLECULAR_MEDIATOR_OF_IMMUNE_RESPONSE	34	0.397339	1.32171	0.0922693	0.740225	0.725241	1236	tags=32%, list=19%, signal=26%	Camk4/Trp53bp1/Nr4a3/Thoc1/Malt1/Tmbim6/Sema7a/Pkn1/Ddx21/Map3k7/Smad7
GOBP_NEUROMUSCULAR_PROCESS	GOBP_NEUROMUSCULAR_PROCESS	56	-0.377663	-1.31659	0.0905983	0.740225	0.725241	727	tags=21%, list=11%, signal=19%	Tmem150c/Kcnq1/Kcna1/Hexb/Uchl1/Itpr1/Dlg4/Shank1/Homer1/Rbfox2/Tnr/Pcdh15
GOBP_ERBB_SIGNALING_PATHWAY	GOBP_ERBB_SIGNALING_PATHWAY	58	-0.373471	-1.31245	0.0956376	0.740225	0.725241	934	tags=22%, list=15%, signal=19%	Ptpn11/Grb2/Neurl1a/Cbl/Rtn4/Dab2ip/Pdpk1/Ptk2/Nrg1/Iqgap1/Hap1/Ptk2b/Cdh13
GOBP_NEURON_PROJECTION_ORGANIZATION	GOBP_NEURON_PROJECTION_ORGANIZATION	72	-0.352392	-1.2927	0.0943089	0.740225	0.725241	775	tags=22%, list=12%, signal=20%	Srcin1/Eef2k/Prnp/Camk2b/Atp1a3/Bhlhb9/Zfp804a/Ctnnd2/Dbn1/Sipa1l1/Tanc1/Grin2b/Dlg4/Shank1/Homer1/Baiap2
GOBP_HEART_MORPHOGENESIS	GOBP_HEART_MORPHOGENESIS	81	-0.343655	-1.28451	0.0919355	0.740225	0.725241	674	tags=19%, list=10%, signal=17%	Slit3/Rtn4/Ndrg4/Ptk2/Ahi1/Nrg1/Zfpm2/Nrp1/Fkbp1a/Cpe/Ryr2/Pkp2/Mical2/Smad3/Zmiz1
GOBP_LEARNING	GOBP_LEARNING	83	-0.340381	-1.2807	0.094703	0.740225	0.725241	967	tags=27%, list=15%, signal=23%	Ppp1r9b/Brsk1/Syngap1/Elavl4/Adgrb3/Ppp3cb/Ndrg4/Nrxn2/Slc8a2/Hrh1/Shank2/Hmgcr/Tafa2/Grm5/Nrgn/Neto1/Snap25/Tanc1/Dlg4/Shank1/Sorcs3/Tnr
GOBP_NEURON_MIGRATION	GOBP_NEURON_MIGRATION	94	0.303688	1.25555	0.0952381	0.740225	0.725241	551	tags=19%, list=9%, signal=18%	Unc5d/Astn2/Flrt2/Mef2c/Cep85l/Dcx/Ntrk2/Nav1/Fgf13/Ctnna2/Pex13/Reln/D130043K22Rik/Ntng1/Shtn1/Cdkl5/Sema3a/Dclk1
GOBP_VESICLE_MEDIATED_TRANSPORT_IN_SYNAPSE	GOBP_VESICLE_MEDIATED_TRANSPORT_IN_SYNAPSE	132	-0.307494	-1.25144	0.0945736	0.740225	0.725241	1390	tags=30%, list=22%, signal=24%	Ap3b1/Rab27b/Sncb/Sv2a/Dnm3/Syt7/Snap23/Rims4/Cdk5/Hpca/Bin1/Caly/Nsg1/Brsk1/Napa/Cdh2/Grik5/Synj2/Gak/Rap1b/Ppp3cb/Stx1b/Syn2/Slc17a7/Htr2a/Snap25/Snph/Sh3gl3/Sh3gl2/Cplx2/Dnm1/Erc2/Pcdh17/Rapgef4/Btbd9/Syn3/Cacnb2/Gsg1l/Prkcg
GOBP_REPRODUCTIVE_SYSTEM_DEVELOPMENT	GOBP_REPRODUCTIVE_SYSTEM_DEVELOPMENT	140	-0.305093	-1.25044	0.0897833	0.740225	0.725241	1177	tags=29%, list=18%, signal=24%	Plag1/Safb2/Tyro3/Eif2b4/Kdm5b/Vgf/Zfx/Rnf38/Stox2/Ppp1r9b/Ptpn11/Grb2/Nrip1/Mamld1/Rtcb/Lgr4/Cbl/Arid5b/Dnajc19/Slit3/Hsp90ab1/Srd5a1/Ctnna1/Klhl10/Stk3/Ptk2/Dlg1/Foxo3/Pkd1/Ybx3/Dnajb6/Sulf1/Greb1l/Fndc3a/Ash1l/H3f3b/Zfpm2/Bmpr1b/Ggnbp2/Ptprn
GOBP_DEPHOSPHORYLATION	GOBP_DEPHOSPHORYLATION	208	-0.285537	-1.23084	0.0888889	0.740225	0.725241	993	tags=19%, list=15%, signal=17%	Noct/Mgat5/Ppp1r9b/Ptpn11/Ptpn9/Ywhab/Pdp1/Phlpp2/Ptpn23/Sppl3/Ptpn1/Slc39a10/Ctdspl2/Ssh2/Polb/Hsp90ab1/Synj2/Ppp3cb/Ptpn5/Ubash3b/Ikbkb/Hsp90b1/Dlg1/Ppp6r3/Ppp6r2/Ppm1e/Mtmr12/Calm1/Ptpre/Pfkfb3/Iqgap1/Inpp4b/Lpin2/Ppp4r4/Ptprt/Nuak1/Jak2/Fkbp1a/Ppm1h/Smad3
GOBP_BLOOD_VESSEL_MORPHOGENESIS	GOBP_BLOOD_VESSEL_MORPHOGENESIS	180	-0.290638	-1.22799	0.0914543	0.740225	0.725241	709	tags=16%, list=11%, signal=15%	Adgrb3/Mtdh/Epn2/Jak1/Plk2/B4galt1/Dab2ip/Vav3/Pkm/Adgrb1/Pdpk1/Ptk2/Sulf1/Ywhaz/Atp2b4/Jam3/Zfpm2/Sema4a/Ccbe1/Nrp1/Ptk2b/Rapgef2/Col4a1/Col4a2/Sgcd/Spred1/Zmiz1/Smoc2/Cdh13
GOBP_EMBRYONIC_MORPHOGENESIS	GOBP_EMBRYONIC_MORPHOGENESIS	186	-0.288234	-1.22196	0.0958084	0.740225	0.725241	714	tags=16%, list=11%, signal=15%	Mbnl1/Kcnq1/Flvcr1/Lmo4/Ybx1/Gpi1/Ndrg4/Txnrd1/Stk3/Dlg1/Cdon/Chst11/Ahi1/Kdm2b/Dnajb6/Sulf1/Ski/Mmp16/Ece1/Col6a1/Aff3/Zbtb16/Tenm4/Rspo2/Pbx1/Cacna1c/Ryr2/Col4a2/Mical2/Smad3
GOBP_IMMUNE_SYSTEM_DEVELOPMENT	GOBP_IMMUNE_SYSTEM_DEVELOPMENT	299	-0.263752	-1.19169	0.0938375	0.740225	0.725241	1245	tags=23%, list=19%, signal=20%	N4bp2l2/Kmt2a/Marchf7/Smpd3/Zbtb1/Angpt1/Creb1/Rc3h2/Tox/Tet2/Hipk1/Tyro3/Rc3h1/Klf10/Shld2/Gon4l/Runx2/Itpkb/Dcaf1/Ptpn11/Gps2/Thra/Pabpc4/Gpr18/Rasgrp1/Cr1l/Ash2l/Ndfip1/Kcnq1/Polb/Flvcr1/Cnot4/Ppp3cb/Lmo4/Ncoa6/Arih2/Ubash3b/Cbfb/Mapk11/Jarid2/Stk3/Foxo3/Fnip1/Klf13/Zfat/Snx10/Sipa1l3/Jam3/Rcor1/Bcl11b/Add2/Acin1/L3mbtl3/Slc7a6os/Sema4a/Tesc/Kirrel3/Dmtn/Prrc2c/Spns2/Zbtb16/Prex1/Tmem178/Ptk2b…
GOBP_POSITIVE_REGULATION_OF_HYDROLASE_ACTIVITY	GOBP_POSITIVE_REGULATION_OF_HYDROLASE_ACTIVITY	226	0.249862	1.16758	0.0914826	0.740225	0.725241	1068	tags=24%, list=17%, signal=21%	Rasgef1b/Map3k5/Arhgap42/Arhgap6/Mef2c/Rasgrf2/Rgs8/Antxr1/Asap1/Ngef/St18/Asph/Wrn/App/Rapgef5/Garnl3/Ttbk1/Arhgap29/Evi5/Arap2/Rasgef1c/Fnta/Ift57/Grin1/Tbc1d30/Cdkl5/Snx18/Rap1a/Sos1/Myo9a/Dock10/Rab11fip2/Malt1/Tiam1/Cd200/Rabgap1l/Picalm/Fgfr2/Arhgef10/Tbc1d8/Adap1/Ralgapb/Nf1/Snca/Arhgap35/Fermt2/Dvl3/Lars/Robo1/Rock1/Bcas3/Rgl2/Ddx3x/Stat3
GOBP_CYCLIC_NUCLEOTIDE_BIOSYNTHETIC_PROCESS	GOBP_CYCLIC_NUCLEOTIDE_BIOSYNTHETIC_PROCESS	10	0.594458	1.42523	0.0969163	0.741909	0.72689	841	tags=60%, list=13%, signal=52%	Adcy8/Gucy1a1/Gucy1b1/Adcy1/Gucy1a2/Adcy2
GOBP_REGULATION_OF_MYOTUBE_DIFFERENTIATION	GOBP_REGULATION_OF_MYOTUBE_DIFFERENTIATION	14	0.539197	1.40866	0.100244	0.741909	0.72689	1117	tags=43%, list=17%, signal=35%	Nln/Hdac9/Hdac4/Hdac3/Hdac1/Hdac5
GOBP_RESPIRATORY_SYSTEM_PROCESS	GOBP_RESPIRATORY_SYSTEM_PROCESS	19	-0.500467	-1.3853	0.0988275	0.741909	0.72689	1781	tags=47%, list=28%, signal=34%	Fto/Nlgn1/Ap3b1/Nek10/Gls/Stk40/Ywhaz/Cfap54/Ccbe1
GOBP_RENAL_TUBULE_DEVELOPMENT	GOBP_RENAL_TUBULE_DEVELOPMENT	25	-0.461224	-1.36892	0.0996678	0.741909	0.72689	451	tags=32%, list=7%, signal=30%	Dlg1/Pkd1/Ahi1/Greb1l/Kif26b/Klhl3/Pbx1/Col4a1
GOBP_POSITIVE_REGULATION_OF_PROTEIN_ACETYLATION	GOBP_POSITIVE_REGULATION_OF_PROTEIN_ACETYLATION	22	0.456313	1.36765	0.0995146	0.741909	0.72689	345	tags=18%, list=5%, signal=17%	Arntl/Dip2a/Glyr1/Tada2a
GOBP_REGULATION_OF_BEHAVIOR	GOBP_REGULATION_OF_BEHAVIOR	26	0.443306	1.36292	0.0971867	0.741909	0.72689	1359	tags=46%, list=21%, signal=37%	Mef2c/Npas2/Reln/Nr4a3/Cfap20/Vps35/Eif2ak4/Stat3/Agrp/Kcna2/Ttc21b/Hdac2
GOBP_GRANULOCYTE_MIGRATION	GOBP_GRANULOCYTE_MIGRATION	27	-0.447763	-1.3609	0.0995106	0.741909	0.72689	588	tags=22%, list=9%, signal=20%	Vav3/Ptk2/Hrh1/Jam3/Prex1/Camk1d
GOBP_REGULATION_OF_T_CELL_ACTIVATION	GOBP_REGULATION_OF_T_CELL_ACTIVATION	75	-0.34884	-1.2973	0.0969793	0.741909	0.72689	1390	tags=33%, list=22%, signal=26%	Ap3b1/Yes1/Dhps/Marchf7/Zbtb1/Mapk8ip1/Rc3h2/Tox/Rc3h1/Tnfrsf21/Hsph1/Itpkb/Ptpn11/Rasgrp1/Cr1l/Ndfip1/Prnp/Cbfb/Ildr2/Sirpa/Dlg1/Foxo3/Zbtb16/Jak2/Zmiz1
GOBP_ACTIN_FILAMENT_POLYMERIZATION	GOBP_ACTIN_FILAMENT_POLYMERIZATION	79	-0.341816	-1.26822	0.0978793	0.741909	0.72689	987	tags=25%, list=15%, signal=22%	Bin1/Arpc2/Grb2/Sptbn4/Sptb/Ssh2/Snx9/Dlg1/Washc2/Tmsb4x/Dbn1/Add2/Diaph1/Prkce/Dmtn/Sptbn2/Prex1/Ptk2b/Jak2/Baiap2
GOBP_SEX_DIFFERENTIATION	GOBP_SEX_DIFFERENTIATION	86	-0.334279	-1.26772	0.0983871	0.741909	0.72689	1158	tags=31%, list=18%, signal=26%	Safb2/Tyro3/Eif2b4/Vgf/Zfx/Rnf38/Ptpn11/Nrip1/Mamld1/Lgr4/Cbl/Arid5b/Dnajc19/Slit3/Srd5a1/Ctnna1/Klhl10/Foxo3/Pkd1/Ybx3/Greb1l/Fndc3a/H3f3b/Zfpm2/Bmpr1b/Ptprn/Pbx1
GOBP_RECEPTOR_METABOLIC_PROCESS	GOBP_RECEPTOR_METABOLIC_PROCESS	86	-0.333456	-1.26459	0.1	0.741909	0.72689	1198	tags=28%, list=19%, signal=23%	Angpt1/Cdk5/Smurf1/Hpca/Cacng3/Gtf2h2/Caly/Nsg1/Grb2/Cacng2/Atxn2/Ptpn1/Ankrd13b/Nsf/Gprasp1/Ahi1/Nrg1/Snap25/Ece1/Dlg4/Dnm1/Cacng8/Gsg1l/Gria1
GOBP_AXON_EXTENSION	GOBP_AXON_EXTENSION	79	-0.340367	-1.26285	0.0995106	0.741909	0.72689	986	tags=24%, list=15%, signal=21%	L1cam/Map2/Dscam/Auts2/Slit3/Hsp90ab1/Ppp3cb/Rtn4/Rufy3/Plxna4/Raph1/Dpysl2/Dbn1/Usp9x/Sema4a/Nrp1/Map1b/Tnr/Cdh4
GOBP_REGULATION_OF_PROTEIN_SERINE_THREONINE_KINASE_ACTIVITY	GOBP_REGULATION_OF_PROTEIN_SERINE_THREONINE_KINASE_ACTIVITY	148	-0.300298	-1.24036	0.0964778	0.741909	0.72689	778	tags=18%, list=12%, signal=16%	Rasgrp1/Ptpn1/Ipo5/Hsp90ab1/Prkag1/Dab2ip/Akap13/Stk3/Htr2a/Pkd1/Slc8a2/Cemip/Hmgcr/Uchl1/Calm1/Ccnt2/Atp2b4/Map2k6/Iqgap1/Bmpr1b/Ccnd2/Pdgfc/Ntrk3/Ptk2b/Mnat1/Rapgef2/Prkag2
GOBP_HOMEOSTASIS_OF_NUMBER_OF_CELLS	GOBP_HOMEOSTASIS_OF_NUMBER_OF_CELLS	112	-0.310381	-1.23981	0.1	0.741909	0.72689	1007	tags=31%, list=16%, signal=27%	Brd1/Kras/Slc11a2/Mfhas1/Ap3b1/Skil/Rc3h2/Rc3h1/Itpkb/Zfx/Ptpn11/Thra/Lgr4/Cdh2/Kcnq1/Polb/Flvcr1/Ppp3cb/Fstl1/Mapk11/Klhl10/Gpi1/Ildr2/Foxo3/Klf13/Jam3/Crispld1/Rcor1/Acin1/L3mbtl3/Ociad2/Dmtn/Spns2/Jak2/Rbfox2
GOBP_CELLULAR_PROCESS_INVOLVED_IN_REPRODUCTION_IN_MULTICELLULAR_ORGANISM	GOBP_CELLULAR_PROCESS_INVOLVED_IN_REPRODUCTION_IN_MULTICELLULAR_ORGANISM	120	-0.307736	-1.23694	0.0984375	0.741909	0.72689	1021	tags=24%, list=16%, signal=21%	Spaca6/Cdyl/Zfx/Neurl1a/Cabyr/Ubr2/Tial1/Rps6ka2/Taf1/Slit3/Dnmt3a/Dzip1/Chd5/Brdt/Sycp3/Klhl10/Foxo3/Hexb/Fndc3a/Jam3/Kdm3a/H3f3b/Bmpr1b/Celf4/Smarca2/Zbtb16/Lyzl4/Ptk2b/Zmiz1
GOBP_LYMPHOCYTE_ACTIVATION	GOBP_LYMPHOCYTE_ACTIVATION	183	-0.289077	-1.22212	0.0977444	0.741909	0.72689	1249	tags=24%, list=19%, signal=20%	Dhps/Marchf7/Zbtb1/Mapk8ip1/Rc3h2/Tox/Tyro3/Rc3h1/Tnfrsf21/Shld2/Hsph1/Gon4l/Irs2/Runx2/Itpkb/Dcaf1/Ptpn11/Gps2/Gpr18/Rasgrp1/Cr1l/Slc39a10/Ndfip1/Ppp3cb/Prnp/Ap1g1/Vav3/Cbfb/Ildr2/Sirpa/Dlg1/Foxo3/Fnip1/Bcl11b/Sema4a/Zbtb16/Prex1/Ptk2b/Jak2/Fkbp1a/Pbx1/Cadm1/Smad3/Zmiz1
GOBP_CIRCULATORY_SYSTEM_PROCESS	GOBP_CIRCULATORY_SYSTEM_PROCESS	190	0.262255	1.19684	0.0990712	0.741909	0.72689	676	tags=19%, list=11%, signal=17%	Sgcz/Slc2a13/Scn1a/Slit2/Trhde/Arhgap42/Slc4a4/Kcnma1/Cacna2d1/Gucy1a1/Fgf12/Celf2/Gucy1b1/Kcnj3/Immp2l/Fgf13/Trpc1/Zdhhc21/Pde4b/Vegfc/Cd34/Ank2/Akap9/Cdc42/Chrm3/Chrm2/Tmem65/Sema3a/Slc1a2/Slc8a1/Tek/Hrh2/Scpep1/Atp1a1/Atp1b1/Abl1
GOBP_ACROSOME_REACTION	GOBP_ACROSOME_REACTION	10	0.589232	1.4127	0.101322	0.742528	0.727497	559	tags=40%, list=9%, signal=37%	Plcb1/Abhd2/Rims1/Stxbp1
GOBP_HISTONE_H3_K4_METHYLATION	GOBP_HISTONE_H3_K4_METHYLATION	37	-0.417928	-1.34805	0.101161	0.742528	0.727497	1476	tags=38%, list=23%, signal=29%	Kansl3/Rbbp5/Kmt2b/Kmt2a/Tet2/Macroh2a1/Setd4/Auts2/Nelfa/Ash2l/Bcor/Tet3/Kansl2/Ash1l
GOBP_RESPONSE_TO_TRANSFORMING_GROWTH_FACTOR_BETA	GOBP_RESPONSE_TO_TRANSFORMING_GROWTH_FACTOR_BETA	94	-0.330859	-1.27343	0.100962	0.742528	0.727497	507	tags=14%, list=8%, signal=13%	Pdpk1/Ptk2/Chst11/Bcl9/Ski/Usp9x/Dkk3/Fkbp1a/Col4a2/Spred1/Smad3/Zmiz1/Spred2
GOBP_DENDRITE_MORPHOGENESIS	GOBP_DENDRITE_MORPHOGENESIS	108	0.286361	1.21463	0.10084	0.742528	0.727497	836	tags=24%, list=13%, signal=21%	Hecw2/Ptn/Farp1/Cux1/Ptprd/Ngef/Dip2a/Ctnna2/Ppfia2/Tanc2/Reln/Cdc42/Klf7/Cdkl5/Chrna7/Sema3a/Trpc5/Vldlr/Dclk1/Dock10/Rab21/Abi2/Ephb1/Picalm/Il1rapl1/Rap2a
GOBP_MUSCLE_ORGAN_MORPHOGENESIS	GOBP_MUSCLE_ORGAN_MORPHOGENESIS	17	-0.516452	-1.40122	0.103161	0.750753	0.735556	425	tags=47%, list=7%, signal=44%	Adarb1/Tpm1/Arid5b/Nrg1/Zfpm2/Fkbp1a/Ryr2/Pkp2
GOBP_ACTIN_FILAMENT_BASED_TRANSPORT	GOBP_ACTIN_FILAMENT_BASED_TRANSPORT	11	0.575333	1.39805	0.103448	0.750753	0.735556	911	tags=45%, list=14%, signal=39%	Myo1b/Sun2/Myo5a/Myo5c/Myo1d
GOBP_EMBRYO_IMPLANTATION	GOBP_EMBRYO_IMPLANTATION	15	-0.52835	-1.38948	0.103333	0.750753	0.735556	1261	tags=53%, list=20%, signal=43%	Ythdf3/Acvr1c/Igfbp7/Ago2/Calr/Tro/H3f3b/Pcsk5
GOBP_MAINTENANCE_OF_CELL_NUMBER	GOBP_MAINTENANCE_OF_CELL_NUMBER	55	-0.371622	-1.29442	0.103215	0.750753	0.735556	1257	tags=33%, list=20%, signal=27%	Srrt/Hook3/Med15/Klf10/Tpt1/Mcph1/Zhx2/Smc3/Cnot1/Cdh2/Cnot3/Ss18/Foxo3/Bcl9/Kdm2b/Ski/Kdm3a/Ldb2
GOBP_NEURAL_CREST_CELL_MIGRATION	GOBP_NEURAL_CREST_CELL_MIGRATION	18	0.492291	1.39792	0.104116	0.753771	0.738513	1058	tags=44%, list=16%, signal=37%	Erbb4/Sema6d/Kitl/Cdc42/Sema3a/Sema7a/Anxa6/Sema6a
GOBP_SENSORY_ORGAN_MORPHOGENESIS	GOBP_SENSORY_ORGAN_MORPHOGENESIS	81	0.302735	1.22081	0.104712	0.756254	0.740945	1104	tags=27%, list=17%, signal=23%	Nectin3/Igfn1/Ntrk2/Tenm3/Calb1/Man2a1/Sec24b/Fbn1/Wnt9a/Rorb/Tshz1/Frs2/Fgf9/Abi2/Ephb1/Fgfr2/Col11a1/Nf1/Mfn2/Hdac1/Stat3/Wdr19
GOBP_CELL_CELL_SIGNALING_INVOLVED_IN_CARDIAC_CONDUCTION	GOBP_CELL_CELL_SIGNALING_INVOLVED_IN_CARDIAC_CONDUCTION	16	-0.519182	-1.38114	0.105442	0.756399	0.741087	944	tags=44%, list=15%, signal=37%	Cacna1g/Kcnq1/Kcnn2/Cacna1c/Ryr2/Cacnb2/Pkp2
GOBP_VASCULAR_ENDOTHELIAL_GROWTH_FACTOR_SIGNALING_PATHWAY	GOBP_VASCULAR_ENDOTHELIAL_GROWTH_FACTOR_SIGNALING_PATHWAY	16	-0.518892	-1.38037	0.105442	0.756399	0.741087	607	tags=25%, list=9%, signal=23%	Dab2ip/Ccbe1/Nrp1/Smoc2
GOBP_PROTEIN_LOCALIZATION_TO_POSTSYNAPSE	GOBP_PROTEIN_LOCALIZATION_TO_POSTSYNAPSE	27	-0.444831	-1.35199	0.106036	0.756399	0.741087	1160	tags=41%, list=18%, signal=34%	Dag1/Gpc6/Cacng3/Nsg1/Cacng2/Stx1b/Nptx1/Dlg1/Snap25/Dlg4/Iqsec2
GOBP_POSITIVE_REGULATION_OF_HEMOPOIESIS	GOBP_POSITIVE_REGULATION_OF_HEMOPOIESIS	37	-0.415141	-1.33906	0.106136	0.756399	0.741087	1205	tags=35%, list=19%, signal=29%	Zbtb1/Creb1/Tox/Klf10/Itpkb/Rasgrp1/Cr1l/Cbfb/Foxo3/Acin1/Tesc/Zbtb16/Zmiz1
GOBP_POSITIVE_REGULATION_OF_INTRACELLULAR_PROTEIN_TRANSPORT	GOBP_POSITIVE_REGULATION_OF_INTRACELLULAR_PROTEIN_TRANSPORT	78	-0.34398	-1.27743	0.106036	0.756399	0.741087	1652	tags=38%, list=26%, signal=29%	Nmt1/Rbm22/Gsk3a/Psen1/Oaz1/Sorl1/Chrm1/Ywhae/C2cd5/Ripor1/Cdk5/Mff/Hpca/Camk1/Ubr5/Ipo5/Ctdspl2/Hsp90ab1/Usp36/Prnp/Huwe1/Arih2/Rufy3/Akap5/Cemip/Tcaf1/Tm9sf4/Kcnb1/Jak2/Smad3
GOBP_RESPONSE_TO_INSULIN	GOBP_RESPONSE_TO_INSULIN	119	-0.306694	-1.23303	0.10625	0.756399	0.741087	1587	tags=34%, list=25%, signal=26%	Gsk3a/Pparg/Wdtc1/Igf1r/Parp1/Pid1/Sorl1/Esrra/Cry2/Snx5/Sorbs1/Got1/Acvr1c/C2cd5/Inpp5k/Slc39a14/Ncoa5/Vgf/Irs2/Sesn3/Ptpn11/Grb2/Sort1/Ptpn1/Kcnq1/Eef2k/Srd5a1/Pkm/Rab15/Eprs/Grb14/Pdpk1/Atp2b1/Ptpre/Rab8b/Lpin2/Vps13c/Cpeb1/Baiap2/Sik2
GOBP_RESPONSE_TO_MINERALOCORTICOID	GOBP_RESPONSE_TO_MINERALOCORTICOID	10	-0.585217	-1.37443	0.107664	0.759806	0.744425	448	tags=50%, list=7%, signal=47%	Igf1r/Parp1/Atp2b1/Foxo3/Ntrk3
GOBP_POSITIVE_REGULATION_OF_CYCLIN_DEPENDENT_PROTEIN_KINASE_ACTIVITY	GOBP_POSITIVE_REGULATION_OF_CYCLIN_DEPENDENT_PROTEIN_KINASE_ACTIVITY	16	-0.51658	-1.37422	0.108844	0.759806	0.744425	667	tags=31%, list=10%, signal=28%	Hsp90ab1/Pkd1/Ccnt2/Ccnd2/Mnat1
GOBP_NATURAL_KILLER_CELL_DIFFERENTIATION	GOBP_NATURAL_KILLER_CELL_DIFFERENTIATION	10	-0.579684	-1.36143	0.109489	0.759806	0.744425	1630	tags=60%, list=25%, signal=45%	Hectd1/Zbtb1/Tox/Tyro3/Rasgrp1/Pbx1
GOBP_NEGATIVE_REGULATION_OF_MUSCLE_CELL_DIFFERENTIATION	GOBP_NEGATIVE_REGULATION_OF_MUSCLE_CELL_DIFFERENTIATION	21	0.453768	1.33649	0.108959	0.759806	0.744425	1318	tags=43%, list=21%, signal=34%	Nfatc3/Hdac4/Bmpr1a/Frs2/Fgf9/Hdac3/Hdac1/Hdac5/Ctdp1
GOBP_CELL_RECOGNITION	GOBP_CELL_RECOGNITION	51	-0.382906	-1.31529	0.109428	0.759806	0.744425	1244	tags=33%, list=19%, signal=27%	Ntm/Dscaml1/Tnfrsf21/Ncam2/Crtac1/Myo18a/Dscam/Rtn4/B4galt1/Adgrb1/Opcml/Dlg1/Tub/Ywhaz/Nrp1/Cadm1/Robo3
GOBP_APPENDAGE_MORPHOGENESIS	GOBP_APPENDAGE_MORPHOGENESIS	51	-0.382034	-1.31229	0.109428	0.759806	0.744425	714	tags=24%, list=11%, signal=21%	Mbnl1/Flvcr1/Chst11/Ski/Rnf165/Ece1/Aff3/Zbtb16/Pcsk5/Rspo2/Pbx1/Cacna1c
GOBP_CARDIAC_SEPTUM_DEVELOPMENT	GOBP_CARDIAC_SEPTUM_DEVELOPMENT	37	0.379363	1.29983	0.107769	0.759806	0.744425	1031	tags=35%, list=16%, signal=30%	Slit2/Robo2/Bmpr1a/Ank2/Cntrl/Frs2/Dctn5/Rbpj/Fgfr2/Sufu/Heg1/Robo1/Matr3
GOBP_MORPHOGENESIS_OF_A_POLARIZED_EPITHELIUM	GOBP_MORPHOGENESIS_OF_A_POLARIZED_EPITHELIUM	45	0.360934	1.29132	0.108642	0.759806	0.744425	930	tags=27%, list=14%, signal=23%	Erbb4/Astn2/Sec24b/Cdc42/Myo9a/Abl1/Tiam1/Rspo3/Actg1/Rap2a/Celsr3/Dvl3
GOBP_HEART_PROCESS	GOBP_HEART_PROCESS	92	-0.327167	-1.25894	0.109524	0.759806	0.744425	987	tags=29%, list=15%, signal=25%	Bin1/Cacna1g/Thra/Sptbn4/Tmem38a/Rps6ka2/Kcnq1/Atp2b2/Kcnn2/Akap13/Pde4d/Dlg1/Atp2b1/Slc8a2/Snta1/Atp1a3/Calm1/Kcnd3/Atp2b4/Map2k6/Kcnip2/Jak2/Cacna1c/Ryr2/Cacnb2/Pkp2/Sgcd
GOBP_ANATOMICAL_STRUCTURE_HOMEOSTASIS	GOBP_ANATOMICAL_STRUCTURE_HOMEOSTASIS	96	-0.323394	-1.24918	0.109005	0.759806	0.744425	642	tags=19%, list=10%, signal=17%	Atp2b2/Ubash3b/Ercc6/Klhl10/Ildr2/Atp2b1/Tub/Slc8a2/Tmem175/Snx10/Jam3/Sh3gl2/Homer1/Ptk2b/Cacnb2/Large1/Pcdh15/Ldb2
GOBP_NEGATIVE_REGULATION_OF_CELL_POPULATION_PROLIFERATION	GOBP_NEGATIVE_REGULATION_OF_CELL_POPULATION_PROLIFERATION	219	-0.277285	-1.20927	0.108187	0.759806	0.744425	861	tags=24%, list=13%, signal=21%	Rc3h1/Klf10/Tnfrsf21/Igfbp7/Cherp/Speg/Lmna/Pim2/Wdr13/Neurl1a/Ctcf/Tial1/Prkg1/Rap1gap/Cr1l/Rps6ka2/P3h3/Ndfip1/Slit3/E2f3/Prnp/B4galt1/Dab2ip/Chd5/Ctnna1/Mapk11/Adgrb1/Jarid2/Ndrg4/Stk3/Dlg1/Fnip1/Oprm1/Kdm2b/Klf13/Sulf1/Klf9/Zbtb7c/Fth1/Ski/Bcl11b/Bmpr1b/Per2/Tesc/Smarca2/Zbtb16/Ggnbp2/Ptk2b/Jak2/Rapgef2/Smad3/Cdh13
GOBP_SYNAPTIC_VESICLE_CLUSTERING	GOBP_SYNAPTIC_VESICLE_CLUSTERING	13	-0.549532	-1.39454	0.111492	0.764592	0.749114	945	tags=38%, list=15%, signal=33%	Brsk1/Cdh2/Syn2/Pcdh17/Syn3
GOBP_VENTRICULAR_SYSTEM_DEVELOPMENT	GOBP_VENTRICULAR_SYSTEM_DEVELOPMENT	13	-0.548404	-1.39167	0.111492	0.764592	0.749114	385	tags=31%, list=6%, signal=29%	Kdm2b/Numbl/Mnat1/Rapgef2
GOBP_NEGATIVE_REGULATION_OF_PHOSPHATASE_ACTIVITY	GOBP_NEGATIVE_REGULATION_OF_PHOSPHATASE_ACTIVITY	17	-0.509982	-1.38366	0.111481	0.764592	0.749114	1913	tags=59%, list=30%, signal=41%	Ptpa/Sema4d/Rock2/Tiprl/Cry2/Mgat5/Ppp1r9b/Ikbkb/Ppp4r4/Fkbp1a
GOBP_SMAD_PROTEIN_SIGNAL_TRANSDUCTION	GOBP_SMAD_PROTEIN_SIGNAL_TRANSDUCTION	27	-0.443692	-1.34853	0.11093	0.764592	0.749114	428	tags=44%, list=7%, signal=42%	Smad1/Inhba/Zmiz2/Pparg/Parp1/Smad2/Sub1/Nup93/Ski/Jak2/Smad3/Zmiz1
GOBP_CALCIUM_ION_IMPORT	GOBP_CALCIUM_ION_IMPORT	38	-0.410923	-1.3282	0.110553	0.764592	0.749114	625	tags=18%, list=10%, signal=17%	Prnp/Slc8a2/Atp2b4/Cacna1e/Homer1/Cacna1c/Cacnb2
GOBP_SMALL_GTPASE_MEDIATED_SIGNAL_TRANSDUCTION	GOBP_SMALL_GTPASE_MEDIATED_SIGNAL_TRANSDUCTION	255	-0.268655	-1.19118	0.11223	0.767891	0.752347	942	tags=22%, list=15%, signal=20%	Arhgef10l/Map4k4/Grb2/Syngap1/Cbl/Auts2/Eps8l1/Rundc3a/Rit2/Gpr18/Arhgap1/Rasgrp1/Rap1gap/Mcf2l/Prag1/Plekhg5/Rap1b/Plk2/Dab2ip/Abr/Vav3/Rab15/Akap13/Dab1/Arhgef11/Nisch/Usp50/Arhgef12/Arhgap39/Arfgap1/Nrg1/Arhgef25/Psd3/Arhgef4/Abl2/Sipa1l3/Arhgap31/Ctnnal1/Arhgef28/Fgd4/Stk19/Srgap3/Sipa1l1/Dock4/Madd/Rapgef1/Iqsec2/Rapgef4/Chn1/Nrp1/Prex1/Iqsec3/Rgl1/Rapgef2/Rapgef6/Cdh13
GOBP_RESPONSE_TO_TESTOSTERONE	GOBP_RESPONSE_TO_TESTOSTERONE	13	-0.547731	-1.38997	0.114923	0.768045	0.752498	1712	tags=46%, list=27%, signal=34%	Rock2/Igf1r/Cbl/Calr/Srd5a1/Gpi1
GOBP_POSITIVE_REGULATION_OF_UBIQUITIN_PROTEIN_TRANSFERASE_ACTIVITY	GOBP_POSITIVE_REGULATION_OF_UBIQUITIN_PROTEIN_TRANSFERASE_ACTIVITY	13	0.535791	1.37133	0.114558	0.768045	0.752498	910	tags=46%, list=14%, signal=40%	Fbxw7/Dcun1d3/Dcun1d5/Dcun1d2/Dcun1d4/Axin1
GOBP_HEMATOPOIETIC_STEM_CELL_HOMEOSTASIS	GOBP_HEMATOPOIETIC_STEM_CELL_HOMEOSTASIS	11	-0.566527	-1.37129	0.114638	0.768045	0.752498	585	tags=27%, list=9%, signal=25%	Fstl1/Crispld1/Ociad2
GOBP_DNA_DEALKYLATION	GOBP_DNA_DEALKYLATION	11	-0.56509	-1.36781	0.114638	0.768045	0.752498	1781	tags=55%, list=28%, signal=39%	Fto/Tdg/Tox/Tet2/Tet3/Usp9x
GOBP_POSITIVE_REGULATION_OF_PHOSPHATASE_ACTIVITY	GOBP_POSITIVE_REGULATION_OF_PHOSPHATASE_ACTIVITY	15	-0.519756	-1.36688	0.116667	0.768045	0.752498	719	tags=33%, list=11%, signal=30%	Slc39a10/Hsp90ab1/Calm1/Jak2/Smad3
GOBP_CALCIUM_MEDIATED_SIGNALING_USING_INTRACELLULAR_CALCIUM_SOURCE	GOBP_CALCIUM_MEDIATED_SIGNALING_USING_INTRACELLULAR_CALCIUM_SOURCE	11	-0.563039	-1.36285	0.114638	0.768045	0.752498	625	tags=36%, list=10%, signal=33%	Prnp/Grm5/Dmtn/Ryr2
GOBP_ACTIVIN_RECEPTOR_SIGNALING_PATHWAY	GOBP_ACTIVIN_RECEPTOR_SIGNALING_PATHWAY	16	-0.510788	-1.35881	0.115646	0.768045	0.752498	301	tags=19%, list=5%, signal=18%	Ski/Fkbp1a/Smad3
GOBP_SARCOPLASMIC_RETICULUM_CALCIUM_ION_TRANSPORT	GOBP_SARCOPLASMIC_RETICULUM_CALCIUM_ION_TRANSPORT	18	-0.495311	-1.35284	0.113752	0.768045	0.752498	777	tags=28%, list=12%, signal=24%	Tmem38a/Pde4d/Calm1/Cacna1c/Ryr2
GOBP_INOSITOL_PHOSPHATE_MEDIATED_SIGNALING	GOBP_INOSITOL_PHOSPHATE_MEDIATED_SIGNALING	25	-0.449605	-1.33443	0.114618	0.768045	0.752498	1052	tags=36%, list=16%, signal=30%	Cherp/Adgrb2/Sppl3/Ppp3cb/Prnp/Nrg1/Hrh1/Atp2b4/Itpr1
GOBP_REGULATION_OF_INSULIN_RECEPTOR_SIGNALING_PATHWAY	GOBP_REGULATION_OF_INSULIN_RECEPTOR_SIGNALING_PATHWAY	32	-0.424978	-1.32613	0.11755	0.768045	0.752498	1587	tags=41%, list=25%, signal=31%	Gsk3a/Pid1/Sorl1/Snx5/Sorbs1/Inpp5k/Ncoa5/Sesn3/Ptpn11/Ptpn1/Grb14/Ptpre/Sik2
GOBP_STRIATED_MUSCLE_CELL_PROLIFERATION	GOBP_STRIATED_MUSCLE_CELL_PROLIFERATION	25	0.433848	1.32498	0.1175	0.768045	0.752498	788	tags=40%, list=12%, signal=35%	Erbb4/Vgll4/Mef2c/Bmpr1a/Dipk2a/Kpna1/Fgf9/Ephb1/Rbpj/Fgfr2
GOBP_ROOF_OF_MOUTH_DEVELOPMENT	GOBP_ROOF_OF_MOUTH_DEVELOPMENT	29	0.412449	1.32391	0.116162	0.768045	0.752498	663	tags=31%, list=10%, signal=28%	Asph/Itgb8/Bmpr1a/Plekha1/Tshz1/Sos1/Bbs7/Satb2/Fras1
GOBP_CHEMICAL_SYNAPTIC_TRANSMISSION_POSTSYNAPTIC	GOBP_CHEMICAL_SYNAPTIC_TRANSMISSION_POSTSYNAPTIC	51	-0.380271	-1.30624	0.114478	0.768045	0.752498	1587	tags=43%, list=25%, signal=33%	Gsk3a/Nlgn1/Sez6/Grin2a/Mapk8ip2/Cdk5/Cux2/Glrb/Grik2/Grik5/Stx1b/Igsf11/Slc8a2/Oprm1/Neto1/Grin2b/Celf4/Dlg4/Shank1/Tmem108/Ptk2b/Baiap2
GOBP_INSULIN_RECEPTOR_SIGNALING_PATHWAY	GOBP_INSULIN_RECEPTOR_SIGNALING_PATHWAY	57	-0.361128	-1.26715	0.117647	0.768045	0.752498	1587	tags=33%, list=25%, signal=25%	Gsk3a/Igf1r/Pid1/Sorl1/Snx5/Sorbs1/C2cd5/Inpp5k/Slc39a14/Ncoa5/Irs2/Sesn3/Ptpn11/Grb2/Ptpn1/Grb14/Ptpre/Baiap2/Sik2
GOBP_POSITIVE_REGULATION_OF_WNT_SIGNALING_PATHWAY	GOBP_POSITIVE_REGULATION_OF_WNT_SIGNALING_PATHWAY	61	0.324373	1.25118	0.117207	0.768045	0.752498	1156	tags=33%, list=18%, signal=27%	Gpc5/Rnf220/Arntl/Zeb2/Wls/Eda/Reck/Fgf9/Ppm1a/Abl1/Tmem9/Rspo3/Rbpj/Fgfr2/Tbl1xr1/Csnk2a1/Vps35/Ddx3x/Vcp/Csnk1d
GOBP_RESPONSE_TO_MOLECULE_OF_BACTERIAL_ORIGIN	GOBP_RESPONSE_TO_MOLECULE_OF_BACTERIAL_ORIGIN	64	0.322533	1.24787	0.115681	0.768045	0.752498	1478	tags=36%, list=23%, signal=28%	Mef2c/Rps6ka3/Pcsk1/Prkca/Cdk19/Pde4b/Erbin/Capn2/Sirt2/Nr4a1/Malt1/Abl1/Fgfr2/Efnb2/Snca/Lias/Tnfrsf11a/Abcc8/Hdac2/Tab2/Cdc73/Ctr9/Ripk2
GOBP_POSITIVE_REGULATION_OF_SYNAPTIC_TRANSMISSION	GOBP_POSITIVE_REGULATION_OF_SYNAPTIC_TRANSMISSION	93	-0.321626	-1.23775	0.116613	0.768045	0.752498	626	tags=22%, list=10%, signal=20%	Stx1b/Prnp/Plk2/Clstn2/Igsf11/Akap5/Slc8a2/Shisa7/Shank2/Nrgn/Snap25/Prkce/Grin2b/Dlg4/Hap1/Cacng8/Ptk2b/Cacnb2/Prkcg/Tnr
GOBP_MESENCHYMAL_CELL_DIFFERENTIATION	GOBP_MESENCHYMAL_CELL_DIFFERENTIATION	76	0.309445	1.22542	0.116402	0.768045	0.752498	1058	tags=30%, list=16%, signal=26%	Erbb4/Mef2c/Ddx17/Sema6d/Sdcbp/Kitl/Bmpr1a/Fbxl17/Epha3/Zfp64/Cdc42/Sema3a/Ppp2ca/Tiam1/Rbpj/Fgfr2/Sema7a/Fermt2/Anxa6/Sdhaf2/Rock1/Tapt1/Sema6a
GOBP_REGULATION_OF_CELL_MORPHOGENESIS	GOBP_REGULATION_OF_CELL_MORPHOGENESIS	163	-0.286684	-1.20241	0.117385	0.768045	0.752498	766	tags=18%, list=12%, signal=16%	Fmnl1/Rnf157/Prag1/Calr/Eef2k/Cfdp1/Cpne5/Camk2b/Arhgef7/Plxna4/Ptk2/Dlg1/Hexb/Washc2/Bcl11a/Bhlhb9/Obsl1/Dbn1/Fgd4/Diaph1/Sema4a/Dlg4/Dmtn/Syt17/Nrp1/Prex1/Ptk2b/Baiap2/Cpne6
GOBP_EMBRYO_DEVELOPMENT_ENDING_IN_BIRTH_OR_EGG_HATCHING	GOBP_EMBRYO_DEVELOPMENT_ENDING_IN_BIRTH_OR_EGG_HATCHING	240	-0.272367	-1.19736	0.114993	0.768045	0.752498	1671	tags=29%, list=26%, signal=22%	Mthfd1/Nmt1/Ndst1/Hectd1/Nsrp1/Myh9/Pdgfb/Mapk1/Mgat1/Wdtc1/Ell/C2cd3/Chtop/Psen1/Plxna2/Dvl2/Prickle1/Smad2/Skil/N4bp2l2/Dzip1l/Acvr1c/Inpp5k/Angpt1/Dscaml1/Rala/Chd8/H13/Runx2/Stox2/Kidins220/Cops3/Grb2/Cnot1/Rtcb/Rpl13/Rps7/Mbnl1/Bcor/Polb/Flvcr1/Cnot3/Rtn4/Lmo4/Rbbp6/Smim14/Ybx1/Gpi1/Stk3/Cmip/Dlg1/Pkd1/Chst11/Ybx3/Kdm2b/Dnajb6/Sulf1/Ski/Dbn1/Mmp16/Ece1/Zfpm2/Celf4/Ppp4r4/Ggnbp2/Pcsk5/Pbx1/Ad…
GOBP_REGULATION_OF_MITOTIC_CELL_CYCLE	GOBP_REGULATION_OF_MITOTIC_CELL_CYCLE	172	0.264177	1.1838	0.116071	0.768045	0.752498	1049	tags=22%, list=16%, signal=19%	Hecw2/Myo16/Brinp3/Plcb1/Babam2/Sdcbp/Prkca/App/Rfwd3/Ttl/Maea/Kcnh5/Cdc42/Dcun1d3/Apc/Rb1/Ppp2ca/Cul9/Sirt2/Hnrnpu/Brinp1/Abl1/Appl1/Usp2/Pkn2/Insr/Anapc4/Foxn3/Gigyf2/Cdk13/Atf2/Kmt2e/Rcc1/Ambra1/Aatf/Taok3/Plk5/Ddx3x
GOBP_NEUROTROPHIN_TRK_RECEPTOR_SIGNALING_PATHWAY	GOBP_NEUROTROPHIN_TRK_RECEPTOR_SIGNALING_PATHWAY	13	-0.546603	-1.3871	0.120069	0.768748	0.753186	934	tags=38%, list=15%, signal=33%	Ptpn11/Zdhhc17/Sort1/Hap1/Tmem108
GOBP_POSITIVE_REGULATION_OF_AMYLOID_PRECURSOR_PROTEIN_CATABOLIC_PROCESS	GOBP_POSITIVE_REGULATION_OF_AMYLOID_PRECURSOR_PROTEIN_CATABOLIC_PROCESS	14	0.524635	1.37062	0.119804	0.768748	0.753186	775	tags=29%, list=12%, signal=25%	Slc2a13/Chrna7/Spon1/Picalm
GOBP_REGULATION_OF_ACTIN_FILAMENT_BASED_MOVEMENT	GOBP_REGULATION_OF_ACTIN_FILAMENT_BASED_MOVEMENT	15	-0.518273	-1.36298	0.12	0.768748	0.753186	528	tags=33%, list=8%, signal=31%	Pde4d/Dlg1/Cacna1c/Ryr2/Pkp2
GOBP_POSITIVE_REGULATION_OF_DEPHOSPHORYLATION	GOBP_POSITIVE_REGULATION_OF_DEPHOSPHORYLATION	28	-0.435379	-1.32776	0.118421	0.768748	0.753186	748	tags=21%, list=12%, signal=19%	Sppl3/Slc39a10/Hsp90ab1/Calm1/Jak2/Smad3
GOBP_NEURAL_RETINA_DEVELOPMENT	GOBP_NEURAL_RETINA_DEVELOPMENT	32	-0.424698	-1.32525	0.119205	0.768748	0.753186	1161	tags=47%, list=18%, signal=39%	Psen1/Slc1a1/Hipk1/Zhx2/Hcn1/Dscam/Smarcd3/Atp2b2/Megf11/Slc17a7/Atp2b1/Ahi1/Atp2b4/Obsl1/Sdk2
GOBP_REGULATION_OF_SIGNAL_TRANSDUCTION_BY_P53_CLASS_MEDIATOR	GOBP_REGULATION_OF_SIGNAL_TRANSDUCTION_BY_P53_CLASS_MEDIATOR	43	-0.39155	-1.29921	0.12	0.768748	0.753186	1040	tags=23%, list=16%, signal=20%	Rpl26/Cops3/Rps7/Taf1/Chd5/Hipk4/Map2k6/Nuak1/Spred1/Spred2
GOBP_POSITIVE_REGULATION_OF_NEURON_DEATH	GOBP_POSITIVE_REGULATION_OF_NEURON_DEATH	34	0.389676	1.29622	0.119701	0.768748	0.753186	974	tags=35%, list=15%, signal=30%	Map3k5/Fbxw7/Egr1/Cdc42/Srpk2/Capn2/Abl1/Picalm/Nf1/Efnb2/Snca/Atf2
GOBP_REGULATION_OF_EXTENT_OF_CELL_GROWTH	GOBP_REGULATION_OF_EXTENT_OF_CELL_GROWTH	68	-0.345674	-1.2559	0.120066	0.768748	0.753186	986	tags=24%, list=15%, signal=20%	L1cam/Map2/Fstl4/Dscam/Epha7/Rtn4/Dcc/Rufy3/Plxna4/Dpysl2/Dbn1/Sema4a/Nrp1/Map1b/Tnr/Cdh4
GOBP_MULTICELLULAR_ORGANISMAL_HOMEOSTASIS	GOBP_MULTICELLULAR_ORGANISMAL_HOMEOSTASIS	152	-0.292258	-1.21014	0.118541	0.768748	0.753186	623	tags=16%, list=10%, signal=15%	Cnot3/Ubash3b/Ercc6/Klhl10/Ildr2/Prkab2/Htr2a/Tub/Snx10/Jam3/Map2k6/Kdm3a/Nrd1/Nr1d2/Per2/Sh3gl2/Pdgfc/Plcl1/Homer1/Btbd9/Ptk2b/Jak2/Pcdh15/Ldb2
GOBP_NEGATIVE_REGULATION_OF_PROTEIN_DEPHOSPHORYLATION	GOBP_NEGATIVE_REGULATION_OF_PROTEIN_DEPHOSPHORYLATION	18	-0.492927	-1.34633	0.120543	0.770138	0.754548	1456	tags=67%, list=23%, signal=52%	Ptpa/Rock2/Tiprl/Mfhas1/Cry2/Ywhae/Mgat5/Ppp1r9b/Ywhab/Ikbkb/Ppp4r4/Fkbp1a
GOBP_MULTICELLULAR_ORGANISMAL_SIGNALING	GOBP_MULTICELLULAR_ORGANISMAL_SIGNALING	75	-0.338189	-1.25769	0.120827	0.770302	0.754709	987	tags=32%, list=15%, signal=27%	Bin1/Grik2/Cacna1g/Sptbn4/Cacng2/Kcnq1/Atp2b2/Kcnn2/Pde4d/Kcna1/Atp2b1/Slc8a2/Nfasc/Atp1a3/Calm1/Kcnd3/Atp2b4/Jam3/Cacng8/Cacna1c/Ryr2/Cacnb2/Pkp2/Tnr
GOBP_CELLULAR_RESPONSE_TO_GAMMA_RADIATION	GOBP_CELLULAR_RESPONSE_TO_GAMMA_RADIATION	14	0.522696	1.36555	0.122249	0.774419	0.758742	488	tags=29%, list=8%, signal=26%	Wrn/Xrcc5/Egr1/Gtf2h5
GOBP_POSITIVE_REGULATION_OF_EXCITATORY_POSTSYNAPTIC_POTENTIAL	GOBP_POSITIVE_REGULATION_OF_EXCITATORY_POSTSYNAPTIC_POTENTIAL	22	-0.462031	-1.32171	0.122034	0.774419	0.758742	626	tags=32%, list=10%, signal=29%	Stx1b/Igsf11/Neto1/Dlg4/Shank1/Ptk2b/Baiap2
GOBP_REGULATION_OF_PROTEIN_ACETYLATION	GOBP_REGULATION_OF_PROTEIN_ACETYLATION	39	0.367279	1.28244	0.121891	0.774419	0.758742	1889	tags=44%, list=29%, signal=31%	Arntl/Dip2a/Glyr1/Tada2a/Snca/Ddx3x/Hdac5/Zfp451/Ppargc1a/Hdac2/Setd5/Rps6ka5/Iws1/Sin3a/Atg5/Kat7/Sirt1
GOBP_REGULATION_OF_MYOBLAST_DIFFERENTIATION	GOBP_REGULATION_OF_MYOBLAST_DIFFERENTIATION	13	0.534174	1.36719	0.124105	0.775965	0.760257	78	tags=23%, list=1%, signal=23%	Map3k5/Mef2c/Plcb1
GOBP_REGULATION_OF_CENTROSOME_CYCLE	GOBP_REGULATION_OF_CENTROSOME_CYCLE	21	-0.472344	-1.33855	0.123939	0.775965	0.760257	1949	tags=48%, list=30%, signal=33%	Cep295/Chmp4c/Rock2/Chordc1/Xpo1/Tmem67/Chmp3/Mcph1/Plk2/Pdcd6ip
GOBP_NEGATIVE_REGULATION_OF_RESPONSE_TO_WOUNDING	GOBP_NEGATIVE_REGULATION_OF_RESPONSE_TO_WOUNDING	29	-0.43326	-1.3294	0.123762	0.775965	0.760257	796	tags=28%, list=12%, signal=24%	Prkg1/Plat/Ajap1/Ubash3b/Adamts18/Rtn4rl1/Smad3/Tnr
GOBP_NEURON_PROJECTION_REGENERATION	GOBP_NEURON_PROJECTION_REGENERATION	25	-0.444746	-1.32001	0.124585	0.775965	0.760257	570	tags=24%, list=9%, signal=22%	Ctnna1/Rtn4rl1/Mapk8ip3/Map1b/Jak2/Tnr
GOBP_EMBRYONIC_HEART_TUBE_MORPHOGENESIS	GOBP_EMBRYONIC_HEART_TUBE_MORPHOGENESIS	24	-0.448885	-1.3141	0.125209	0.775965	0.760257	489	tags=21%, list=8%, signal=19%	Ndrg4/Ahi1/Ryr2/Mical2/Smad3
GOBP_RESPONSE_TO_AXON_INJURY	GOBP_RESPONSE_TO_AXON_INJURY	34	-0.415725	-1.3133	0.124792	0.775965	0.760257	570	tags=21%, list=9%, signal=19%	Ctnna1/Rtn4rl1/Mapk8ip3/Map1b/Ntrk3/Jak2/Tnr
GOBP_T_CELL_PROLIFERATION	GOBP_T_CELL_PROLIFERATION	41	-0.398219	-1.31271	0.125209	0.775965	0.760257	1249	tags=34%, list=19%, signal=28%	Dhps/Marchf7/Mapk8ip1/Rc3h2/Rc3h1/Tnfrsf21/Rasgrp1/Cr1l/Ndfip1/Ppp3cb/Prnp/Dlg1/Jak2/Cadm1
GOBP_STRIATED_MUSCLE_CONTRACTION	GOBP_STRIATED_MUSCLE_CONTRACTION	61	-0.35693	-1.26328	0.124792	0.775965	0.760257	777	tags=26%, list=12%, signal=23%	Tmem38a/Kcnq1/Kcnn2/Pde4d/Arhgef11/Dlg1/Snta1/Calm1/Kcnd3/Map2k6/Homer1/Cacna1c/Ryr2/Cacnb2/Pkp2/Sgcd
GOBP_POSITIVE_REGULATION_OF_BINDING	GOBP_POSITIVE_REGULATION_OF_BINDING	75	-0.336542	-1.25156	0.124006	0.775965	0.760257	748	tags=17%, list=12%, signal=15%	Sppl3/Taf1/Hsp90ab1/Stk3/Pkd1/Calm1/Ski/Add2/Plcl1/Nrp1/Jak2/Rapgef2/Fkbp1a
GOBP_DEVELOPMENTAL_GROWTH_INVOLVED_IN_MORPHOGENESIS	GOBP_DEVELOPMENTAL_GROWTH_INVOLVED_IN_MORPHOGENESIS	136	-0.300243	-1.22533	0.123457	0.775965	0.760257	989	tags=24%, list=15%, signal=20%	Flrt1/L1cam/Map2/Fstl4/Dscam/Auts2/Rnf157/Slit3/Hsp90ab1/Epha7/Ppp3cb/Rtn4/Dcc/Rufy3/Cpne5/Plxna4/Raph1/Bcl11a/Dpysl2/Iqgap1/Dbn1/Usp9x/Kif26b/Sema4a/Sh3gl2/Syt17/Nrp1/Map1b/Tmem108/Cpne6/Tnr/Cdh4
GOBP_SYNAPSE_ASSEMBLY	GOBP_SYNAPSE_ASSEMBLY	106	0.283028	1.19116	0.125348	0.775965	0.760257	239	tags=13%, list=4%, signal=13%	Erbb4/Flrt2/Mef2c/Farp1/Robo2/Gabrg2/Ptprd/Igfn1/Gabra1/Lingo2/Sdcbp/Ntrk2/Fgf13/App
GOBP_REGULATION_OF_ACTION_POTENTIAL	GOBP_REGULATION_OF_ACTION_POTENTIAL	27	-0.438983	-1.33421	0.125612	0.77599	0.760282	451	tags=26%, list=7%, signal=24%	Dlg1/Slc8a2/Calm1/Kcnb1/Cacna1c/Ryr2/Pkp2
GOBP_RESPONSE_TO_GROWTH_HORMONE	GOBP_RESPONSE_TO_GROWTH_HORMONE	13	-0.541979	-1.37537	0.128645	0.77637	0.760654	732	tags=31%, list=11%, signal=27%	Ptpn1/Srd5a1/Ptk2/Jak2
GOBP_COPII_COATED_VESICLE_CARGO_LOADING	GOBP_COPII_COATED_VESICLE_CARGO_LOADING	10	0.572742	1.37317	0.127753	0.77637	0.760654	856	tags=40%, list=13%, signal=35%	Sec24b/Mia3/Sec23a/Sec31a
GOBP_SYNAPSE_MATURATION	GOBP_SYNAPSE_MATURATION	17	-0.496417	-1.34686	0.12812	0.77637	0.760654	857	tags=41%, list=13%, signal=36%	Neurl1a/Nfia/Dab2ip/Camk2b/Ywhaz/Igsf21/Shank1
GOBP_MODULATION_BY_HOST_OF_VIRAL_PROCESS	GOBP_MODULATION_BY_HOST_OF_VIRAL_PROCESS	15	0.502946	1.33547	0.129353	0.77637	0.760654	1754	tags=53%, list=27%, signal=39%	Prkn/Fbxl2/Fmr1/Eif2ak4/Igf2r/Tmem41b/Tbc1d20/Ythdc2
GOBP_RELEASE_OF_SEQUESTERED_CALCIUM_ION_INTO_CYTOSOL_BY_ENDOPLASMIC_RETICULUM	GOBP_RELEASE_OF_SEQUESTERED_CALCIUM_ION_INTO_CYTOSOL_BY_ENDOPLASMIC_RETICULUM	16	-0.500765	-1.33215	0.129252	0.77637	0.760654	777	tags=31%, list=12%, signal=28%	Tmem38a/Pde4d/Calm1/Cacna1c/Ryr2
GOBP_NEGATIVE_REGULATION_OF_NEURON_PROJECTION_REGENERATION	GOBP_NEGATIVE_REGULATION_OF_NEURON_PROJECTION_REGENERATION	10	-0.56456	-1.32591	0.127737	0.77637	0.760654	382	tags=20%, list=6%, signal=19%	Rtn4rl1/Tnr
GOBP_ENDOCRINE_SYSTEM_DEVELOPMENT	GOBP_ENDOCRINE_SYSTEM_DEVELOPMENT	29	-0.430168	-1.31991	0.128713	0.77637	0.760654	866	tags=52%, list=13%, signal=45%	Gsk3a/Mapk1/Smad2/Eif2ak3/Creb1/Thra/Cdh2/Arid5b/Rap1gap/Srd5a1/Pdpk1/Dkk3/Rfx3/Pbx1/Smad3
GOBP_LENS_DEVELOPMENT_IN_CAMERA_TYPE_EYE	GOBP_LENS_DEVELOPMENT_IN_CAMERA_TYPE_EYE	25	-0.443151	-1.31528	0.129568	0.77637	0.760654	451	tags=24%, list=7%, signal=22%	Dlg1/Nectin1/Ski/Spred1/Smad3/Spred2
GOBP_REGULATION_OF_CELL_MORPHOGENESIS_INVOLVED_IN_DIFFERENTIATION	GOBP_REGULATION_OF_CELL_MORPHOGENESIS_INVOLVED_IN_DIFFERENTIATION	57	-0.358883	-1.25927	0.12605	0.77637	0.760654	685	tags=23%, list=11%, signal=21%	Calr/Eef2k/Camk2b/Arhgef7/Ptk2/Washc2/Bhlhb9/Obsl1/Dbn1/Dmtn/Nrp1/Prex1/Baiap2
GOBP_REGULATION_OF_DENDRITE_DEVELOPMENT	GOBP_REGULATION_OF_DENDRITE_DEVELOPMENT	71	-0.341571	-1.24567	0.127243	0.77637	0.760654	756	tags=23%, list=12%, signal=20%	Elavl4/Adgrb3/Eef2k/Dcc/Dab2ip/Camk2b/Bcl11a/Bhlhb9/Obsl1/Dbn1/Sipa1l1/Dgkg/Rapgef2/Baiap2/Lzts1/Camk1d
GOBP_OSSIFICATION	GOBP_OSSIFICATION	134	-0.299327	-1.22129	0.126935	0.77637	0.760654	1097	tags=24%, list=17%, signal=20%	Klf10/Thbs3/Itga11/Ano6/Runx2/Noct/Hdac7/Ptpn11/Thra/Lgr4/Sort1/Bcor/Cbfb/Ank/Mapk11/Ptk2/Atp2b1/Snx10/Ski/Map2k6/Mef2d/Mmp16/H3f3b/Csgalnact1/Col6a1/Bmpr1b/Zbtb16/Crim1/Ptk2b/Rspo2/Pbx1/Smad3
GOBP_POSITIVE_REGULATION_OF_MAPK_CASCADE	GOBP_POSITIVE_REGULATION_OF_MAPK_CASCADE	148	-0.293121	-1.21071	0.128637	0.77637	0.760654	838	tags=21%, list=13%, signal=19%	Cdh2/Rit2/Rasgrp1/Ptpn1/Xiap/Rap1b/Dab2ip/Stk25/Akap13/Ndrg4/Wwc1/Stk3/Htr2a/Nrg1/Klhdc10/Oprm1/Mapk8ip3/Grm5/Dok6/Map2k6/Iqgap1/Prkce/Madd/Pdgfc/Nrp1/Ntrk3/Ptk2b/Jak2/Rapgef2/Ankrd6/Grm1
GOBP_RAS_PROTEIN_SIGNAL_TRANSDUCTION	GOBP_RAS_PROTEIN_SIGNAL_TRANSDUCTION	178	-0.283186	-1.195	0.128889	0.77637	0.760654	936	tags=22%, list=15%, signal=20%	Map4k4/Grb2/Syngap1/Cbl/Auts2/Eps8l1/Rit2/Gpr18/Arhgap1/Rasgrp1/Mcf2l/Prag1/Plekhg5/Rap1b/Plk2/Dab2ip/Rab15/Akap13/Arhgef11/Nisch/Usp50/Arhgef12/Arfgap1/Nrg1/Arhgef25/Psd3/Abl2/Ctnnal1/Arhgef28/Stk19/Madd/Rapgef1/Iqsec2/Rapgef4/Nrp1/Iqsec3/Rgl1/Rapgef2/Rapgef6/Cdh13
GOBP_PROTEIN_LOCALIZATION_TO_PLASMA_MEMBRANE	GOBP_PROTEIN_LOCALIZATION_TO_PLASMA_MEMBRANE	162	-0.285596	-1.19091	0.128593	0.77637	0.760654	973	tags=22%, list=15%, signal=19%	Nsg1/Ppp1r9b/Ptpn9/Acsl3/Sptbn4/Cdh2/Gpr158/Stx7/Rilpl2/Nsf/Gak/Prnp/Rab15/Tspan5/Akap5/Pdpk1/Ikbkb/Dlg1/Nfasc/Tmem59/Pacs1/Kcnb1/Tspan14/Dpp6/Atp2b4/Rab8b/Prkce/Tesc/Rilpl1/Efr3b/Rapgef2/Rapgef6/Cacnb2/Pkp2/Kcnip3
GOBP_NEGATIVE_REGULATION_OF_PHOSPHORUS_METABOLIC_PROCESS	GOBP_NEGATIVE_REGULATION_OF_PHOSPHORUS_METABOLIC_PROCESS	183	-0.280793	-1.1871	0.12782	0.77637	0.760654	1757	tags=34%, list=27%, signal=26%	Pdcd4/Inhba/Abca2/Sema4d/Rock2/Atg14/Chordc1/Plec/Prkar1b/Gsk3a/Pparg/Pdgfb/Cdk5rap1/Psen1/Cbfa2t3/Tiprl/Parp1/Pid1/Stk38/Sorl1/Mfhas1/Cry2/Adarb1/Ywhae/Eif4g1/Inpp5k/Mapk8ip1/Angpt1/Hpca/Smyd3/Irs2/Mgat5/Ppp1r9b/Sh3bp5/Macroh2a1/Ywhab/Cbl/Srcin1/Ptpn1/Ipo5/Prnp/Dab2ip/Camk2n1/Ubash3b/Pde4d/Pdpk1/Ikbkb/Sirpa/Hmgcr/Ppm1e/Uchl1/Calm1/Iqgap1/Sh3gl2/Dmtn/Ppp4r4/Ptprt/Ggnbp2/Ntrk3/Fkbp1a/Spred1/Prkag2…
GOBP_PLATELET_DERIVED_GROWTH_FACTOR_RECEPTOR_SIGNALING_PATHWAY	GOBP_PLATELET_DERIVED_GROWTH_FACTOR_RECEPTOR_SIGNALING_PATHWAY	31	-0.42597	-1.31875	0.130363	0.777232	0.761498	934	tags=32%, list=15%, signal=28%	Ptpn11/Cbl/Arid5b/Plat/Ptpn1/Ndrg4/Iqgap1/Pdgfc/Nrp1/Jak2
GOBP_PLATELET_ACTIVATION	GOBP_PLATELET_ACTIVATION	37	-0.405844	-1.30908	0.131012	0.777232	0.761498	796	tags=22%, list=12%, signal=19%	Prkg1/Vav3/Ubash3b/Adamts18/Dmtn/Dgkb/Dgkg/Jak2
GOBP_RHO_PROTEIN_SIGNAL_TRANSDUCTION	GOBP_RHO_PROTEIN_SIGNAL_TRANSDUCTION	62	-0.354534	-1.26457	0.130148	0.777232	0.761498	828	tags=26%, list=13%, signal=23%	Eps8l1/Rit2/Gpr18/Arhgap1/Mcf2l/Prag1/Plekhg5/Akap13/Arhgef11/Arhgef12/Arhgef25/Abl2/Ctnnal1/Arhgef28/Nrp1/Cdh13
GOBP_RESPONSE_TO_WOUNDING	GOBP_RESPONSE_TO_WOUNDING	160	-0.287226	-1.19807	0.130827	0.777232	0.761498	1613	tags=32%, list=25%, signal=24%	Plec/Adipor2/Pparg/Myh9/Pdgfb/Map2k4/Igf1r/Grin2a/Pak1/Slc1a1/Smad2/Ap3b1/Actn1/Chmp3/Stk24/Syt7/Elk3/Tpm1/Ripor1/Cdk5/Dcbld2/Dag1/Tyro3/Ano6/Pabpc4/Prkg1/Plat/Ajap1/Jmjd1c/Mrtfa/B4galt1/Vav3/Tmeff2/Ctnna1/Ubash3b/Ptk2/Nrg1/Adamts18/Oprm1/Rtn4rl1/Mapk8ip3/Prkce/Dmtn/Map1b/Ntrk3/Dgkb/Dgkg/Jak2/Smad3/Tnr/Smoc2
GOBP_MUSCLE_STRUCTURE_DEVELOPMENT	GOBP_MUSCLE_STRUCTURE_DEVELOPMENT	220	-0.272805	-1.18903	0.13069	0.777232	0.761498	1247	tags=29%, list=19%, signal=24%	Tpm1/Mef2a/Cdk9/Cdk5/Creb1/Dag1/Pdlim7/Myl6/Mtpn/Camk1/Itga11/Smyd3/Kcnh1/Hdgfl2/Zbtb18/Speg/Lmna/Bin1/Fhl1/Flnb/Igsf8/Neurl1a/Paxbp1/Cdh2/Smarcd3/Sort1/Arid5b/Mbnl1/Adgrb3/Calr/Mrtfa/Akap13/Olfm2/Mapk11/Ybx1/Adgrb1/Chd2/Nebl/Cdon/Nrg1/Trip4/Bcl9/Ybx3/Rbm24/Uchl1/Ccnt2/Ski/Obsl1/Mef2d/Rnf165/H3f3b/Tanc1/Hivep3/Zfpm2/Nr1d2/Homer1/Fkbp1a/Ryr2/Pkp2/Hlf/Large1/Sgcd/Smad3
GOBP_RESPONSE_TO_TOXIC_SUBSTANCE	GOBP_RESPONSE_TO_TOXIC_SUBSTANCE	49	-0.378652	-1.29274	0.131448	0.77803	0.762281	1111	tags=29%, list=17%, signal=24%	Ccs/Kdm5b/Cers1/Gabrb1/Dnmt3a/Ipcef1/Srd5a1/Pxdn/Oprd1/Ercc6/Txnrd1/Sesn1/Map1b/Prkcg
GOBP_LAMELLIPODIUM_ORGANIZATION	GOBP_LAMELLIPODIUM_ORGANIZATION	52	-0.366914	-1.26909	0.131667	0.77803	0.762281	927	tags=17%, list=14%, signal=15%	Arpc2/Ablim1/Auts2/Ablim2/Vav3/Arhgef7/Arhgef4/Dmtn/Cdh13
GOBP_SIGNALING_RECEPTOR_LIGAND_PRECURSOR_PROCESSING	GOBP_SIGNALING_RECEPTOR_LIGAND_PRECURSOR_PROCESSING	12	-0.544355	-1.36463	0.136519	0.78008	0.764289	193	tags=25%, list=3%, signal=24%	Ece1/Pcsk5/Cpe
GOBP_L_GLUTAMATE_TRANSMEMBRANE_TRANSPORT	GOBP_L_GLUTAMATE_TRANSMEMBRANE_TRANSPORT	12	-0.544116	-1.36403	0.136519	0.78008	0.764289	1745	tags=58%, list=27%, signal=43%	Arl6ip5/Psen1/Slc1a1/Slc1a4/Slc17a7/Per2/Grm1
GOBP_POSITIVE_REGULATION_OF_CYTOPLASMIC_TRANSLATION	GOBP_POSITIVE_REGULATION_OF_CYTOPLASMIC_TRANSLATION	12	-0.54035	-1.35459	0.141638	0.78008	0.764289	946	tags=50%, list=15%, signal=43%	Csde1/Cnbp/Hnrnpd/Pkm/Ybx1/Ybx3
GOBP_PHOTORECEPTOR_CELL_MAINTENANCE	GOBP_PHOTORECEPTOR_CELL_MAINTENANCE	13	-0.533241	-1.3532	0.140652	0.78008	0.764289	514	tags=46%, list=8%, signal=43%	Iqcb1/Clcn3/Crocc/Ercc6/Tub/Pcdh15
GOBP_POSITIVE_REGULATION_OF_PROTEIN_IMPORT	GOBP_POSITIVE_REGULATION_OF_PROTEIN_IMPORT	14	-0.521742	-1.35003	0.139966	0.78008	0.764289	1787	tags=57%, list=28%, signal=41%	Tomm70a/Rbm22/Psen1/Ubr5/Ipo5/Hsp90ab1/Jak2/Smad3
GOBP_NEGATIVE_REGULATION_OF_SODIUM_ION_TRANSPORT	GOBP_NEGATIVE_REGULATION_OF_SODIUM_ION_TRANSPORT	12	0.542792	1.34725	0.134615	0.78008	0.764289	1	tags=8%, list=0%, signal=8%	Hecw2
GOBP_SPLEEN_DEVELOPMENT	GOBP_SPLEEN_DEVELOPMENT	13	-0.530236	-1.34557	0.140652	0.78008	0.764289	1174	tags=46%, list=18%, signal=38%	Rc3h2/Rc3h1/Polb/Flvcr1/Jarid2/Pbx1
GOBP_INHIBITORY_SYNAPSE_ASSEMBLY	GOBP_INHIBITORY_SYNAPSE_ASSEMBLY	10	0.560533	1.34389	0.140969	0.78008	0.764289	233	tags=30%, list=4%, signal=29%	Gabrg2/Gabra1/Fgf13
GOBP_VENTRICULAR_SEPTUM_MORPHOGENESIS	GOBP_VENTRICULAR_SEPTUM_MORPHOGENESIS	16	0.489987	1.32848	0.140097	0.78008	0.764289	1236	tags=44%, list=19%, signal=35%	Slit2/Robo2/Bmpr1a/Rbpj/Fgfr2/Robo1/Smad7
GOBP_POSITIVE_REGULATION_OF_EXTRINSIC_APOPTOTIC_SIGNALING_PATHWAY	GOBP_POSITIVE_REGULATION_OF_EXTRINSIC_APOPTOTIC_SIGNALING_PATHWAY	17	-0.48866	-1.32581	0.141431	0.78008	0.764289	1365	tags=47%, list=21%, signal=37%	Skil/Rbck1/Timp3/Pea15a/Ctnna1/Cyld/Stk3/Bmpr1b
GOBP_MACROPHAGE_DIFFERENTIATION	GOBP_MACROPHAGE_DIFFERENTIATION	15	0.498624	1.324	0.136816	0.78008	0.764289	538	tags=33%, list=8%, signal=31%	Prkca/App/Ptpn2/Cdc42/Rb1
GOBP_CELL_JUNCTION_MAINTENANCE	GOBP_CELL_JUNCTION_MAINTENANCE	17	-0.487893	-1.32373	0.141431	0.78008	0.764289	911	tags=35%, list=14%, signal=30%	Syngap1/Adgrb3/Dlg1/Shank2/Dlg4/Erc2
GOBP_CELLULAR_RESPONSE_TO_GROWTH_HORMONE_STIMULUS	GOBP_CELLULAR_RESPONSE_TO_GROWTH_HORMONE_STIMULUS	11	-0.546736	-1.32338	0.141093	0.78008	0.764289	732	tags=27%, list=11%, signal=24%	Ptpn1/Ptk2/Jak2
GOBP_POSITIVE_REGULATION_OF_NUCLEOCYTOPLASMIC_TRANSPORT	GOBP_POSITIVE_REGULATION_OF_NUCLEOCYTOPLASMIC_TRANSPORT	26	-0.439432	-1.32131	0.13257	0.78008	0.764289	1604	tags=38%, list=25%, signal=29%	Rbm22/Psen1/Ywhae/Camk1/Ubr5/Ipo5/Ctdspl2/Hsp90ab1/Jak2/Smad3
GOBP_REGULATION_OF_SYNAPTIC_VESICLE_RECYCLING	GOBP_REGULATION_OF_SYNAPTIC_VESICLE_RECYCLING	16	-0.496206	-1.32002	0.136054	0.78008	0.764289	1750	tags=50%, list=27%, signal=36%	Vamp4/Nlgn1/Dnm3/Cdk5/Ppp3cb/Stx1b/Slc17a7/Btbd9
GOBP_RETROGRADE_AXONAL_TRANSPORT	GOBP_RETROGRADE_AXONAL_TRANSPORT	16	-0.49575	-1.3188	0.136054	0.78008	0.764289	151	tags=19%, list=2%, signal=18%	Caly/Hap1/Tmem108
GOBP_POSITIVE_REGULATION_OF_SYNAPTIC_TRANSMISSION_GLUTAMATERGIC	GOBP_POSITIVE_REGULATION_OF_SYNAPTIC_TRANSMISSION_GLUTAMATERGIC	16	-0.495466	-1.31805	0.136054	0.78008	0.764289	114	tags=31%, list=2%, signal=31%	Cacng3/Cacng2/Cacng8/Ptk2b/Tnr
GOBP_REGULATION_OF_VASOCONSTRICTION	GOBP_REGULATION_OF_VASOCONSTRICTION	18	-0.482456	-1.31773	0.140917	0.78008	0.764289	448	tags=39%, list=7%, signal=36%	Atp2b1/Htr2a/Snta1/Hrh1/Dock4/Ece1/Per2
GOBP_CELLULAR_IRON_ION_HOMEOSTASIS	GOBP_CELLULAR_IRON_ION_HOMEOSTASIS	21	-0.46245	-1.31051	0.139219	0.78008	0.764289	1619	tags=48%, list=25%, signal=36%	Atp6ap1/Atp6v0a2/Slc11a2/Slc39a14/Abcb7/Ndfip1/Flvcr1/Atp6v1a/Slc22a17/Fth1
GOBP_POSITIVE_REGULATION_OF_AXON_EXTENSION	GOBP_POSITIVE_REGULATION_OF_AXON_EXTENSION	28	-0.426749	-1.30144	0.138158	0.78008	0.764289	986	tags=25%, list=15%, signal=21%	L1cam/Dscam/Rufy3/Dbn1/Nrp1/Map1b/Cdh4
GOBP_RESPIRATORY_GASEOUS_EXCHANGE_BY_RESPIRATORY_SYSTEM	GOBP_RESPIRATORY_GASEOUS_EXCHANGE_BY_RESPIRATORY_SYSTEM	25	-0.437696	-1.29909	0.137874	0.78008	0.764289	1781	tags=44%, list=28%, signal=32%	Fto/Ndst1/Nlgn1/Ap3b1/Nek10/Gls/Stk40/Chst11/Ywhaz/Cfap54/Ccbe1
GOBP_ENDOTHELIUM_DEVELOPMENT	GOBP_ENDOTHELIUM_DEVELOPMENT	37	-0.401205	-1.29411	0.137645	0.78008	0.764289	640	tags=24%, list=10%, signal=22%	Rap1b/Fstl1/Pde4d/Ikbkb/Nrg1/Rapgef1/Nrp1/Rapgef2/Rapgef6
GOBP_METAPHASE_ANAPHASE_TRANSITION_OF_CELL_CYCLE	GOBP_METAPHASE_ANAPHASE_TRANSITION_OF_CELL_CYCLE	26	0.420713	1.29346	0.13555	0.78008	0.764289	1429	tags=42%, list=22%, signal=33%	Hecw2/Apc/Rb1/Anapc4/Anapc1/Bub3/Anapc5/Dync1li1/Cdc26/Cdk5rap2/Tpr
GOBP_REGULATION_OF_ORGAN_GROWTH	GOBP_REGULATION_OF_ORGAN_GROWTH	26	0.418963	1.28808	0.13555	0.78008	0.764289	814	tags=31%, list=13%, signal=27%	Erbb4/Vgll4/Mef2c/Bmpr1a/Fgf9/Rbpj/Fgfr2/Lats1
GOBP_SMOOTH_MUSCLE_CONTRACTION	GOBP_SMOOTH_MUSCLE_CONTRACTION	28	0.408218	1.28738	0.139594	0.78008	0.764289	539	tags=32%, list=8%, signal=30%	Arhgap42/Kcnma1/Gucy1a1/Zdhhc21/Setd3/Chrm3/Chrm2/Slc8a1/Apbb2
GOBP_MYOBLAST_DIFFERENTIATION	GOBP_MYOBLAST_DIFFERENTIATION	25	0.421278	1.2866	0.1375	0.78008	0.764289	85	tags=16%, list=1%, signal=16%	Map3k5/Mef2c/Plcb1/Ddx17
GOBP_POLYSACCHARIDE_METABOLIC_PROCESS	GOBP_POLYSACCHARIDE_METABOLIC_PROCESS	43	-0.384403	-1.27549	0.141667	0.78008	0.764289	1890	tags=47%, list=29%, signal=33%	Ap2a1/B4galt5/Ext2/Ndst1/Epm2aip1/Cltc/Gsk3a/Pdgfb/Pygb/Sorbs1/Smpd3/Inpp5k/Irs2/Chst1/Has1/Stk40/Csgalnact1/Per2/Ndst3/Prkag2
GOBP_ENDOSOME_TO_LYSOSOME_TRANSPORT	GOBP_ENDOSOME_TO_LYSOSOME_TRANSPORT	42	-0.384904	-1.26802	0.136824	0.78008	0.764289	1373	tags=36%, list=21%, signal=28%	Aktip/Rab7/Atg14/Chmp3/Hook3/Cacng3/Trak1/Bin1/Cacng2/Sort1/Rnf157/Mgrn1/Gprasp1/Lyst/Cacng8
GOBP_MYELOID_CELL_HOMEOSTASIS	GOBP_MYELOID_CELL_HOMEOSTASIS	66	-0.343727	-1.23693	0.136738	0.78008	0.764289	690	tags=20%, list=11%, signal=18%	Kcnq1/Flvcr1/Mapk11/Gpi1/Foxo3/Klf13/Jam3/Rcor1/Acin1/L3mbtl3/Dmtn/Jak2/Rbfox2
GOBP_REGULATION_OF_PEPTIDYL_TYROSINE_PHOSPHORYLATION	GOBP_REGULATION_OF_PEPTIDYL_TYROSINE_PHOSPHORYLATION	79	-0.331295	-1.22919	0.133768	0.78008	0.764289	934	tags=25%, list=15%, signal=22%	Ptpn11/Sh3bp5/Neurl1a/Cbl/Srcin1/Ptpn1/Epha7/Prnp/Ercc6/Htr2a/Nrg1/Grm5/Prkce/Dlg4/Dmtn/Pdgfc/Nrp1/Ggnbp2/Ptk2b/Jak2
GOBP_LEUKOCYTE_CELL_CELL_ADHESION	GOBP_LEUKOCYTE_CELL_CELL_ADHESION	79	-0.330812	-1.2274	0.137031	0.78008	0.764289	1390	tags=30%, list=22%, signal=24%	Ap3b1/Yes1/Dhps/Marchf7/Zbtb1/Rc3h2/Rc3h1/Tnfrsf21/Hsph1/Itpkb/Ptpn11/Rasgrp1/Cr1l/Ndfip1/Prnp/Cbfb/Ildr2/Sirpa/Dlg1/Foxo3/Add2/Zbtb16/Jak2/Zmiz1
GOBP_REGULATION_OF_INTRACELLULAR_PROTEIN_TRANSPORT	GOBP_REGULATION_OF_INTRACELLULAR_PROTEIN_TRANSPORT	115	-0.299039	-1.1953	0.140406	0.78008	0.764289	1653	tags=35%, list=26%, signal=26%	Pcm1/Lman1/Sirt7/Nmt1/Rbm22/Gsk3a/Xpo1/Psen1/Oaz1/Slc1a1/Sorl1/Chrm1/Ywhae/C2cd5/Ripor1/Inpp5k/Angpt1/Cdk5/Mff/Hpca/Camk1/Ubr5/Ptpn11/Ptpn1/Ipo5/Ctdspl2/Hsp90ab1/Usp36/Prnp/Huwe1/Arih2/Rufy3/Akap5/Cemip/Tcaf1/Tm9sf4/Kcnb1/Dmtn/Jak2/Smad3
GOBP_TISSUE_MIGRATION	GOBP_TISSUE_MIGRATION	117	-0.298083	-1.1941	0.139717	0.78008	0.764289	685	tags=17%, list=11%, signal=16%	Calr/Plekhg5/Rtn4/Plk2/Dab2ip/Fstl1/Adgrb1/Pdpk1/Gpi1/Ptk2/Tmsb4x/Atp2b4/Prkce/Sema4a/Ccbe1/Nrp1/Ptk2b/Spred1/Smoc2/Cdh13
GOBP_RECEPTOR_MEDIATED_ENDOCYTOSIS	GOBP_RECEPTOR_MEDIATED_ENDOCYTOSIS	125	-0.2939	-1.19001	0.141085	0.78008	0.764289	1213	tags=25%, list=19%, signal=21%	Pi4kb/Angpt1/Pdlim7/Hpca/Eps15/Cacng3/Gtf2h2/Caly/Grb2/Cbl/Cacng2/Atxn2/Ap2a2/Ankrd13b/Fnbp1l/Gak/Ap1s1/Snx9/Ap1g1/Ap2b1/Aak1/Ahi1/Snap25/Bicd1/Sh3gl3/Dlg4/Dnm1/Cacng8/Tmem108/Gsg1l/Gria1
GOBP_REGULATION_OF_NEURON_PROJECTION_DEVELOPMENT	GOBP_REGULATION_OF_NEURON_PROJECTION_DEVELOPMENT	251	-0.263649	-1.16639	0.141618	0.78008	0.764289	986	tags=22%, list=15%, signal=19%	L1cam/Acap3/Kidins220/Map2/Brsk1/Enc1/Syngap1/Fstl4/Ptpn9/Dscam/Cdh2/Rit2/Srcin1/Elavl4/Adgrb3/Prag1/Eef2k/Epha7/Gak/Stx1b/Ncs1/Rtn4/Dcc/Dab2ip/Rufy3/Stk25/Ulk4/Dab1/Camk2b/Ndrg4/Plxna4/Rtn4rl1/Bcl11a/Abl2/Bhlhb9/Zfp804a/Obsl1/Snap25/Dbn1/Sipa1l1/Sema4a/Rapgef1/Chn1/Nrp1/Map1b/Ntrk3/Ptk2b/Dgkg/Rapgef2/Baiap2/Lzts1/Tnr/Cdh4/Camk1d
GOBP_POSITIVE_REGULATION_OF_GTPASE_ACTIVITY	GOBP_POSITIVE_REGULATION_OF_GTPASE_ACTIVITY	129	0.265606	1.16569	0.136111	0.78008	0.764289	948	tags=26%, list=15%, signal=22%	Rasgef1b/Arhgap42/Arhgap6/Rasgrf2/Rgs8/Asap1/Ngef/Rapgef5/Garnl3/Arhgap29/Evi5/Arap2/Rasgef1c/Tbc1d30/Cdkl5/Snx18/Rap1a/Sos1/Myo9a/Dock10/Rab11fip2/Tiam1/Rabgap1l/Picalm/Arhgef10/Tbc1d8/Adap1/Ralgapb/Nf1/Arhgap35/Fermt2/Dvl3/Lars
GOBP_BEHAVIOR	GOBP_BEHAVIOR	280	-0.259467	-1.15872	0.14121	0.78008	0.764289	639	tags=17%, list=10%, signal=16%	Ppp3cb/Prnp/Plk2/Vps13a/Srd5a1/Camk2n1/Oprd1/Aff2/Ank/Dab1/Gpi1/Ndrg4/Nrxn2/Htr2a/Slc8a2/Ahi1/Nrg1/Hexb/Oprm1/Shisa7/Hrh1/Shank2/Hmgcr/Uchl1/Tafa2/Abl2/Grm5/Bhlhb9/Nrgn/Neto1/Snap25/Tanc1/Prkce/Grin2b/Nr1d2/Dlg4/Kirrel3/Pcdh17/Shank1/Sptbn2/Homer1/Btbd9/Grm1/Gria1/Sorcs3/Prkcg/Tnr
GOBP_POSITIVE_REGULATION_OF_LONG_TERM_SYNAPTIC_POTENTIATION	GOBP_POSITIVE_REGULATION_OF_LONG_TERM_SYNAPTIC_POTENTIATION	17	0.469923	1.29116	0.142145	0.781273	0.765458	492	tags=35%, list=8%, signal=33%	Adcy8/Zdhhc2/App/Adcy1/Reln/Chrna7
GOBP_ERYTHROCYTE_DEVELOPMENT	GOBP_ERYTHROCYTE_DEVELOPMENT	13	-0.52686	-1.337	0.144082	0.784149	0.768275	1756	tags=62%, list=27%, signal=45%	Arid4a/Ptbp3/Alas1/Brd1/Slc11a2/Flvcr1/L3mbtl3/Dmtn
GOBP_POSITIVE_REGULATION_OF_AMYLOID_BETA_FORMATION	GOBP_POSITIVE_REGULATION_OF_AMYLOID_BETA_FORMATION	11	0.548988	1.33403	0.144828	0.784149	0.768275	1135	tags=36%, list=18%, signal=30%	Slc2a13/Chrna7/Picalm/Sp1
GOBP_ENDOSOME_TRANSPORT_VIA_MULTIVESICULAR_BODY_SORTING_PATHWAY	GOBP_ENDOSOME_TRANSPORT_VIA_MULTIVESICULAR_BODY_SORTING_PATHWAY	12	-0.531957	-1.33355	0.146758	0.784149	0.768275	1373	tags=50%, list=21%, signal=39%	Chmp4c/Chmp3/Laptm4b/Sort1/Ptpn23/Lyst
GOBP_VOCALIZATION_BEHAVIOR	GOBP_VOCALIZATION_BEHAVIOR	11	-0.543626	-1.31586	0.146384	0.784149	0.768275	459	tags=45%, list=7%, signal=42%	Nrxn3/Nrxn2/Shank2/Dlg4/Shank1
GOBP_REGULATION_OF_AMPA_RECEPTOR_ACTIVITY	GOBP_REGULATION_OF_AMPA_RECEPTOR_ACTIVITY	19	-0.475305	-1.31565	0.144054	0.784149	0.768275	391	tags=53%, list=6%, signal=50%	Cnih3/Nlgn1/Mapk8ip2/Cacng3/Cacng2/Shisa7/Shank1/Cacng8/Shisa9/Gsg1l
GOBP_AMINO_ACID_IMPORT	GOBP_AMINO_ACID_IMPORT	17	-0.484491	-1.3145	0.144759	0.784149	0.768275	1745	tags=53%, list=27%, signal=39%	Arl6ip5/Slc16a2/Psen1/Slc1a1/Slc1a4/Sfxn3/Slc6a6/Per2/Grm1
GOBP_CELLULAR_RESPONSE_TO_MECHANICAL_STIMULUS	GOBP_CELLULAR_RESPONSE_TO_MECHANICAL_STIMULUS	19	-0.474587	-1.31366	0.147404	0.784149	0.768275	2099	tags=58%, list=33%, signal=39%	Slc38a2/Tnfrsf8/Casp8ap2/Map3k2/Plec/Map2k4/Igf1r/Dag1/Mtpn/Tmem150c/Map3k14
GOBP_REGULATION_OF_CELLULAR_KETONE_METABOLIC_PROCESS	GOBP_REGULATION_OF_CELLULAR_KETONE_METABOLIC_PROCESS	35	-0.406858	-1.28901	0.143813	0.784149	0.768275	325	tags=17%, list=5%, signal=16%	Ncor2/Lonp2/Atp2b4/Prkce/Dkk3/Prkag2
GOBP_CELL_MIGRATION_INVOLVED_IN_SPROUTING_ANGIOGENESIS	GOBP_CELL_MIGRATION_INVOLVED_IN_SPROUTING_ANGIOGENESIS	21	0.43643	1.28542	0.1477	0.784149	0.768275	1117	tags=52%, list=17%, signal=43%	Slit2/Hdac9/Jcad/Akt3/Fbxw7/Nr4a1/Abl1/Mia3/Efnb2/Robo1/Hdac5
GOBP_POSITIVE_REGULATION_OF_PEPTIDYL_LYSINE_ACETYLATION	GOBP_POSITIVE_REGULATION_OF_PEPTIDYL_LYSINE_ACETYLATION	17	0.467408	1.28426	0.144638	0.784149	0.768275	345	tags=18%, list=5%, signal=17%	Dip2a/Glyr1/Tada2a
GOBP_REGULATION_OF_HEART_RATE	GOBP_REGULATION_OF_HEART_RATE	36	-0.399345	-1.27646	0.146865	0.784149	0.768275	987	tags=39%, list=15%, signal=33%	Tpm1/Ywhae/Bin1/Cacna1g/Sptbn4/Kcnq1/Pde4d/Snta1/Calm1/Kcnd3/Cacna1c/Ryr2/Cacnb2/Pkp2
GOBP_REGULATION_OF_ERBB_SIGNALING_PATHWAY	GOBP_REGULATION_OF_ERBB_SIGNALING_PATHWAY	33	-0.405827	-1.27303	0.147841	0.784149	0.768275	857	tags=18%, list=13%, signal=16%	Neurl1a/Cbl/Rtn4/Dab2ip/Hap1/Cdh13
GOBP_REGULATION_OF_NEURON_MIGRATION	GOBP_REGULATION_OF_NEURON_MIGRATION	28	0.40335	1.27203	0.14467	0.784149	0.768275	501	tags=25%, list=8%, signal=23%	Unc5d/Flrt2/Ctnna2/Reln/Ntng1/Shtn1/Sema3a
GOBP_ALCOHOL_BIOSYNTHETIC_PROCESS	GOBP_ALCOHOL_BIOSYNTHETIC_PROCESS	45	-0.380391	-1.27155	0.145729	0.784149	0.768275	1007	tags=47%, list=16%, signal=40%	Cacna1h/Ipmk/Apoe/Wnt4/Sptlc2/Fgf1/Ip6k1/Acly/Abca2/Ippk/Adcyap1r1/Got1/Itpkb/Ip6k2/Dhdds/Sec14l2/Por/Hrh1/Hmgcr/Dkk3/Ptk2b
GOBP_VASCULAR_ASSOCIATED_SMOOTH_MUSCLE_CELL_PROLIFERATION	GOBP_VASCULAR_ASSOCIATED_SMOOTH_MUSCLE_CELL_PROLIFERATION	22	0.423558	1.26948	0.148058	0.784149	0.768275	586	tags=27%, list=9%, signal=25%	Map3k5/Mef2c/Bmpr1a/Nr4a3/Frs2/Fgf9
GOBP_STEROID_BIOSYNTHETIC_PROCESS	GOBP_STEROID_BIOSYNTHETIC_PROCESS	49	-0.368148	-1.25688	0.144759	0.784149	0.768275	600	tags=14%, list=9%, signal=13%	Srd5a1/Sec14l2/Por/Hmgcr/Dkk3/Pbx1/Prkag2
GOBP_HISTONE_METHYLATION	GOBP_HISTONE_METHYLATION	83	-0.322955	-1.21513	0.147673	0.784149	0.768275	1537	tags=35%, list=24%, signal=27%	Arid4a/Atrx/Sirt7/Chtop/Setdb1/Kansl3/Rbbp5/Kmt2b/Kmt2a/Tet2/Smyd3/Lmna/Macroh2a1/Ctcf/Paxbp1/Setd4/Mllt6/Auts2/Nelfa/Brd4/Ash2l/Bcor/Chd5/Tet3/Jarid2/Prdm2/Kansl2/Kdm3a/Ash1l
GOBP_MUSCLE_TISSUE_DEVELOPMENT	GOBP_MUSCLE_TISSUE_DEVELOPMENT	132	-0.294461	-1.1984	0.147287	0.784149	0.768275	561	tags=19%, list=9%, signal=18%	Akap13/Mapk11/Jarid2/Ndrg4/Nebl/Dlg1/Nrg1/Bcl9/Ybx3/Rbm24/Ccnt2/Ski/Obsl1/Mef2d/Hivep3/Zfpm2/Nr1d2/Homer1/Tenm4/Fkbp1a/Ryr2/Pkp2/Hlf/Sgcd/Smad3
GOBP_CELLULAR_RESPONSE_TO_EXTERNAL_STIMULUS	GOBP_CELLULAR_RESPONSE_TO_EXTERNAL_STIMULUS	118	-0.296064	-1.18855	0.148438	0.784149	0.768275	1693	tags=33%, list=26%, signal=25%	Atg7/Mn1/Atg14/Plec/Mapk1/Map2k4/Igf1r/Mtmr3/Usf2/Eif2ak3/Stk24/Eif4g1/Ripor1/Hnrnpa1/Dag1/Wipi2/Mtpn/Klf10/Sesn3/Ppp1r9b/Brsk1/Cbl/Gabarapl2/Tmem150c/Prkag1/Srd5a1/Dnajc15/Ercc6/Prkab2/Atp2b1/Foxo3/Fnip1/Sesn1/Map3k14/Kcnb1/Comt/Nuak1/Sik2/Prkag2
GOBP_COGNITION	GOBP_COGNITION	158	-0.283887	-1.17872	0.147416	0.784149	0.768275	639	tags=18%, list=10%, signal=17%	Ppp3cb/Prnp/Plk2/Camk2n1/Aff2/Gpi1/Ndrg4/Nrxn2/Htr2a/Slc8a2/Shisa7/Hrh1/Shank2/Hmgcr/Tafa2/Grm5/Bhlhb9/Nrgn/Neto1/Snap25/Tanc1/Grin2b/Dlg4/Shank1/Btbd9/Gria1/Sorcs3/Prkcg/Tnr
GOBP_REGULATION_OF_CANONICAL_WNT_SIGNALING_PATHWAY	GOBP_REGULATION_OF_CANONICAL_WNT_SIGNALING_PATHWAY	104	0.279379	1.17535	0.148248	0.784149	0.768275	1049	tags=26%, list=16%, signal=22%	Gpc5/Rnf220/Arntl/Zeb2/Ccnyl1/Wls/Prkn/Tmem131l/Invs/Egr1/Eda/Apc/Reck/Kpna1/Fgf9/Ppm1a/Tmem9/Rspo3/Rbpj/Fgfr2/Lats1/Tbl1xr1/Axin1/Vps35/Hdac1/Sdhaf2/Ddx3x
GOBP_NEURON_PROJECTION_GUIDANCE	GOBP_NEURON_PROJECTION_GUIDANCE	117	0.271241	1.17017	0.147945	0.784149	0.768275	546	tags=16%, list=9%, signal=15%	Epha6/Unc5d/Lrtm1/Slit2/Lama2/Flrt2/Robo2/Sema6d/Kalrn/App/Crppa/Kif5c/Reln/Epha3/Cntn1/Klf7/Sema3a/Nrxn1/Sos1
GOBP_DNA_MODIFICATION	GOBP_DNA_MODIFICATION	32	-0.41019	-1.27998	0.149007	0.784876	0.768988	1781	tags=41%, list=28%, signal=30%	Fto/Atrx/Tdg/Parp1/Kmt2a/Tox/Tet2/Cdadc1/Ctcf/Dnmt3a/Tet3/Baz2a/Usp9x
GOBP_MESENCHYMAL_CELL_DEVELOPMENT	GOBP_MESENCHYMAL_CELL_DEVELOPMENT	27	0.408905	1.27137	0.1491	0.784876	0.768988	1058	tags=37%, list=16%, signal=31%	Erbb4/Sema6d/Kitl/Bmpr1a/Cdc42/Sema3a/Sema7a/Anxa6/Tapt1/Sema6a
GOBP_CELLULAR_RESPONSE_TO_REACTIVE_NITROGEN_SPECIES	GOBP_CELLULAR_RESPONSE_TO_REACTIVE_NITROGEN_SPECIES	10	0.554549	1.32955	0.14978	0.785687	0.769782	153	tags=20%, list=2%, signal=20%	Map3k5/Gucy1b1
GOBP_INTERFERON_GAMMA_PRODUCTION	GOBP_INTERFERON_GAMMA_PRODUCTION	17	-0.483347	-1.3114	0.14975	0.785687	0.769782	778	tags=35%, list=12%, signal=31%	Rasgrp1/Cr1l/Prnp/Pde4d/Sirpa/Jak2
GOBP_REGULATION_OF_DNA_TEMPLATED_TRANSCRIPTION_IN_RESPONSE_TO_STRESS	GOBP_REGULATION_OF_DNA_TEMPLATED_TRANSCRIPTION_IN_RESPONSE_TO_STRESS	21	0.436057	1.28433	0.150121	0.786098	0.770185	773	tags=29%, list=12%, signal=25%	Rps6ka3/Egr1/Impact/Sirt2/Tmbim6/Rbpj
GOBP_NEGATIVE_REGULATION_OF_TRANSMEMBRANE_RECEPTOR_PROTEIN_SERINE_THREONINE_KINASE_SIGNALING_PATHWAY	GOBP_NEGATIVE_REGULATION_OF_TRANSMEMBRANE_RECEPTOR_PROTEIN_SERINE_THREONINE_KINASE_SIGNALING_PATHWAY	43	-0.379433	-1.259	0.151667	0.792803	0.776754	507	tags=19%, list=8%, signal=17%	Ctdspl2/Pdpk1/Chst11/Ski/Crim1/Fkbp1a/Spred1/Spred2
GOBP_NEURON_DEATH_IN_RESPONSE_TO_OXIDATIVE_STRESS	GOBP_NEURON_DEATH_IN_RESPONSE_TO_OXIDATIVE_STRESS	15	0.494142	1.31209	0.154229	0.80179	0.78556	373	tags=27%, list=6%, signal=25%	Oxr1/Prkn/Nr4a3/Fbxw7
GOBP_POSITIVE_REGULATION_OF_CALCIUM_ION_TRANSMEMBRANE_TRANSPORT	GOBP_POSITIVE_REGULATION_OF_CALCIUM_ION_TRANSMEMBRANE_TRANSPORT	30	-0.413965	-1.28508	0.153846	0.80179	0.78556	507	tags=23%, list=8%, signal=22%	Pdpk1/Cemip/Calm1/Stim2/Hap1/Ryr2/Cacnb2
GOBP_CELLULAR_RESPONSE_TO_INSULIN_STIMULUS	GOBP_CELLULAR_RESPONSE_TO_INSULIN_STIMULUS	99	-0.310594	-1.20233	0.154459	0.80179	0.78556	1587	tags=34%, list=25%, signal=26%	Gsk3a/Pparg/Wdtc1/Igf1r/Parp1/Pid1/Sorl1/Esrra/Snx5/Sorbs1/Got1/C2cd5/Inpp5k/Slc39a14/Ncoa5/Irs2/Sesn3/Ptpn11/Grb2/Ptpn1/Eef2k/Srd5a1/Pkm/Rab15/Eprs/Grb14/Pdpk1/Atp2b1/Ptpre/Rab8b/Lpin2/Cpeb1/Baiap2/Sik2
GOBP_REGULATION_OF_ANATOMICAL_STRUCTURE_SIZE	GOBP_REGULATION_OF_ANATOMICAL_STRUCTURE_SIZE	204	-0.267477	-1.14947	0.154303	0.80179	0.78556	987	tags=21%, list=15%, signal=18%	Bin1/L1cam/Map2/Arpc2/Grb2/Fstl4/Rap1gds1/Dscam/Sptbn4/Prkg1/Sptb/Ssh2/Hsp90ab1/Epha7/Snx9/Rtn4/Dcc/Vav3/Rufy3/Plxna4/Dlg1/Atp2b1/Htr2a/Snta1/Washc2/Hrh1/Tmsb4x/Dpysl2/Dbn1/Add2/Dock4/Ece1/Prkce/Sema4a/Per2/Dmtn/Nrp1/Map1b/Sptbn2/Ptk2b/Baiap2/Tnr/Cdh4
GOBP_POSITIVE_REGULATION_OF_PATHWAY_RESTRICTED_SMAD_PROTEIN_PHOSPHORYLATION	GOBP_POSITIVE_REGULATION_OF_PATHWAY_RESTRICTED_SMAD_PROTEIN_PHOSPHORYLATION	10	0.549597	1.31768	0.156388	0.803863	0.78759	634	tags=30%, list=10%, signal=27%	Sdcbp/Bmpr1a/Bmp3
GOBP_MULTIVESICULAR_BODY_SORTING_PATHWAY	GOBP_MULTIVESICULAR_BODY_SORTING_PATHWAY	16	-0.480564	-1.27841	0.156463	0.803863	0.78759	1373	tags=38%, list=21%, signal=30%	Chmp3/Rab27b/Laptm4b/Sort1/Ptpn23/Lyst
GOBP_CARBOHYDRATE_DERIVATIVE_CATABOLIC_PROCESS	GOBP_CARBOHYDRATE_DERIVATIVE_CATABOLIC_PROCESS	43	0.35163	1.24562	0.156716	0.803863	0.78759	334	tags=14%, list=5%, signal=13%	Pde8b/Pde7b/Gda/Nudt4/Gns/Pde4b
GOBP_CAMERA_TYPE_EYE_MORPHOGENESIS	GOBP_CAMERA_TYPE_EYE_MORPHOGENESIS	46	0.342798	1.2265	0.156171	0.803863	0.78759	918	tags=28%, list=14%, signal=24%	Nectin3/Igfn1/Ntrk2/Tenm3/Calb1/Man2a1/Wnt9a/Rorb/Frs2/Abi2/Ephb1/Nf1/Mfn2
GOBP_RESPONSE_TO_IONIZING_RADIATION	GOBP_RESPONSE_TO_IONIZING_RADIATION	56	0.320129	1.21519	0.155875	0.803863	0.78759	790	tags=21%, list=12%, signal=19%	Babam2/Wrn/Rfwd3/Trp53bp1/Xrcc5/Egr1/Dcun1d3/Gtf2h5/Usp28/Ints7/Xrcc4/Eya3
GOBP_EYE_MORPHOGENESIS	GOBP_EYE_MORPHOGENESIS	58	0.317607	1.20801	0.155172	0.803863	0.78759	918	tags=24%, list=14%, signal=21%	Nectin3/Igfn1/Ntrk2/Tenm3/Calb1/Man2a1/Fbn1/Wnt9a/Rorb/Frs2/Abi2/Ephb1/Nf1/Mfn2
GOBP_SENSORY_PERCEPTION	GOBP_SENSORY_PERCEPTION	124	-0.292485	-1.1814	0.15674	0.803863	0.78759	867	tags=21%, list=14%, signal=18%	Ablim1/Sptbn4/Bbs9/Timp3/Pgap1/Dnajc19/Tmem150c/Kcnq1/Atp2b2/Oprd1/Kcna1/Htr2a/Tub/Hexb/Oprm1/Cemip/Uchl1/Pde4a/Diaph1/Atf6/Shank1/Btbd9/Cntn5/Cacnb2/Grm1/Pcdh15
GOBP_EXTRACELLULAR_TRANSPORT	GOBP_EXTRACELLULAR_TRANSPORT	15	-0.4944	-1.3002	0.158333	0.805056	0.788759	1369	tags=40%, list=21%, signal=32%	Nme5/Nek10/Ccdc39/Cabyr/Cfap54/Rfx3
GOBP_BONE_CELL_DEVELOPMENT	GOBP_BONE_CELL_DEVELOPMENT	12	0.521045	1.29327	0.158654	0.805056	0.788759	373	tags=25%, list=6%, signal=24%	Pip4k2a/Fbn1/Fbxw7
GOBP_RETINA_MORPHOGENESIS_IN_CAMERA_TYPE_EYE	GOBP_RETINA_MORPHOGENESIS_IN_CAMERA_TYPE_EYE	24	0.421747	1.28052	0.158809	0.805056	0.788759	491	tags=25%, list=8%, signal=23%	Nectin3/Igfn1/Ntrk2/Calb1/Man2a1/Rorb
GOBP_CARDIAC_MUSCLE_CELL_CONTRACTION	GOBP_CARDIAC_MUSCLE_CELL_CONTRACTION	37	-0.389779	-1.25726	0.157546	0.805056	0.788759	690	tags=30%, list=11%, signal=27%	Kcnq1/Kcnn2/Pde4d/Dlg1/Snta1/Kcnd3/Cacna1c/Ryr2/Cacnb2/Pkp2/Sgcd
GOBP_REGULATION_OF_CELL_SHAPE	GOBP_REGULATION_OF_CELL_SHAPE	67	-0.336696	-1.21392	0.15894	0.805056	0.788759	1254	tags=27%, list=20%, signal=22%	Arhgap18/Tpm1/Dag1/Strip2/Fam171a1/Fmnl1/Prag1/Cfdp1/Plxna4/Ptk2/Dlg1/Hexb/Fgd4/Diaph1/Sema4a/Dmtn/Ptk2b/Baiap2
GOBP_ORGANIC_HYDROXY_COMPOUND_BIOSYNTHETIC_PROCESS	GOBP_ORGANIC_HYDROXY_COMPOUND_BIOSYNTHETIC_PROCESS	65	-0.336107	-1.21182	0.159091	0.805056	0.788759	1007	tags=20%, list=16%, signal=17%	Itpkb/Pdxk/Ip6k2/Dhdds/Sec14l2/Por/Hrh1/Hmgcr/Dkk3/Per2/Ptk2b/Rapgef2/Prkag2
GOBP_RESPONSE_TO_METAL_ION	GOBP_RESPONSE_TO_METAL_ION	131	-0.291471	-1.1841	0.159126	0.805056	0.788759	1277	tags=28%, list=20%, signal=23%	Syt7/Mef2a/Smpd3/Cpne9/Stim1/Creb1/Entpd6/Syt13/Hpca/Kcnh1/Ryr3/Itpkb/Cacna1g/Hnrnpd/Cacng2/Gss/Calr/Eef2k/Dnmt3a/Prnp/Nptx1/Anxa11/Cpne5/Gpi1/Chuk/Kcna1/Calm1/Iqgap1/Kcnip2/Dlg4/Dmtn/Syt17/Homer1/Ptk2b/Mnat1/Ryr2/Cpne6
GOBP_NEUROTRANSMITTER_SECRETION	GOBP_NEUROTRANSMITTER_SECRETION	92	0.286925	1.17351	0.158602	0.805056	0.788759	896	tags=27%, list=14%, signal=24%	Cadps2/Mef2c/Rph3a/Ppfia3/Adcy1/Syp/Prkn/Syt4/Prepl/Cspg5/Stx1a/Rims1/Syt1/Nrxn1/Rap1a/Stxbp1/Cask/Rims2/Nr4a1/Syt2/Fmr1/Cadps/Nf1/Snca/Unc13a
GOBP_POSITIVE_REGULATION_OF_ALPHA_BETA_T_CELL_ACTIVATION	GOBP_POSITIVE_REGULATION_OF_ALPHA_BETA_T_CELL_ACTIVATION	14	-0.513097	-1.32766	0.160202	0.805369	0.789066	1390	tags=43%, list=22%, signal=34%	Ap3b1/Hsph1/Itpkb/Cbfb/Zbtb16/Jak2
GOBP_CHONDROCYTE_DEVELOPMENT	GOBP_CHONDROCYTE_DEVELOPMENT	12	-0.521159	-1.30648	0.16041	0.805369	0.789066	1368	tags=50%, list=21%, signal=39%	Eif2ak3/Smpd3/Runx2/Chst11/Sulf1/Bmpr1b
GOBP_REGULATION_OF_RYANODINE_SENSITIVE_CALCIUM_RELEASE_CHANNEL_ACTIVITY	GOBP_REGULATION_OF_RYANODINE_SENSITIVE_CALCIUM_RELEASE_CHANNEL_ACTIVITY	13	-0.513403	-1.30285	0.15952	0.805369	0.789066	528	tags=23%, list=8%, signal=21%	Pde4d/Calm1/Fkbp1a
GOBP_HIPPOCAMPUS_DEVELOPMENT	GOBP_HIPPOCAMPUS_DEVELOPMENT	35	-0.399065	-1.26432	0.160535	0.805369	0.789066	1260	tags=34%, list=20%, signal=28%	Ogdh/Ywhae/Cdk5/Lrp8/Ppp1r9b/Phlpp2/Srd5a1/Dab1/Kcna1/Atp2b4/Kirrel3/Tmem108
GOBP_CARDIAC_MUSCLE_CONTRACTION	GOBP_CARDIAC_MUSCLE_CONTRACTION	53	-0.35332	-1.22566	0.160267	0.805369	0.789066	777	tags=30%, list=12%, signal=27%	Bin1/Cacna1g/Tmem38a/Kcnq1/Kcnn2/Pde4d/Dlg1/Snta1/Calm1/Kcnd3/Map2k6/Cacna1c/Ryr2/Cacnb2/Pkp2/Sgcd
GOBP_ACTIVATION_OF_PROTEIN_KINASE_B_ACTIVITY	GOBP_ACTIVATION_OF_PROTEIN_KINASE_B_ACTIVITY	15	-0.492336	-1.29477	0.161667	0.808333	0.79197	507	tags=33%, list=8%, signal=31%	Pdgfb/Slc1a1/Pdpk1/Nrg1/Ntrk3
GOBP_CELL_ACTIVATION	GOBP_CELL_ACTIVATION	260	-0.258059	-1.14667	0.161616	0.808333	0.79197	1253	tags=22%, list=20%, signal=19%	Snap23/Dhps/Marchf7/Zbtb1/Mapk8ip1/Rc3h2/Tox/Tyro3/Rc3h1/Tnfrsf21/Shld2/Hsph1/Gon4l/Irs2/Runx2/Itpkb/Myo18a/Dcaf1/Ptpn11/Gps2/Cbl/Prkg1/Gpr18/Plat/Rasgrp1/Cr1l/Slc39a10/Ndfip1/Ppp3cb/Prnp/Ap1g1/Lmo4/Vav3/Ubash3b/Cbfb/Pdpk1/Ildr2/Sirpa/Dlg1/Foxo3/Fnip1/Adamts18/Bcl11b/Prkce/Sema4a/Dmtn/Cplx2/Zbtb16/Prex1/Ptk2b/Dgkb/Dgkg/Jak2/Fkbp1a/Pbx1/Cadm1/Smad3/Zmiz1
GOBP_ATP_BIOSYNTHETIC_PROCESS	GOBP_ATP_BIOSYNTHETIC_PROCESS	23	-0.437923	-1.26518	0.163025	0.813149	0.796688	1753	tags=39%, list=27%, signal=29%	Atp5c1/Atp5d/Parp1/Pid1/Atp5j2/Atp5l/Atp6v1a/Tmsb4x/Prkag2
GOBP_REGULATION_OF_NEUROGENESIS	GOBP_REGULATION_OF_NEUROGENESIS	174	-0.278281	-1.17029	0.163174	0.813149	0.796688	1196	tags=26%, list=19%, signal=22%	Cdk5/Hook3/Cux2/Plag1/Dag1/Ywhah/Lrp8/Bhlhe40/Bin1/L1cam/Map2/Syngap1/Fstl4/Dscam/Neurl1a/Smarcd3/Eef2k/Epha7/Rtn4/Dcc/Rufy3/Stk25/Ctnna1/Rnf112/Dab1/Trim11/Camk2b/Plxna4/Oprm1/Grm5/Bhlhb9/Ski/Numbl/Obsl1/Dbn1/Sema4a/Per2/Hap1/Nrp1/Map1b/Ntrk3/Tenm4/Rapgef2/Baiap2/Tnr/Cdh4
GOBP_BRANCHED_CHAIN_AMINO_ACID_METABOLIC_PROCESS	GOBP_BRANCHED_CHAIN_AMINO_ACID_METABOLIC_PROCESS	16	0.475659	1.28964	0.164251	0.815799	0.799285	861	tags=25%, list=13%, signal=22%	Hmgcll1/Ivd/Auh/Mccc2
GOBP_REGULATION_OF_CHROMOSOME_SEPARATION	GOBP_REGULATION_OF_CHROMOSOME_SEPARATION	29	0.385956	1.23887	0.164141	0.815799	0.799285	1429	tags=41%, list=22%, signal=32%	Hecw2/Apc/Rb1/Anapc4/Anapc1/Csnk2a1/Bub3/Anapc5/Dync1li1/Cdc26/Cdk5rap2/Tpr
GOBP_HISTONE_H2A_MONOUBIQUITINATION	GOBP_HISTONE_H2A_MONOUBIQUITINATION	12	-0.518608	-1.30008	0.165529	0.8196	0.803009	913	tags=33%, list=14%, signal=29%	Pcgf6/Rybp/Bcor/Kdm2b
GOBP_POSITIVE_REGULATION_OF_B_CELL_ACTIVATION	GOBP_POSITIVE_REGULATION_OF_B_CELL_ACTIVATION	20	0.432456	1.26771	0.165865	0.8196	0.803009	306	tags=15%, list=5%, signal=14%	Mef2c/Sh3kbp1/Trp53bp1
GOBP_ORGANIC_ACID_TRANSMEMBRANE_TRANSPORT	GOBP_ORGANIC_ACID_TRANSMEMBRANE_TRANSPORT	47	-0.3642	-1.23418	0.166113	0.8196	0.803009	2021	tags=47%, list=31%, signal=32%	Slc38a2/Mpc2/Slc27a1/Slc7a6/Acsl1/Slc38a9/Arl6ip5/Slc25a32/Slc16a2/Psen1/Slc1a1/Slc1a4/Irs2/Slc6a7/Slc6a15/Sfxn3/Slc17a7/Slc16a10/Slc6a6/Per2/Grm1/Slc7a14
GOBP_APPENDAGE_DEVELOPMENT	GOBP_APPENDAGE_DEVELOPMENT	60	-0.342404	-1.20806	0.165829	0.8196	0.803009	432	tags=20%, list=7%, signal=19%	Mbnl1/Flvcr1/Chst11/Ski/Rnf165/Ece1/Aff3/Zbtb16/Pcsk5/Rspo2/Pbx1/Cacna1c
GOBP_MUSCLE_CELL_MIGRATION	GOBP_MUSCLE_CELL_MIGRATION	31	0.376538	1.23601	0.166667	0.820977	0.804359	586	tags=23%, list=9%, signal=21%	Slit2/Mef2c/Sema6d/Bmpr1a/Nr4a3/Plekho1/Fgf9
GOBP_PHOSPHOLIPID_CATABOLIC_PROCESS	GOBP_PHOSPHOLIPID_CATABOLIC_PROCESS	18	0.446354	1.26748	0.16707	0.821612	0.80498	194	tags=17%, list=3%, signal=16%	Plcb1/Pnpla8/Pla2g4e
GOBP_3_UTR_MEDIATED_MRNA_DESTABILIZATION	GOBP_3_UTR_MEDIATED_MRNA_DESTABILIZATION	10	-0.544818	-1.27955	0.167883	0.822903	0.806245	1100	tags=70%, list=17%, signal=58%	Plekhn1/Cpeb3/Upf1/Mov10/Rc3h1/Hnrnpd/Rbm24
GOBP_GLIAL_CELL_MIGRATION	GOBP_GLIAL_CELL_MIGRATION	22	-0.441537	-1.26309	0.167797	0.822903	0.806245	1196	tags=36%, list=19%, signal=30%	Cdk5/Lrp8/Bmerb1/Rtn4/Dab2ip/Dab1/Hexb/Zmiz1
GOBP_MYELOID_LEUKOCYTE_MIGRATION	GOBP_MYELOID_LEUKOCYTE_MIGRATION	41	-0.374427	-1.23428	0.168614	0.825134	0.808431	588	tags=20%, list=9%, signal=18%	Vav3/Sirpa/Ptk2/Hrh1/Jam3/Prex1/Ptk2b/Camk1d
GOBP_REGULATION_OF_EXTRINSIC_APOPTOTIC_SIGNALING_PATHWAY_VIA_DEATH_DOMAIN_RECEPTORS	GOBP_REGULATION_OF_EXTRINSIC_APOPTOTIC_SIGNALING_PATHWAY_VIA_DEATH_DOMAIN_RECEPTORS	19	-0.463726	-1.2836	0.169179	0.826546	0.809814	1365	tags=37%, list=21%, signal=29%	Skil/Arhgef2/Timp3/Pea15a/Stk3/Madd/Bmpr1b
GOBP_REGULATION_OF_CELL_ADHESION_MEDIATED_BY_INTEGRIN	GOBP_REGULATION_OF_CELL_ADHESION_MEDIATED_BY_INTEGRIN	13	-0.508618	-1.29071	0.169811	0.82658	0.809848	934	tags=31%, list=15%, signal=26%	Ptpn11/Ptk2/Jam3/Tesc
GOBP_CORONARY_VASCULATURE_DEVELOPMENT	GOBP_CORONARY_VASCULATURE_DEVELOPMENT	16	-0.477133	-1.26928	0.170068	0.82658	0.809848	113	tags=25%, list=2%, signal=25%	Ap2b1/Nrp1/Sgcd/Spred1
GOBP_ESTABLISHMENT_OF_PROTEIN_LOCALIZATION_TO_VACUOLE	GOBP_ESTABLISHMENT_OF_PROTEIN_LOCALIZATION_TO_VACUOLE	32	-0.403844	-1.26018	0.17053	0.82658	0.809848	1399	tags=31%, list=22%, signal=25%	Sorl1/Ap3b1/Smurf1/Cacng3/Cacng2/Sort1/Ptpn23/Vps13a/Vps13c/Cacng8
GOBP_DIGESTIVE_SYSTEM_DEVELOPMENT	GOBP_DIGESTIVE_SYSTEM_DEVELOPMENT	35	-0.396012	-1.25464	0.170569	0.82658	0.809848	1118	tags=29%, list=17%, signal=24%	Chd8/Ccdc39/Lgr4/Kcnq1/Pkd1/Ahi1/Clmp/Pdgfc/Pcsk5/Smad3
GOBP_WOUND_HEALING	GOBP_WOUND_HEALING	121	-0.289483	-1.16495	0.170313	0.82658	0.809848	1613	tags=31%, list=25%, signal=24%	Plec/Adipor2/Pparg/Myh9/Pdgfb/Pak1/Smad2/Ap3b1/Actn1/Chmp3/Syt7/Elk3/Tpm1/Dcbld2/Dag1/Tyro3/Ano6/Pabpc4/Prkg1/Plat/Ajap1/Jmjd1c/Mrtfa/B4galt1/Vav3/Tmeff2/Ubash3b/Ptk2/Nrg1/Adamts18/Oprm1/Prkce/Dmtn/Dgkb/Dgkg/Jak2/Smad3/Smoc2
GOBP_REGULATION_OF_SYNAPSE_ASSEMBLY	GOBP_REGULATION_OF_SYNAPSE_ASSEMBLY	59	0.313103	1.19454	0.170854	0.826625	0.809892	507	tags=17%, list=8%, signal=16%	Flrt2/Mef2c/Farp1/Robo2/Ptprd/Lingo2/Ntrk2/App/Syndig1/Nrxn1
GOBP_NEGATIVE_REGULATION_OF_MUSCLE_CELL_APOPTOTIC_PROCESS	GOBP_NEGATIVE_REGULATION_OF_MUSCLE_CELL_APOPTOTIC_PROCESS	10	-0.540337	-1.26903	0.171533	0.827231	0.810485	507	tags=30%, list=8%, signal=28%	Pdpk1/Ptk2b/Jak2
GOBP_SIGNAL_TRANSDUCTION_BY_P53_CLASS_MEDIATOR	GOBP_SIGNAL_TRANSDUCTION_BY_P53_CLASS_MEDIATOR	61	-0.341395	-1.2083	0.171381	0.827231	0.810485	1397	tags=28%, list=22%, signal=22%	Rpl5/Hint1/Marchf7/Hipk1/Rpl26/Cops3/Rps7/Taf1/Plk2/Chd5/Foxo3/Hipk4/Map2k6/Cdip1/Nuak1/Spred1/Spred2
GOBP_POSITIVE_REGULATION_OF_OXIDOREDUCTASE_ACTIVITY	GOBP_POSITIVE_REGULATION_OF_OXIDOREDUCTASE_ACTIVITY	19	-0.461198	-1.2766	0.172529	0.830697	0.813881	1111	tags=32%, list=17%, signal=26%	Ccs/Ndufa4/Pdp1/Por/Abl2/Ptk2b
GOBP_POSITIVE_REGULATION_OF_RESPONSE_TO_DNA_DAMAGE_STIMULUS	GOBP_POSITIVE_REGULATION_OF_RESPONSE_TO_DNA_DAMAGE_STIMULUS	62	-0.337912	-1.20528	0.172982	0.831537	0.814704	1455	tags=26%, list=23%, signal=20%	Parp1/Trrap/Skil/Fus/Slf2/Pnkp/Shld2/Rpl26/Hdgfl2/Uimc1/Epc1/Meaf6/Ercc6/Spred1/Prkcg/Spred2
GOBP_NUCLEAR_MIGRATION	GOBP_NUCLEAR_MIGRATION	14	0.490874	1.28242	0.173594	0.832596	0.815742	443	tags=21%, list=7%, signal=20%	Sun1/Sun2/Cdc42
GOBP_CELLULAR_AMINO_ACID_BIOSYNTHETIC_PROCESS	GOBP_CELLULAR_AMINO_ACID_BIOSYNTHETIC_PROCESS	18	-0.463542	-1.26607	0.174873	0.832596	0.815742	1671	tags=33%, list=26%, signal=25%	Mthfd1/Dpyd/Got1/Bcat2/Gls/Atp2b4
GOBP_DENDRITE_EXTENSION	GOBP_DENDRITE_EXTENSION	28	-0.412258	-1.25725	0.175987	0.832596	0.815742	832	tags=36%, list=13%, signal=31%	Cpne9/Smurf1/Auts2/Rnf157/Cpne5/Bcl11a/Sh3gl2/Syt17/Tmem108/Cpne6
GOBP_REGULATION_OF_NEURONAL_SYNAPTIC_PLASTICITY	GOBP_REGULATION_OF_NEURONAL_SYNAPTIC_PLASTICITY	35	-0.393183	-1.24568	0.175585	0.832596	0.815742	1189	tags=40%, list=19%, signal=33%	Slc4a10/Vgf/Grik2/Syngap1/Neurl1a/Camk2b/Slc8a2/Shisa7/Grm5/Neto1/Camk2a/Dbn1/Dlg4/Shisa9
GOBP_NEURON_PROJECTION_ARBORIZATION	GOBP_NEURON_PROJECTION_ARBORIZATION	23	0.409229	1.23275	0.174447	0.832596	0.815742	1013	tags=39%, list=16%, signal=33%	Ptn/Pak6/Ntng1/Chrna7/Sema3a/Myo9a/Dvl3/Zfp365/Rock1
GOBP_REGULATION_OF_PHOSPHATIDYLINOSITOL_3_KINASE_SIGNALING	GOBP_REGULATION_OF_PHOSPHATIDYLINOSITOL_3_KINASE_SIGNALING	32	0.367561	1.21435	0.175879	0.832596	0.815742	562	tags=25%, list=9%, signal=23%	Erbb4/Pip5k1b/Ntrk2/Reln/Dipk2a/Ppp1r16b/Tek/Fbxl2
GOBP_SYNAPTIC_TRANSMISSION_GLUTAMATERGIC	GOBP_SYNAPTIC_TRANSMISSION_GLUTAMATERGIC	60	-0.338437	-1.19406	0.174204	0.832596	0.815742	1083	tags=38%, list=17%, signal=32%	Nlgn1/Grm8/Clcn3/Psen1/Mapk8ip2/Cdk5/Slc1a4/Cacng3/Grik2/Napa/Cdh2/Grik5/Cacng2/Plat/Slc17a7/Htr2a/Grm5/Grik4/Cacng8/Homer1/Ptk2b/Grm1/Tnr
GOBP_I_KAPPAB_KINASE_NF_KAPPAB_SIGNALING	GOBP_I_KAPPAB_KINASE_NF_KAPPAB_SIGNALING	94	-0.308289	-1.18656	0.174679	0.832596	0.815742	836	tags=19%, list=13%, signal=17%	Zdhhc17/Brd4/Mtdh/Ndfip1/Plekhg5/Plk2/Dab2ip/Akap13/Pdpk1/Chuk/Ikbkb/Sirpa/Map3k14/Irak1bp1/Mapkbp1/Ash1l/Prkce/Fkbp1a
GOBP_CELLULAR_RESPONSE_TO_PEPTIDE	GOBP_CELLULAR_RESPONSE_TO_PEPTIDE	153	-0.281396	-1.16855	0.175676	0.832596	0.815742	1633	tags=35%, list=25%, signal=27%	Mbd5/Cacna1a/Gsk3a/Pparg/Wdtc1/Igf1r/Grin2a/Psen1/Parp1/Pid1/Sorl1/Esrra/Snx5/Sorbs1/Got1/Smpd3/C2cd5/Inpp5k/Cdk5/Slc39a14/Ncoa5/Arhgef2/Irs2/Sesn3/Ppp1r9b/Ptpn11/Grb2/Cacnb1/Plat/Ptpn1/Eef2k/Prnp/Srd5a1/Pkm/Rab15/Eprs/Grb14/Pdpk1/Ptk2/Atp2b1/Foxo3/Glp2r/Atp1a3/Por/Grm5/Ptpre/Camk2a/Rab8b/Lpin2/Cpeb1/Map1b/Jak2/Baiap2/Sik2
GOBP_REGULATION_OF_CYTOSKELETON_ORGANIZATION	GOBP_REGULATION_OF_CYTOSKELETON_ORGANIZATION	249	-0.257719	-1.13758	0.175182	0.832596	0.815742	987	tags=18%, list=15%, signal=16%	Bin1/Bmerb1/Map2/Arhgef10l/Ckap5/Arpc2/Grb2/Limch1/Sptbn4/Sptb/Ccsap/Ssh2/Schip1/Snx9/Tmeff2/Akap13/Numa1/Drg1/Cyld/Arhgef7/Ptk2/Dlg1/Pkd1/Washc2/Pdcd6ip/Ppm1e/Tmsb4x/Abl2/Jam3/Bicd1/Iqgap1/Dbn1/Add2/Diaph1/Prkce/Dmtn/Shank1/Nrp1/Map1b/Sptbn2/Ntrk3/Ptk2b/Iqgap2/Baiap2/Smad3
GOBP_VESICLE_CARGO_LOADING	GOBP_VESICLE_CARGO_LOADING	15	0.485584	1.28937	0.176617	0.833576	0.816702	856	tags=33%, list=13%, signal=29%	Sec24b/Mia3/Picalm/Sec23a/Sec31a
GOBP_PROTEIN_METHYLATION	GOBP_PROTEIN_METHYLATION	100	-0.304081	-1.1771	0.176752	0.833576	0.816702	1948	tags=38%, list=30%, signal=27%	Suz12/Eef1akmt1/Snw1/Prmt9/Gspt1/Arid4a/Atrx/Sirt7/Chtop/Setdb1/Kansl3/Rbbp5/Kmt2b/Kmt2a/Tet2/Fbxo11/Smyd3/Lmna/Macroh2a1/Ctcf/Paxbp1/Setd4/Mllt6/Auts2/Nelfa/Brd4/Pcmtd2/Pcmtd1/Ash2l/Bcor/Dnmt3a/Chd5/Tet3/Jarid2/Prdm2/Kansl2/Kdm3a/Ash1l
GOBP_STRESS_GRANULE_ASSEMBLY	GOBP_STRESS_GRANULE_ASSEMBLY	25	-0.422338	-1.2535	0.177741	0.836922	0.81998	1605	tags=36%, list=25%, signal=27%	Ythdf3/Csde1/Atxn2l/Pum2/Rps23/Atxn2/Ogfod1/Bicd1/Prrc2c
GOBP_POSITIVE_REGULATION_OF_CELL_MORPHOGENESIS_INVOLVED_IN_DIFFERENTIATION	GOBP_POSITIVE_REGULATION_OF_CELL_MORPHOGENESIS_INVOLVED_IN_DIFFERENTIATION	49	-0.357853	-1.22173	0.178037	0.836996	0.820053	685	tags=22%, list=11%, signal=20%	Calr/Eef2k/Camk2b/Arhgef7/Bhlhb9/Obsl1/Dbn1/Dmtn/Nrp1/Prex1/Baiap2
GOBP_NEGATIVE_REGULATION_OF_CHEMOTAXIS	GOBP_NEGATIVE_REGULATION_OF_CHEMOTAXIS	18	0.438068	1.24395	0.179177	0.841034	0.824009	1058	tags=44%, list=16%, signal=37%	Slit2/Robo2/Sema6d/Ptpn2/Sema3a/Sema7a/Robo1/Sema6a
GOBP_INTERLEUKIN_1_PRODUCTION	GOBP_INTERLEUKIN_1_PRODUCTION	18	-0.458993	-1.25365	0.179966	0.843415	0.826341	479	tags=22%, list=7%, signal=21%	Usp50/Sirpa/Jak2/Smad3
GOBP_HEMATOPOIETIC_STEM_CELL_DIFFERENTIATION	GOBP_HEMATOPOIETIC_STEM_CELL_DIFFERENTIATION	11	0.52686	1.28026	0.181609	0.847132	0.829983	676	tags=36%, list=11%, signal=33%	Xrcc5/Itch/Ufl1/Abl1
GOBP_THYMUS_DEVELOPMENT	GOBP_THYMUS_DEVELOPMENT	17	-0.465523	-1.26304	0.181364	0.847132	0.829983	1576	tags=65%, list=25%, signal=49%	Map2k1/Asxl1/Bcl2/Mad1l1/Mapk1/Psen1/Zbtb1/Lmo4/Jarid2/Bcl11b/Pbx1
GOBP_POSITIVE_REGULATION_OF_INTRACELLULAR_TRANSPORT	GOBP_POSITIVE_REGULATION_OF_INTRACELLULAR_TRANSPORT	102	-0.300185	-1.16617	0.18138	0.847132	0.829983	1278	tags=28%, list=20%, signal=23%	Chrm1/Ywhae/C2cd5/Ripor1/Cdk5/Mff/Hpca/Camk1/Ubr5/Caly/Map2/Pgap1/Ptpn23/Ipo5/Ctdspl2/Hsp90ab1/Usp36/Prnp/Huwe1/Arih2/Rufy3/Numa1/Akap5/Cemip/Tcaf1/Tm9sf4/Kcnb1/Jak2/Smad3
GOBP_MEMBRANE_DEPOLARIZATION_DURING_ACTION_POTENTIAL	GOBP_MEMBRANE_DEPOLARIZATION_DURING_ACTION_POTENTIAL	22	0.410058	1.22902	0.182039	0.847813	0.830651	534	tags=27%, list=8%, signal=25%	Scn1a/Scn2a/Cacna2d1/Scn9a/Ank2/Slc8a1
GOBP_SNRNA_TRANSCRIPTION	GOBP_SNRNA_TRANSCRIPTION	11	0.525383	1.27667	0.183908	0.849831	0.832627	1329	tags=45%, list=21%, signal=36%	Ice1/Snapc1/Snapc4/Snapc3/Cdk7
GOBP_REGULATION_OF_RECEPTOR_LOCALIZATION_TO_SYNAPSE	GOBP_REGULATION_OF_RECEPTOR_LOCALIZATION_TO_SYNAPSE	13	-0.500958	-1.27127	0.183533	0.849831	0.832627	1478	tags=46%, list=23%, signal=36%	Nptn/Dag1/Gpc6/Stx7/Dbn1/Iqsec2
GOBP_REGULATION_OF_FATTY_ACID_OXIDATION	GOBP_REGULATION_OF_FATTY_ACID_OXIDATION	10	-0.535665	-1.25805	0.184307	0.849831	0.832627	325	tags=30%, list=5%, signal=29%	Irs2/Lonp2/Prkag2
GOBP_REGULATION_OF_ALPHA_BETA_T_CELL_ACTIVATION	GOBP_REGULATION_OF_ALPHA_BETA_T_CELL_ACTIVATION	22	-0.433977	-1.24146	0.184746	0.849831	0.832627	1390	tags=41%, list=22%, signal=32%	Ap3b1/Mapk8ip1/Rc3h2/Rc3h1/Hsph1/Itpkb/Cbfb/Zbtb16/Jak2
GOBP_DNA_METHYLATION_OR_DEMETHYLATION	GOBP_DNA_METHYLATION_OR_DEMETHYLATION	30	-0.399715	-1.24084	0.183306	0.849831	0.832627	1781	tags=40%, list=28%, signal=29%	Fto/Atrx/Tdg/Parp1/Kmt2a/Tox/Tet2/Ctcf/Dnmt3a/Tet3/Baz2a/Usp9x
GOBP_POLYSACCHARIDE_BIOSYNTHETIC_PROCESS	GOBP_POLYSACCHARIDE_BIOSYNTHETIC_PROCESS	31	-0.399393	-1.23647	0.183168	0.849831	0.832627	1890	tags=52%, list=29%, signal=37%	Ap2a1/B4galt5/Ext2/Ndst1/Epm2aip1/Cltc/Gsk3a/Pdgfb/Sorbs1/Smpd3/Inpp5k/Irs2/Has1/Csgalnact1/Per2/Ndst3
GOBP_ACTIN_MEDIATED_CELL_CONTRACTION	GOBP_ACTIN_MEDIATED_CELL_CONTRACTION	45	-0.36738	-1.22806	0.184255	0.849831	0.832627	987	tags=33%, list=15%, signal=28%	Bin1/Cacna1g/Limch1/Kcnq1/Kcnn2/Pde4d/Dlg1/Frmd6/Snta1/Kcnd3/Cacna1c/Ryr2/Cacnb2/Pkp2/Sgcd
GOBP_BLOOD_VESSEL_ENDOTHELIAL_CELL_MIGRATION	GOBP_BLOOD_VESSEL_ENDOTHELIAL_CELL_MIGRATION	49	0.326903	1.20039	0.184539	0.849831	0.832627	1135	tags=35%, list=18%, signal=29%	Slit2/Mef2c/Hdac9/Prkca/Jcad/Akt3/Vegfc/Fbxw7/Nr4a1/Abl1/Mia3/Nf1/Efnb2/Atp5a1/Robo1/Hdac5/Sp1
GOBP_POSITIVE_REGULATION_OF_MONOOXYGENASE_ACTIVITY	GOBP_POSITIVE_REGULATION_OF_MONOOXYGENASE_ACTIVITY	11	-0.524773	-1.27022	0.185185	0.850543	0.833326	397	tags=55%, list=6%, signal=51%	Nus1/Hif1a/Apoe/Nos1ap/Por/Ptk2b
GOBP_VASCULAR_ENDOTHELIAL_CELL_PROLIFERATION	GOBP_VASCULAR_ENDOTHELIAL_CELL_PROLIFERATION	10	0.530119	1.27098	0.187225	0.852057	0.834809	1135	tags=50%, list=18%, signal=41%	Mef2c/Akt3/Stat3/Itga4/Sp1
GOBP_AMINO_ACID_IMPORT_ACROSS_PLASMA_MEMBRANE	GOBP_AMINO_ACID_IMPORT_ACROSS_PLASMA_MEMBRANE	15	-0.48059	-1.26388	0.186667	0.852057	0.834809	1745	tags=53%, list=27%, signal=39%	Arl6ip5/Slc16a2/Psen1/Slc1a1/Slc1a4/Slc6a6/Per2/Grm1
GOBP_NEGATIVE_REGULATION_OF_PROTEIN_LOCALIZATION_TO_MEMBRANE	GOBP_NEGATIVE_REGULATION_OF_PROTEIN_LOCALIZATION_TO_MEMBRANE	15	-0.47925	-1.26035	0.186667	0.852057	0.834809	1635	tags=53%, list=25%, signal=40%	Ppfia1/Hectd1/Cltc/Pid1/Lztfl1/Inpp5k/Tmem59/Dmtn
GOBP_REGULATION_OF_LIPID_STORAGE	GOBP_REGULATION_OF_LIPID_STORAGE	14	0.481017	1.25667	0.185819	0.852057	0.834809	732	tags=29%, list=11%, signal=25%	Ptpn2/Fbxw7/Itgav/Mest
GOBP_REGULATION_OF_ACTIN_FILAMENT_LENGTH	GOBP_REGULATION_OF_ACTIN_FILAMENT_LENGTH	72	-0.321657	-1.17995	0.186992	0.852057	0.834809	987	tags=24%, list=15%, signal=20%	Bin1/Arpc2/Grb2/Sptbn4/Sptb/Ssh2/Snx9/Dlg1/Washc2/Tmsb4x/Dbn1/Add2/Prkce/Dmtn/Sptbn2/Ptk2b/Baiap2
GOBP_REGULATION_OF_MUSCLE_CONTRACTION	GOBP_REGULATION_OF_MUSCLE_CONTRACTION	52	0.316721	1.17726	0.186567	0.852057	0.834809	664	tags=29%, list=10%, signal=26%	Arhgap42/Kcnma1/Gucy1a1/Fgf13/Zdhhc21/Pde4b/Ank2/Setd3/Akap9/Chrm3/Chrm2/Slc8a1/Atp1a1/Nr4a1/Atp1b1
GOBP_BRANCHED_CHAIN_AMINO_ACID_CATABOLIC_PROCESS	GOBP_BRANCHED_CHAIN_AMINO_ACID_CATABOLIC_PROCESS	15	0.481849	1.27945	0.189055	0.85212	0.83487	861	tags=27%, list=13%, signal=23%	Hmgcll1/Ivd/Auh/Mccc2
GOBP_CYTOPLASMIC_SEQUESTERING_OF_PROTEIN	GOBP_CYTOPLASMIC_SEQUESTERING_OF_PROTEIN	11	-0.5245	-1.26956	0.188713	0.85212	0.83487	884	tags=45%, list=14%, signal=39%	Ywhab/Dzip1/Pkd1/Tmsb4x/Dbn1
GOBP_VISUAL_BEHAVIOR	GOBP_VISUAL_BEHAVIOR	26	-0.41334	-1.24286	0.188216	0.85212	0.83487	1523	tags=42%, list=24%, signal=32%	Grin2a/Nptn/Kras/Cdk5/Syngap1/Ndrg4/Hrh1/Hmgcr/Tafa2/Neto1/Tanc1
GOBP_NEGATIVE_REGULATION_OF_AXONOGENESIS	GOBP_NEGATIVE_REGULATION_OF_AXONOGENESIS	36	-0.386874	-1.2366	0.188119	0.85212	0.83487	955	tags=31%, list=15%, signal=26%	Map2/Syngap1/Fstl4/Epha7/Rtn4/Dcc/Rufy3/Dab1/Sema4a/Nrp1/Tnr
GOBP_CARBOHYDRATE_BIOSYNTHETIC_PROCESS	GOBP_CARBOHYDRATE_BIOSYNTHETIC_PROCESS	71	-0.321792	-1.17354	0.189233	0.85212	0.83487	1653	tags=37%, list=26%, signal=27%	Sirt7/Ndst1/Epm2aip1/Cltc/Gsk3a/Pdgfb/Adcyap1r1/Sorbs1/Got1/St3gal2/Smpd3/Inpp5k/Slc39a14/Irs2/Has1/St3gal3/St6galnac5/Ranbp2/B4galt1/Gpi1/Chst11/Hrh1/Csgalnact1/Per2/Ndst3/Ptk2b
GOBP_CANONICAL_WNT_SIGNALING_PATHWAY	GOBP_CANONICAL_WNT_SIGNALING_PATHWAY	120	0.263071	1.14293	0.187845	0.85212	0.83487	1049	tags=24%, list=16%, signal=21%	Gpc5/Rnf220/Arntl/Zeb2/Ccnyl1/Wls/Prkn/Tmem131l/Wnt9a/Invs/Egr1/Eda/Apc/Reck/Kpna1/Fgf9/Ppm1a/Tmem9/Rspo3/Rbpj/Fgfr2/Lats1/Tbl1xr1/Axin1/Dvl3/Vps35/Hdac1/Sdhaf2/Ddx3x
GOBP_VASCULATURE_DEVELOPMENT	GOBP_VASCULATURE_DEVELOPMENT	217	-0.262696	-1.14132	0.189069	0.85212	0.83487	709	tags=16%, list=11%, signal=14%	Adgrb3/Mtdh/Flvcr1/Epn2/Ppp3cb/Jak1/Plk2/B4galt1/Dab2ip/Vav3/Ap2b1/Pkm/Adgrb1/Pdpk1/Ptk2/Pkd1/Sulf1/Ywhaz/Atp2b4/Jam3/Zfpm2/Sema4a/Ccbe1/Nrp1/Ggnbp2/Ptk2b/Rapgef2/Col4a1/Col4a2/Sgcd/Spred1/Zmiz1/Smoc2/Cdh13
GOBP_RESPONSE_TO_MUSCLE_STRETCH	GOBP_RESPONSE_TO_MUSCLE_STRETCH	12	-0.508838	-1.27559	0.191126	0.852176	0.834926	838	tags=33%, list=13%, signal=29%	Cdh2/Gpi1/Ptk2/Ryr2
GOBP_SECRETORY_GRANULE_LOCALIZATION	GOBP_SECRETORY_GRANULE_LOCALIZATION	11	0.520538	1.2649	0.190805	0.852176	0.834926	347	tags=27%, list=5%, signal=26%	Ppfia2/Tanc2/Syt4
GOBP_NCRNA_CATABOLIC_PROCESS	GOBP_NCRNA_CATABOLIC_PROCESS	19	0.439098	1.24884	0.190123	0.852176	0.834926	1177	tags=32%, list=18%, signal=26%	Dis3l2/Parn/Dicer1/Drosha/Pnpt1/Zswim8
GOBP_ESTABLISHMENT_OF_ENDOTHELIAL_BARRIER	GOBP_ESTABLISHMENT_OF_ENDOTHELIAL_BARRIER	20	-0.446057	-1.24597	0.191126	0.852176	0.834926	640	tags=30%, list=10%, signal=27%	Rap1b/Pde4d/Ikbkb/Rapgef1/Rapgef2/Rapgef6
GOBP_POSITIVE_REGULATION_OF_SUBSTRATE_ADHESION_DEPENDENT_CELL_SPREADING	GOBP_POSITIVE_REGULATION_OF_SUBSTRATE_ADHESION_DEPENDENT_CELL_SPREADING	18	-0.451404	-1.23292	0.190153	0.852176	0.834926	927	tags=33%, list=14%, signal=29%	Arpc2/Calr/Arhgef7/Dmtn/Nrp1/Prex1
GOBP_REGULATION_OF_CARDIAC_MUSCLE_CONTRACTION	GOBP_REGULATION_OF_CARDIAC_MUSCLE_CONTRACTION	31	-0.397126	-1.22945	0.189769	0.852176	0.834926	777	tags=29%, list=12%, signal=26%	Bin1/Tmem38a/Kcnq1/Pde4d/Dlg1/Calm1/Cacna1c/Ryr2/Pkp2
GOBP_CELL_GROWTH	GOBP_CELL_GROWTH	226	-0.260365	-1.13743	0.191241	0.852176	0.834926	1220	tags=23%, list=19%, signal=19%	Eif4g1/Cpne9/Cdk5/Dcbld2/Smurf1/Mtpn/Igfbp7/Hdgfl2/Flrt1/L1cam/Ppp1r9b/Fhl1/Map2/Ip6k2/Fstl4/Dscam/Meaf6/Auts2/Rnf157/Slit3/Hsp90ab1/Epha7/Ppp3cb/Rtn4/Dcc/Arih2/Rufy3/Chpt1/Akap13/Arhgef11/Cpne5/Plxna4/Raph1/Kdm2b/Bcl11a/Dpysl2/Iqgap1/Dbn1/H3f3b/Usp9x/Sema4a/Sh3gl2/Syt17/Smarca2/Nrp1/Map1b/Tmem108/Ptk2b/Smad3/Cpne6/Tnr/Cdh4
GOBP_NEGATIVE_REGULATION_OF_OXIDATIVE_STRESS_INDUCED_CELL_DEATH	GOBP_NEGATIVE_REGULATION_OF_OXIDATIVE_STRESS_INDUCED_CELL_DEATH	15	0.479742	1.27386	0.191542	0.852249	0.834997	367	tags=20%, list=6%, signal=19%	Oxr1/Prkn/Nr4a3
GOBP_POSITIVE_REGULATION_OF_NOTCH_SIGNALING_PATHWAY	GOBP_POSITIVE_REGULATION_OF_NOTCH_SIGNALING_PATHWAY	14	-0.492835	-1.27524	0.192243	0.853677	0.836396	664	tags=36%, list=10%, signal=32%	Epn2/Tspan5/Aak1/Tspan14/Zmiz1
GOBP_EXTRINSIC_APOPTOTIC_SIGNALING_PATHWAY_VIA_DEATH_DOMAIN_RECEPTORS	GOBP_EXTRINSIC_APOPTOTIC_SIGNALING_PATHWAY_VIA_DEATH_DOMAIN_RECEPTORS	28	-0.406679	-1.24023	0.192434	0.853677	0.836396	1065	tags=29%, list=17%, signal=24%	Arhgef2/Timp3/Sort1/Pea15a/Dab2ip/Stk3/Madd/Bmpr1b
GOBP_FORELIMB_MORPHOGENESIS	GOBP_FORELIMB_MORPHOGENESIS	12	-0.507719	-1.27279	0.192833	0.854178	0.836887	242	tags=33%, list=4%, signal=32%	Rnf165/Zbtb16/Rspo2/Cacna1c
GOBP_POSITIVE_REGULATION_OF_NERVOUS_SYSTEM_PROCESS	GOBP_POSITIVE_REGULATION_OF_NERVOUS_SYSTEM_PROCESS	14	-0.489286	-1.26605	0.193929	0.854628	0.837327	88	tags=21%, list=1%, signal=21%	Dag1/Tenm4/Tnr
GOBP_REGULATION_OF_SPINDLE_ASSEMBLY	GOBP_REGULATION_OF_SPINDLE_ASSEMBLY	15	-0.473838	-1.24612	0.195	0.854628	0.837327	1389	tags=40%, list=22%, signal=31%	Rnf4/Chmp3/Ccsap/Numa1/Drg1/Pdcd6ip
GOBP_POSITIVE_REGULATION_OF_DOUBLE_STRAND_BREAK_REPAIR_VIA_HOMOLOGOUS_RECOMBINATION	GOBP_POSITIVE_REGULATION_OF_DOUBLE_STRAND_BREAK_REPAIR_VIA_HOMOLOGOUS_RECOMBINATION	21	-0.437362	-1.23942	0.193548	0.854628	0.837327	1561	tags=38%, list=24%, signal=29%	Actr2/Parp1/Trrap/Fus/Hdgfl2/Epc1/Meaf6/Ercc6
GOBP_TOXIN_TRANSPORT	GOBP_TOXIN_TRANSPORT	21	-0.436489	-1.23694	0.195246	0.854628	0.837327	424	tags=19%, list=7%, signal=18%	Trip4/Mtmr12/Dnm1/Nrp1
GOBP_REGULATION_OF_CELLULAR_RESPONSE_TO_INSULIN_STIMULUS	GOBP_REGULATION_OF_CELLULAR_RESPONSE_TO_INSULIN_STIMULUS	32	-0.394515	-1.23107	0.195364	0.854628	0.837327	1587	tags=41%, list=25%, signal=31%	Gsk3a/Pid1/Sorl1/Esrra/Snx5/Sorbs1/Inpp5k/Ncoa5/Ptpn11/Ptpn1/Grb14/Atp2b1/Ptpre
GOBP_METAL_ION_EXPORT	GOBP_METAL_ION_EXPORT	26	-0.407732	-1.22599	0.194763	0.854628	0.837327	690	tags=38%, list=11%, signal=34%	Kcnq1/Dlg1/Atp2b1/Slc8a2/Atp1a3/Calm1/Kcnd3/Kcnb1/Atp2b4/Kcnip2
GOBP_NEGATIVE_REGULATION_OF_CELL_CYCLE_G1_S_PHASE_TRANSITION	GOBP_NEGATIVE_REGULATION_OF_CELL_CYCLE_G1_S_PHASE_TRANSITION	30	0.371338	1.20632	0.194373	0.854628	0.837327	1584	tags=40%, list=25%, signal=30%	Myo16/Rfwd3/Dcun1d3/Apc/Rb1/Gigyf2/Plk5/Pkd2/Fbxo31/Cdc73/Apbb1/Atm
GOBP_TRANSMISSION_OF_NERVE_IMPULSE	GOBP_TRANSMISSION_OF_NERVE_IMPULSE	32	0.360445	1.19084	0.19598	0.854628	0.837327	218	tags=19%, list=3%, signal=18%	Scn1a/Kcnd2/Scn2a/Fgf12/Ntrk2/Scn9a
GOBP_MULTICELLULAR_ORGANISMAL_RESPONSE_TO_STRESS	GOBP_MULTICELLULAR_ORGANISMAL_RESPONSE_TO_STRESS	35	0.352148	1.189	0.195545	0.854628	0.837327	893	tags=26%, list=14%, signal=22%	Mef2c/Npas2/Scn9a/Reln/D130043K22Rik/Capn2/Brinp1/Usp46/Grm7
GOBP_NEGATIVE_REGULATION_OF_NEURON_PROJECTION_DEVELOPMENT	GOBP_NEGATIVE_REGULATION_OF_NEURON_PROJECTION_DEVELOPMENT	70	-0.320923	-1.17216	0.196078	0.854628	0.837327	955	tags=26%, list=15%, signal=22%	Map2/Syngap1/Fstl4/Ptpn9/Rit2/Prag1/Epha7/Gak/Stx1b/Rtn4/Dcc/Rufy3/Dab1/Rtn4rl1/Bcl11a/Sema4a/Nrp1/Tnr
GOBP_ENDOCYTOSIS	GOBP_ENDOCYTOSIS	273	-0.251866	-1.12475	0.193362	0.854628	0.837327	1108	tags=20%, list=17%, signal=17%	Lrp8/Hpca/Eps15/Cacng3/Snx12/Gtf2h2/Ano6/Myo18a/Bin1/Caly/Grb2/Tom1/Cbl/Cacng2/Sort1/Rit2/Atxn2/Scamp5/Ap2a2/Ptpn1/Ankrd13b/Fnbp1l/Eef2k/Epn2/Synj2/Gak/Ppp3cb/Ap1s1/Snx9/Stx1b/Ap1g1/Ap2b1/Slc17a7/Xkr4/Adgrb1/Aak1/Arfgap1/Tub/Ahi1/Abl2/Snx10/Dpysl2/Snap25/Bicd1/Sh3gl3/Ociad2/Dlg4/Sh3gl2/Dnm1/Cacng8/Tmem108/Btbd9/Gsg1l/Gria1/Cdh13
GOBP_DENDRITIC_CELL_DIFFERENTIATION	GOBP_DENDRITIC_CELL_DIFFERENTIATION	11	0.517681	1.25796	0.197701	0.856151	0.83882	773	tags=27%, list=12%, signal=24%	Camk4/Itgb8/Rbpj
GOBP_INTERLEUKIN_2_PRODUCTION	GOBP_INTERLEUKIN_2_PRODUCTION	15	0.473181	1.25644	0.199005	0.856151	0.83882	1179	tags=53%, list=18%, signal=44%	Nav3/Homer2/Pde4b/Cd34/Malt1/Abl1/Sptbn1/Map3k7
GOBP_RESPONSE_TO_MANGANESE_ION	GOBP_RESPONSE_TO_MANGANESE_ION	10	0.523197	1.25438	0.198238	0.856151	0.83882	337	tags=20%, list=5%, signal=19%	App/Prkn
GOBP_REGULATION_OF_TRANSLATION_IN_RESPONSE_TO_STRESS	GOBP_REGULATION_OF_TRANSLATION_IN_RESPONSE_TO_STRESS	13	0.488296	1.24977	0.198091	0.856151	0.83882	1049	tags=31%, list=16%, signal=26%	Rps6ka3/Impact/Eif2ak4/Ddx3x
GOBP_LIPID_PHOSPHORYLATION	GOBP_LIPID_PHOSPHORYLATION	10	-0.527344	-1.23851	0.198905	0.856151	0.83882	78	tags=20%, list=1%, signal=20%	Dgkb/Dgkg
GOBP_REGULATION_OF_CHONDROCYTE_DIFFERENTIATION	GOBP_REGULATION_OF_CHONDROCYTE_DIFFERENTIATION	16	-0.464023	-1.23441	0.197279	0.856151	0.83882	1013	tags=38%, list=16%, signal=32%	Runx2/Ptpn11/Por/Bmpr1b/Zbtb16/Smad3
GOBP_ALPHA_BETA_T_CELL_ACTIVATION	GOBP_ALPHA_BETA_T_CELL_ACTIVATION	36	-0.383961	-1.22729	0.19802	0.856151	0.83882	1204	tags=33%, list=19%, signal=27%	Mapk8ip1/Rc3h2/Tox/Rc3h1/Hsph1/Itpkb/Gpr18/Cbfb/Bcl11b/Sema4a/Zbtb16/Jak2
GOBP_CARDIAC_MUSCLE_CELL_ACTION_POTENTIAL_INVOLVED_IN_CONTRACTION	GOBP_CARDIAC_MUSCLE_CELL_ACTION_POTENTIAL_INVOLVED_IN_CONTRACTION	26	-0.404604	-1.21659	0.198036	0.856151	0.83882	987	tags=42%, list=15%, signal=36%	Bin1/Cacna1g/Kcnq1/Kcnn2/Dlg1/Snta1/Kcnd3/Cacna1c/Ryr2/Cacnb2/Pkp2
GOBP_MEMBRANE_REPOLARIZATION	GOBP_MEMBRANE_REPOLARIZATION	24	0.400609	1.21634	0.198511	0.856151	0.83882	664	tags=29%, list=10%, signal=26%	Kcnh7/Cacna2d1/Kcnj3/Ank2/Akap9/Atp1a1/Atp1b1
GOBP_SIGNAL_RELEASE	GOBP_SIGNAL_RELEASE	189	-0.266558	-1.1355	0.199704	0.857924	0.840558	1340	tags=28%, list=21%, signal=22%	Cry2/Sv2a/Aimp1/Gabbr1/Syt7/Acvr1c/Snap23/Rims4/Smpd3/Cdk5/Creb1/Syt13/Kdm5b/Vgf/Irs2/Brsk1/Ptpn11/Napa/Grik5/Nnat/Ptpn23/Kcnq1/Rap1b/Ppp3cb/Stx1b/Syn2/Slc16a10/Abcc4/Ildr2/Nrxn2/Htr2a/Oprm1/Kcnb1/Camk2a/Map2k6/Rab8b/Snap25/Snph/Prkce/Per2/Cplx2/Syt17/Erc2/Rfx3/Rapgef4/Ptprn/Pcsk5/Jak2/Cpe/Syn3/Cacnb2/Prkcg
GOBP_RESPONSE_TO_VITAMIN	GOBP_RESPONSE_TO_VITAMIN	15	-0.472377	-1.24228	0.2	0.857963	0.840595	1932	tags=53%, list=30%, signal=37%	Gdap1/Snw1/Mn1/Igf1r/Hlcs/Dnmt3a/Atp2b1/Map1b
GOBP_PEPTIDYL_LYSINE_METHYLATION	GOBP_PEPTIDYL_LYSINE_METHYLATION	71	-0.319407	-1.16483	0.200653	0.859529	0.842129	1489	tags=31%, list=23%, signal=24%	Setdb1/Kansl3/Rbbp5/Kmt2b/Kmt2a/Tet2/Smyd3/Lmna/Macroh2a1/Setd4/Mllt6/Auts2/Nelfa/Brd4/Ash2l/Bcor/Chd5/Tet3/Jarid2/Kansl2/Kdm3a/Ash1l
GOBP_REGULATION_OF_LONG_TERM_NEURONAL_SYNAPTIC_PLASTICITY	GOBP_REGULATION_OF_LONG_TERM_NEURONAL_SYNAPTIC_PLASTICITY	17	-0.455871	-1.23685	0.201331	0.859925	0.842517	1478	tags=53%, list=23%, signal=41%	Nptn/Kras/Grik2/Syngap1/Neurl1a/Camk2b/Grm5/Neto1/Dlg4
GOBP_NEURON_CELLULAR_HOMEOSTASIS	GOBP_NEURON_CELLULAR_HOMEOSTASIS	20	-0.442566	-1.23622	0.203072	0.859925	0.842517	1196	tags=40%, list=19%, signal=33%	Clcn3/Cdk5/Tyro3/Atp2b2/Atp2b1/Slc8a2/Tmem175/Cacnb2
GOBP_MYELOID_CELL_APOPTOTIC_PROCESS	GOBP_MYELOID_CELL_APOPTOTIC_PROCESS	12	0.498042	1.23618	0.201923	0.859925	0.842517	404	tags=25%, list=6%, signal=23%	Mef2c/Kitl/Maea
GOBP_REGULATION_OF_MYELOID_CELL_APOPTOTIC_PROCESS	GOBP_REGULATION_OF_MYELOID_CELL_APOPTOTIC_PROCESS	12	0.498042	1.23618	0.201923	0.859925	0.842517	404	tags=25%, list=6%, signal=23%	Mef2c/Kitl/Maea
GOBP_POSITIVE_REGULATION_OF_PROTEIN_LOCALIZATION_TO_NUCLEUS	GOBP_POSITIVE_REGULATION_OF_PROTEIN_LOCALIZATION_TO_NUCLEUS	30	-0.392237	-1.21763	0.202946	0.859925	0.842517	1604	tags=33%, list=25%, signal=25%	Rbm22/Psen1/Parp1/Eif2ak3/Pinx1/Ubr5/Ipo5/Hsp90ab1/Jak2/Smad3
GOBP_LIMBIC_SYSTEM_DEVELOPMENT	GOBP_LIMBIC_SYSTEM_DEVELOPMENT	46	-0.358014	-1.20884	0.203306	0.859925	0.842517	1260	tags=30%, list=20%, signal=25%	Ogdh/Ywhae/Cdk5/Lrp8/Ppp1r9b/Phlpp2/Srd5a1/Dab1/Kcna1/Atp2b4/Kirrel3/Hap1/Nrp1/Tmem108
GOBP_LEUKOCYTE_CHEMOTAXIS	GOBP_LEUKOCYTE_CHEMOTAXIS	45	-0.360966	-1.20662	0.20268	0.859925	0.842517	788	tags=22%, list=12%, signal=20%	Gpr18/Calr/Vav3/Ptk2/Hrh1/Jam3/Lyst/Prex1/Ptk2b/Camk1d
GOBP_GLUTAMATE_RECEPTOR_SIGNALING_PATHWAY	GOBP_GLUTAMATE_RECEPTOR_SIGNALING_PATHWAY	39	-0.371392	-1.20662	0.203333	0.859925	0.842517	319	tags=21%, list=5%, signal=20%	Kcnb1/Grm5/Grik4/Grin2b/Homer1/Ptk2b/Grm1/Gria1
GOBP_MALE_GAMETE_GENERATION	GOBP_MALE_GAMETE_GENERATION	173	-0.270899	-1.13891	0.201201	0.859925	0.842517	857	tags=18%, list=13%, signal=16%	Neurl1a/Lgr4/Cabyr/Ubr2/Taf1/Adamts2/Calr/Slc2a3/Dnmt3a/Prkag1/Dzip1/B4galnt1/Mycbp/Chd5/Brdt/Sycp3/Klhl10/Ybx3/Kdm2b/Tsnax/Fndc3a/Cfap54/Atp2b4/Jam3/Kdm3a/H3f3b/Smarca2/Zbtb16/Ggnbp2/Cadm1/Mical2/Wipf3
GOBP_ACTION_POTENTIAL	GOBP_ACTION_POTENTIAL	73	0.290284	1.14584	0.204134	0.862093	0.844642	1138	tags=33%, list=18%, signal=27%	Scn1a/Kcnd2/Scn2a/Kcnh7/Cacna2d1/Fgf12/Kcnj3/Ntrk2/Scn9a/Fgf13/Ank2/Akap9/Slc8a1/Atp1a1/Atp1b1/Fmr1/Dmd/Cxadr/Slmap/Nrcam/Scn3b/Kcna2/Scn3a/Gpd1l
GOBP_FACULTATIVE_HETEROCHROMATIN_ASSEMBLY	GOBP_FACULTATIVE_HETEROCHROMATIN_ASSEMBLY	18	-0.446837	-1.22045	0.207131	0.867662	0.850098	1034	tags=56%, list=16%, signal=47%	Tasor/Morc2a/Phf8/Setdb1/Resf1/Macroh2a1/Pphln1/Dnmt3a/Baz2a/L3mbtl3
GOBP_MODULATION_BY_HOST_OF_SYMBIONT_PROCESS	GOBP_MODULATION_BY_HOST_OF_SYMBIONT_PROCESS	31	0.364082	1.19512	0.207071	0.867662	0.850098	1754	tags=45%, list=27%, signal=33%	Prkn/Fbxl2/Chd1/Fmr1/Hdac1/Eif2ak4/Sp1/Ctdp1/Napepld/Igf2r/Tmem41b/Ep300/Tbc1d20/Ythdc2
GOBP_T_CELL_DIFFERENTIATION	GOBP_T_CELL_DIFFERENTIATION	64	-0.324327	-1.16524	0.207178	0.867662	0.850098	1205	tags=27%, list=19%, signal=22%	Zbtb1/Rc3h2/Tox/Rc3h1/Runx2/Itpkb/Gpr18/Rasgrp1/Cr1l/Ppp3cb/Cbfb/Foxo3/Bcl11b/Sema4a/Zbtb16/Prex1/Zmiz1
GOBP_POSITIVE_REGULATION_OF_CYTOSKELETON_ORGANIZATION	GOBP_POSITIVE_REGULATION_OF_CYTOSKELETON_ORGANIZATION	89	-0.302767	-1.15332	0.206452	0.867662	0.850098	987	tags=21%, list=15%, signal=18%	Bin1/Arhgef10l/Ckap5/Arpc2/Grb2/Limch1/Snx9/Numa1/Drg1/Dlg1/Washc2/Ppm1e/Prkce/Nrp1/Map1b/Ntrk3/Ptk2b/Baiap2/Smad3
GOBP_VASCULAR_PROCESS_IN_CIRCULATORY_SYSTEM	GOBP_VASCULAR_PROCESS_IN_CIRCULATORY_SYSTEM	82	0.282781	1.13634	0.206349	0.867662	0.850098	1044	tags=27%, list=16%, signal=23%	Slc2a13/Slit2/Arhgap42/Slc4a4/Kcnma1/Gucy1a1/Zdhhc21/Chrm3/Slc1a2/Slc8a1/Tek/Hrh2/Scpep1/Abl1/Slc24a3/Insr/Npr3/Arhgap35/Fermt2/Htr7/Rock1/Slc12a2
GOBP_POSITIVE_REGULATION_OF_PROTEIN_PHOSPHORYLATION	GOBP_POSITIVE_REGULATION_OF_PROTEIN_PHOSPHORYLATION	256	-0.25231	-1.11918	0.207194	0.867662	0.850098	667	tags=16%, list=10%, signal=15%	Hsp90ab1/Mmd/Epha7/Snx9/Prnp/Prkag1/Dab2ip/Oprd1/Akap13/Dab1/Ercc6/Pdpk1/Stk3/Ptk2/Dlg1/Htr2a/Pkd1/Slc8a2/Nrg1/Fnip1/Cemip/Calm1/Ccnt2/Grm5/Atp2b4/Agap2/Map2k6/Iqgap1/Camkk1/Madd/Bmpr1b/Dlg4/Ccnd2/Pdgfc/Nrp1/Ntrk3/Ptk2b/Mnat1/Slco3a1/Jak2/Rapgef2/Prkag2
GOBP_PEPTIDYL_THREONINE_MODIFICATION	GOBP_PEPTIDYL_THREONINE_MODIFICATION	76	-0.312862	-1.16025	0.208333	0.871212	0.853576	507	tags=13%, list=8%, signal=12%	Pdpk1/Hipk4/Cemip/Calm1/Camk2a/Dmtn/Galnt16/Spred1/Prkag2/Spred2
GOBP_NEGATIVE_REGULATION_OF_MUSCLE_HYPERTROPHY	GOBP_NEGATIVE_REGULATION_OF_MUSCLE_HYPERTROPHY	14	-0.483075	-1.24998	0.209106	0.871843	0.854195	1939	tags=64%, list=30%, signal=45%	P2rx4/Errfi1/Tomm70a/Gsk3a/Pparg/Lmna/Jarid2/Atp2b4/Smad3
GOBP_STRIATED_MUSCLE_CELL_DEVELOPMENT	GOBP_STRIATED_MUSCLE_CELL_DEVELOPMENT	17	-0.450825	-1.22316	0.209651	0.871843	0.854195	1613	tags=41%, list=25%, signal=31%	Plec/Tmod2/Tpm1/Mef2a/Akap13/Nebl/Obsl1
GOBP_NEPHRON_EPITHELIUM_DEVELOPMENT	GOBP_NEPHRON_EPITHELIUM_DEVELOPMENT	30	-0.389585	-1.20939	0.209493	0.871843	0.854195	451	tags=27%, list=7%, signal=25%	Dlg1/Pkd1/Ahi1/Greb1l/Iqgap1/Kif26b/Klhl3/Pbx1
GOBP_CELLULAR_MONOVALENT_INORGANIC_CATION_HOMEOSTASIS	GOBP_CELLULAR_MONOVALENT_INORGANIC_CATION_HOMEOSTASIS	48	0.322295	1.17193	0.209596	0.871843	0.854195	722	tags=19%, list=11%, signal=17%	Slc4a4/Kcnma1/Atp6v1h/Slc9a9/Slc8a1/Atp1a1/Atp1b1/Tmem9/Tmem165
GOBP_NEGATIVE_REGULATION_OF_DEFENSE_RESPONSE_TO_VIRUS	GOBP_NEGATIVE_REGULATION_OF_DEFENSE_RESPONSE_TO_VIRUS	10	0.516535	1.23841	0.211454	0.872605	0.854941	1227	tags=40%, list=19%, signal=32%	Sec14l1/Itch/Ufd1/Nploc4
GOBP_FIBROBLAST_MIGRATION	GOBP_FIBROBLAST_MIGRATION	24	-0.413214	-1.20968	0.21202	0.872605	0.854941	979	tags=46%, list=15%, signal=39%	Rffl/Wdpcp/Plec/Pip5k1a/Has1/Arid5b/Arhgef7/Ptk2/Iqgap1/Prkce/Dmtn
GOBP_VASCULOGENESIS	GOBP_VASCULOGENESIS	24	-0.413063	-1.20924	0.21202	0.872605	0.854941	187	tags=17%, list=3%, signal=16%	Zfpm2/Rapgef2/Spred1/Zmiz1
GOBP_GLYCOLIPID_BIOSYNTHETIC_PROCESS	GOBP_GLYCOLIPID_BIOSYNTHETIC_PROCESS	30	-0.388385	-1.20567	0.211129	0.872605	0.854941	914	tags=23%, list=14%, signal=20%	St3gal3/Pgap1/St6galnac5/B4galnt1/St8sia5/Pigk/Large1
GOBP_SMOOTH_MUSCLE_CELL_MIGRATION	GOBP_SMOOTH_MUSCLE_CELL_MIGRATION	27	0.383477	1.19231	0.210797	0.872605	0.854941	586	tags=22%, list=9%, signal=20%	Slit2/Mef2c/Sema6d/Bmpr1a/Nr4a3/Fgf9
GOBP_PROTEIN_LOCALIZATION_TO_CELL_JUNCTION	GOBP_PROTEIN_LOCALIZATION_TO_CELL_JUNCTION	67	-0.325191	-1.17244	0.211921	0.872605	0.854941	626	tags=30%, list=10%, signal=27%	Cdk5/Dag1/Gpc6/Cacng3/Nsg1/Cacng2/Stx1b/Jak1/Nptx1/Nrxn2/Dlg1/Nectin1/Mapk8ip3/Jam3/Snap25/Dlg4/Iqsec2/Shank1/Homer1/Baiap2
GOBP_REGULATED_EXOCYTOSIS	GOBP_REGULATED_EXOCYTOSIS	114	-0.287254	-1.148	0.212168	0.872605	0.854941	944	tags=22%, list=15%, signal=19%	Cacna1g/Napa/Cbl/Grik5/Rasgrp1/Scamp5/Rap1b/Ppp3cb/Stx1b/Ap1g1/Syn2/Rab15/Abcc4/Pdpk1/Htr2a/Kcnb1/Snap25/Snph/Dmtn/Cplx2/Syt17/Erc2/Rapgef4/Cacnb2/Prkcg
GOBP_REGULATION_OF_CELLULAR_COMPONENT_SIZE	GOBP_REGULATION_OF_CELLULAR_COMPONENT_SIZE	168	-0.269402	-1.1275	0.21148	0.872605	0.854941	1025	tags=21%, list=16%, signal=18%	Ano6/Bin1/L1cam/Map2/Arpc2/Grb2/Fstl4/Dscam/Sptbn4/Sptb/Ssh2/Hsp90ab1/Epha7/Snx9/Rtn4/Dcc/Vav3/Rufy3/Plxna4/Dlg1/Washc2/Tmsb4x/Dpysl2/Dbn1/Add2/Prkce/Sema4a/Dmtn/Nrp1/Map1b/Sptbn2/Ptk2b/Baiap2/Tnr/Cdh4
GOBP_CELLULAR_CARBOHYDRATE_BIOSYNTHETIC_PROCESS	GOBP_CELLULAR_CARBOHYDRATE_BIOSYNTHETIC_PROCESS	29	-0.394538	-1.21059	0.214521	0.873171	0.855495	1832	tags=48%, list=29%, signal=35%	B4galt5/Ext2/Ndst1/Epm2aip1/Gsk3a/Sorbs1/Got1/Inpp5k/Irs2/Has1/B4galt1/Csgalnact1/Per2/Ndst3
GOBP_ADP_METABOLIC_PROCESS	GOBP_ADP_METABOLIC_PROCESS	38	-0.370133	-1.19635	0.214405	0.873171	0.855495	662	tags=21%, list=10%, signal=19%	Pfkp/Prkag1/Pkm/Gpi1/Htr2a/Ak5/Zbtb20/Prkag2
GOBP_VIRAL_GENE_EXPRESSION	GOBP_VIRAL_GENE_EXPRESSION	49	-0.349397	-1.19286	0.212978	0.873171	0.855495	1708	tags=37%, list=27%, signal=27%	Ssb/Mgat4b/Gsk3a/Mgat1/Csde1/Usf2/St3gal2/Cdk9/Inpp5k/St6gal1/Mgat5/St3gal3/Csnk1a1/Mcts1/Trim11/Ccnt2/Rsf1/Mgat4c
GOBP_CARDIAC_MUSCLE_CELL_ACTION_POTENTIAL	GOBP_CARDIAC_MUSCLE_CELL_ACTION_POTENTIAL	44	-0.352912	-1.17564	0.214642	0.873171	0.855495	690	tags=27%, list=11%, signal=25%	Kcnq1/Hcn2/Kcnn2/Dlg1/Snta1/Calm1/Kcnd3/Kcnip2/Cacna1c/Ryr2/Cacnb2/Pkp2
GOBP_POSITIVE_REGULATION_OF_TRANSMEMBRANE_TRANSPORT	GOBP_POSITIVE_REGULATION_OF_TRANSMEMBRANE_TRANSPORT	91	-0.301526	-1.15845	0.214286	0.873171	0.855495	1291	tags=27%, list=20%, signal=22%	Sorbs1/Mef2a/C2cd5/Stim1/Cdk5/Cacng3/Irs2/Ano6/Ndufa4/Ptpn11/Cacng2/Kcnq1/Pdpk1/Trpc6/Kcna1/Cemip/Tcaf1/Calm1/Tmsb4x/Stim2/Kcnip2/Tesc/Hap1/Ryr2/Cacnb2
GOBP_REGULATION_OF_MYELOID_CELL_DIFFERENTIATION	GOBP_REGULATION_OF_MYELOID_CELL_DIFFERENTIATION	64	-0.321905	-1.15654	0.213703	0.873171	0.855495	702	tags=20%, list=11%, signal=18%	Ndfip1/Cnot4/Ubash3b/Mapk11/Foxo3/Klf13/Rcor1/Acin1/Tesc/Zbtb16/Tmem178/Ptk2b/Rbfox2
GOBP_SKELETAL_SYSTEM_DEVELOPMENT	GOBP_SKELETAL_SYSTEM_DEVELOPMENT	156	-0.272704	-1.13357	0.214178	0.873171	0.855495	600	tags=23%, list=9%, signal=21%	Thbs3/Pls3/Mcph1/Runx2/Ptpn11/Ankrd11/Thra/Rpl13/Arid5b/Flvcr1/Srd5a1/Akap13/Ank/Mapk11/Dlg1/Ncan/Pkd1/Chst11/Hexb/Por/Sulf1/Snx10/Ski/Map2k6/Mef2d/Ash1l/Mmp16/Csgalnact1/Bmpr1b/Spns2/Zbtb16/Pdgfc/Pcsk5/Rspo2/Pbx1/Smad3
GOBP_REGULATION_OF_NEUROTRANSMITTER_LEVELS	GOBP_REGULATION_OF_NEUROTRANSMITTER_LEVELS	108	0.266533	1.13052	0.212885	0.873171	0.855495	896	tags=25%, list=14%, signal=22%	Cadps2/Mef2c/Rph3a/Ppfia3/Adcy1/Syp/Prkn/Syt4/Prepl/Cspg5/Stx1a/Rims1/Daglb/Syt1/Nrxn1/Slc1a2/Rap1a/Stxbp1/Cask/Rims2/Nr4a1/Syt2/Fmr1/Cadps/Nf1/Snca/Unc13a
GOBP_SECRETORY_GRANULE_ORGANIZATION	GOBP_SECRETORY_GRANULE_ORGANIZATION	14	-0.477146	-1.23464	0.215852	0.875725	0.857997	180	tags=21%, list=3%, signal=21%	Creb1/Lyst/Ptprn
GOBP_GLYCOPROTEIN_CATABOLIC_PROCESS	GOBP_GLYCOPROTEIN_CATABOLIC_PROCESS	10	-0.520422	-1.22225	0.217153	0.875725	0.857997	117	tags=50%, list=2%, signal=49%	Cst3/Edem3/Oga/Ngly1/Man1a
GOBP_TELENCEPHALON_GLIAL_CELL_MIGRATION	GOBP_TELENCEPHALON_GLIAL_CELL_MIGRATION	17	-0.449097	-1.21847	0.216306	0.875725	0.857997	1196	tags=41%, list=19%, signal=34%	Cdk5/Lrp8/Bmerb1/Rtn4/Dab2ip/Dab1/Zmiz1
GOBP_RESPONSE_TO_KETONE	GOBP_RESPONSE_TO_KETONE	70	-0.315711	-1.15313	0.21732	0.875725	0.857997	1103	tags=29%, list=17%, signal=24%	Hpca/Igfbp7/Smyd3/Ppp1r9b/Hnrnpd/Cbl/Plat/Gabrb1/Gng2/Calr/Slit3/Srd5a1/Gpi1/Atp2b1/Foxo3/Por/Klf9/Prkce/Ntrk3/Jak2
GOBP_AGING	GOBP_AGING	104	-0.291179	-1.13795	0.217116	0.875725	0.857997	988	tags=21%, list=15%, signal=18%	Lmna/Ppp1r9b/Grb2/Elavl4/Calr/Polb/Dnmt3a/Prnp/Plk2/Ctnna1/Mapk11/Ybx1/Atp2b1/Htr2a/Foxo3/Prdm2/Grm5/Map2k6/Rnf165/Nuak1/Col4a2/Zmiz1
GOBP_POSITIVE_REGULATION_OF_TRANSFERASE_ACTIVITY	GOBP_POSITIVE_REGULATION_OF_TRANSFERASE_ACTIVITY	230	-0.256258	-1.12112	0.21645	0.875725	0.857997	778	tags=20%, list=12%, signal=18%	Rasgrp1/Srcin1/Ranbp2/Ptpn1/Hsp90ab1/Mmd/Epha7/Snx9/Prnp/Prkag1/Lmo4/Dab2ip/Vav3/Akap13/Dab1/Ercc6/Pdpk1/Stk3/Ptk2/Dlg1/Htr2a/Pkd1/Slc8a2/Nrg1/Cemip/Calm1/Ccnt2/Grm5/Atp2b4/Agap2/Map2k6/Iqgap1/Epha10/Camkk1/Madd/Bmpr1b/Dlg4/Ccnd2/Pdgfc/Ntrk3/Ptk2b/Mnat1/Jak2/Rapgef2/Prkag2
GOBP_REGULATION_OF_GROWTH	GOBP_REGULATION_OF_GROWTH	265	0.22686	1.08177	0.216393	0.875725	0.857997	897	tags=20%, list=14%, signal=18%	Erbb4/Vgll4/Slit2/Ndrg3/Mef2c/Plcb1/Sema6d/Rps6ka3/Sdcbp/Ulk2/Wrn/Fgf13/App/Bmpr1a/Prkn/Syt4/Enox2/Cspg5/Ttl/Rims1/D130043K22Rik/Cdc42/Dcun1d3/Syt1/Shtn1/Cdkl5/Vps54/Sema3a/Trpc5/Itch/Rb1/Ppp2ca/Fgf9/Rab21/Epb41l3/Rims2/Golga4/Syt2/Abl1/Socs6/Rbpj/Fgfr2/Insr/Lats1/Dcun1d5/Zmat3/Gpam/Ncbp1/Csnk2a1/Pak2/Unc13a/Sema7a
GOBP_NEGATIVE_REGULATION_OF_ACTIN_FILAMENT_POLYMERIZATION	GOBP_NEGATIVE_REGULATION_OF_ACTIN_FILAMENT_POLYMERIZATION	29	-0.391923	-1.20256	0.217822	0.876564	0.85882	865	tags=31%, list=13%, signal=27%	Mtpn/Sptbn4/Sptb/Ssh2/Washc2/Tmsb4x/Add2/Dmtn/Sptbn2
GOBP_REGULATION_OF_CARDIAC_MUSCLE_CONTRACTION_BY_REGULATION_OF_THE_RELEASE_OF_SEQUESTERED_CALCIUM_ION	GOBP_REGULATION_OF_CARDIAC_MUSCLE_CONTRACTION_BY_REGULATION_OF_THE_RELEASE_OF_SEQUESTERED_CALCIUM_ION	13	-0.485265	-1.23145	0.219554	0.882348	0.864486	777	tags=31%, list=12%, signal=27%	Tmem38a/Calm1/Cacna1c/Ryr2
GOBP_MAINTENANCE_OF_PROTEIN_LOCATION_IN_NUCLEUS	GOBP_MAINTENANCE_OF_PROTEIN_LOCATION_IN_NUCLEUS	10	0.510954	1.22503	0.220264	0.883803	0.865912	1219	tags=50%, list=19%, signal=41%	Sun1/Sun2/Hnrnpu/Syne1/Morc3
GOBP_POSITIVE_REGULATION_OF_INTERLEUKIN_1_BETA_PRODUCTION	GOBP_POSITIVE_REGULATION_OF_INTERLEUKIN_1_BETA_PRODUCTION	10	-0.517524	-1.21545	0.220803	0.883803	0.865912	479	tags=30%, list=7%, signal=28%	Usp50/Jak2/Smad3
GOBP_NEUTROPHIL_MIGRATION	GOBP_NEUTROPHIL_MIGRATION	21	-0.427047	-1.21019	0.220713	0.883803	0.865912	588	tags=19%, list=9%, signal=17%	Vav3/Jam3/Prex1/Camk1d
GOBP_POSITIVE_REGULATION_OF_RELEASE_OF_SEQUESTERED_CALCIUM_ION_INTO_CYTOSOL	GOBP_POSITIVE_REGULATION_OF_RELEASE_OF_SEQUESTERED_CALCIUM_ION_INTO_CYTOSOL	15	-0.461602	-1.21394	0.221667	0.884437	0.866533	507	tags=27%, list=8%, signal=25%	Pdpk1/Cemip/Calm1/Hap1
GOBP_REGULATION_OF_NOTCH_SIGNALING_PATHWAY	GOBP_REGULATION_OF_NOTCH_SIGNALING_PATHWAY	34	-0.381394	-1.20485	0.221298	0.884437	0.866533	857	tags=24%, list=13%, signal=20%	Neurl1a/Dtx1/Prag1/Epn2/Tspan5/Aak1/Tspan14/Zmiz1
GOBP_CALCINEURIN_MEDIATED_SIGNALING	GOBP_CALCINEURIN_MEDIATED_SIGNALING	23	-0.415375	-1.20003	0.221849	0.884437	0.866533	1052	tags=35%, list=16%, signal=29%	Cherp/Adgrb2/Sppl3/Ppp3cb/Prnp/Slc8a2/Nrg1/Atp2b4
GOBP_POSITIVE_REGULATION_OF_BLOOD_CIRCULATION	GOBP_POSITIVE_REGULATION_OF_BLOOD_CIRCULATION	11	-0.510815	-1.23644	0.22575	0.885926	0.867992	1861	tags=64%, list=29%, signal=45%	Adrb1/Gsk3a/Slc1a1/Tpm1/Kcnq1/Pde4d/Ryr2
GOBP_REGULATION_OF_GRANULOCYTE_CHEMOTAXIS	GOBP_REGULATION_OF_GRANULOCYTE_CHEMOTAXIS	12	-0.490358	-1.22926	0.226962	0.885926	0.867992	458	tags=25%, list=7%, signal=23%	Ptk2/Jam3/Camk1d
GOBP_VENTRICULAR_CARDIAC_MUSCLE_CELL_MEMBRANE_REPOLARIZATION	GOBP_VENTRICULAR_CARDIAC_MUSCLE_CELL_MEMBRANE_REPOLARIZATION	11	0.503714	1.22402	0.225287	0.885926	0.867992	427	tags=36%, list=7%, signal=34%	Cacna2d1/Kcnj3/Ank2/Akap9
GOBP_POSITIVE_REGULATION_OF_REACTIVE_OXYGEN_SPECIES_METABOLIC_PROCESS	GOBP_POSITIVE_REGULATION_OF_REACTIVE_OXYGEN_SPECIES_METABOLIC_PROCESS	14	-0.470675	-1.2179	0.229342	0.885926	0.867992	1578	tags=50%, list=25%, signal=38%	Pdgfb/Clcn3/Pid1/Grb2/Adgrb1/Foxo3/Ptk2b
GOBP_RESPONSE_TO_ISOQUINOLINE_ALKALOID	GOBP_RESPONSE_TO_ISOQUINOLINE_ALKALOID	14	-0.470184	-1.21662	0.229342	0.885926	0.867992	967	tags=43%, list=15%, signal=36%	Ppp1r9b/Pea15a/Gpi1/Oprm1/Prkce/Prkcg
GOBP_ODONTOGENESIS_OF_DENTIN_CONTAINING_TOOTH	GOBP_ODONTOGENESIS_OF_DENTIN_CONTAINING_TOOTH	20	-0.434082	-1.21252	0.223549	0.885926	0.867992	1227	tags=40%, list=19%, signal=32%	Smpd3/Stim1/Runx2/Ankrd11/Ctnna1/Nectin1/Bcl11b/Rspo2
GOBP_RESPONSE_TO_PROSTAGLANDIN_E	GOBP_RESPONSE_TO_PROSTAGLANDIN_E	10	-0.515953	-1.21176	0.222628	0.885926	0.867992	967	tags=40%, list=15%, signal=34%	Akap8/Ppp1r9b/Gng2/Prkce
GOBP_POSITIVE_REGULATION_OF_BIOMINERALIZATION	GOBP_POSITIVE_REGULATION_OF_BIOMINERALIZATION	16	0.446421	1.21036	0.224638	0.885926	0.867992	534	tags=31%, list=8%, signal=29%	Ptn/Mef2c/Nell1/Bmpr1a/Slc8a1
GOBP_POSITIVE_REGULATION_OF_BONE_MINERALIZATION	GOBP_POSITIVE_REGULATION_OF_BONE_MINERALIZATION	16	0.446421	1.21036	0.224638	0.885926	0.867992	534	tags=31%, list=8%, signal=29%	Ptn/Mef2c/Nell1/Bmpr1a/Slc8a1
GOBP_HISTONE_H2A_UBIQUITINATION	GOBP_HISTONE_H2A_UBIQUITINATION	17	-0.4446	-1.20627	0.229617	0.885926	0.867992	1057	tags=35%, list=16%, signal=30%	Ubr5/Pcgf6/Ubr2/Rybp/Bcor/Kdm2b
GOBP_MICROTUBULE_ORGANIZING_CENTER_LOCALIZATION	GOBP_MICROTUBULE_ORGANIZING_CENTER_LOCALIZATION	16	0.444616	1.20547	0.229469	0.885926	0.867992	460	tags=25%, list=7%, signal=23%	Sun1/Sun2/Akap9/Dync1li2
GOBP_ENDOTHELIAL_CELL_DEVELOPMENT	GOBP_ENDOTHELIAL_CELL_DEVELOPMENT	22	-0.420397	-1.20261	0.223729	0.885926	0.867992	640	tags=27%, list=10%, signal=25%	Rap1b/Pde4d/Ikbkb/Rapgef1/Rapgef2/Rapgef6
GOBP_POSITIVE_REGULATION_OF_PROTEIN_TYROSINE_KINASE_ACTIVITY	GOBP_POSITIVE_REGULATION_OF_PROTEIN_TYROSINE_KINASE_ACTIVITY	22	-0.419057	-1.19878	0.228814	0.885926	0.867992	1108	tags=55%, list=17%, signal=45%	Dlg3/Pdgfb/Dvl2/Lrp8/Neurl1a/Srcin1/Ptpn1/Prnp/Ercc6/Nrg1/Grm5/Dlg4
GOBP_NEPHRON_MORPHOGENESIS	GOBP_NEPHRON_MORPHOGENESIS	19	-0.432596	-1.19743	0.227806	0.885926	0.867992	451	tags=37%, list=7%, signal=34%	Dlg1/Pkd1/Ahi1/Greb1l/Kif26b/Klhl3/Pbx1
GOBP_POSITIVE_REGULATION_OF_DOUBLE_STRAND_BREAK_REPAIR	GOBP_POSITIVE_REGULATION_OF_DOUBLE_STRAND_BREAK_REPAIR	34	-0.378483	-1.19565	0.22629	0.885926	0.867992	1561	tags=32%, list=24%, signal=25%	Actr2/Parp1/Trrap/Fus/Slf2/Pnkp/Shld2/Hdgfl2/Epc1/Meaf6/Ercc6
GOBP_CALCIUM_ION_TRANSMEMBRANE_TRANSPORT_VIA_HIGH_VOLTAGE_GATED_CALCIUM_CHANNEL	GOBP_CALCIUM_ION_TRANSMEMBRANE_TRANSPORT_VIA_HIGH_VOLTAGE_GATED_CALCIUM_CHANNEL	10	-0.508611	-1.19451	0.228102	0.885926	0.867992	987	tags=40%, list=15%, signal=34%	Bin1/Cacnb1/Cacna1c/Cacnb2
GOBP_EXPORT_ACROSS_PLASMA_MEMBRANE	GOBP_EXPORT_ACROSS_PLASMA_MEMBRANE	30	-0.384371	-1.19321	0.227496	0.885926	0.867992	690	tags=33%, list=11%, signal=30%	Kcnq1/Abcc4/Dlg1/Atp2b1/Slc8a2/Atp1a3/Calm1/Kcnd3/Kcnb1/Kcnip2
GOBP_SPROUTING_ANGIOGENESIS	GOBP_SPROUTING_ANGIOGENESIS	45	-0.354285	-1.18429	0.224456	0.885926	0.867992	664	tags=22%, list=10%, signal=20%	Epn2/Jak1/Plk2/Pkm/Pdpk1/Ccbe1/Nrp1/Ptk2b/Spred1/Cdh13
GOBP_NEGATIVE_REGULATION_OF_PROTEIN_MODIFICATION_BY_SMALL_PROTEIN_CONJUGATION_OR_REMOVAL	GOBP_NEGATIVE_REGULATION_OF_PROTEIN_MODIFICATION_BY_SMALL_PROTEIN_CONJUGATION_OR_REMOVAL	46	-0.350606	-1.18382	0.22314	0.885926	0.867992	1653	tags=39%, list=26%, signal=29%	Sirt7/Caml/Rpl11/Psen1/Rpl5/Gnl3l/Pinx1/Marchf7/Cdk5/Ubr5/Hdac8/Gps2/Rps7/Taf1/Adgrb1/Prkce/Per2/Prkcg
GOBP_SCF_DEPENDENT_PROTEASOMAL_UBIQUITIN_DEPENDENT_PROTEIN_CATABOLIC_PROCESS	GOBP_SCF_DEPENDENT_PROTEASOMAL_UBIQUITIN_DEPENDENT_PROTEIN_CATABOLIC_PROCESS	27	0.380342	1.18256	0.22365	0.885926	0.867992	1532	tags=33%, list=24%, signal=25%	Fbxl17/Fbxw7/Fbxo33/Fbxo38/Fbxl2/Fbxl5/Fbxl4/Fbxo31/Styx
GOBP_NEGATIVE_REGULATION_OF_DEVELOPMENTAL_GROWTH	GOBP_NEGATIVE_REGULATION_OF_DEVELOPMENTAL_GROWTH	46	-0.347511	-1.17337	0.226446	0.885926	0.867992	648	tags=28%, list=10%, signal=26%	Map2/Fstl4/Epha7/Rtn4/Dcc/Mapk11/Jarid2/Wwc1/Stk3/Bcl11a/Sema4a/Nrp1/Tnr
GOBP_CYTOKINE_MEDIATED_SIGNALING_PATHWAY	GOBP_CYTOKINE_MEDIATED_SIGNALING_PATHWAY	113	-0.286091	-1.14016	0.228482	0.885926	0.867992	934	tags=24%, list=15%, signal=21%	Angpt1/Hipk1/Traf3/Lrp8/Ptpn11/Gps2/Cbl/Il1rapl2/Rnf185/Ptpn1/Xiap/Slit3/Hsp90ab1/Jak1/Pxdn/Cyld/Chuk/Ikbkb/Foxo3/Tmsb4x/Numbl/Lifr/Cdip1/Ccdc3/Traip/Ptk2b/Jak2
GOBP_REGULATION_OF_AXONOGENESIS	GOBP_REGULATION_OF_AXONOGENESIS	96	-0.294145	-1.1362	0.229068	0.885926	0.867992	986	tags=23%, list=15%, signal=20%	L1cam/Map2/Brsk1/Syngap1/Fstl4/Dscam/Cdh2/Epha7/Rtn4/Dcc/Rufy3/Stk25/Dab1/Plxna4/Dbn1/Sipa1l1/Sema4a/Chn1/Nrp1/Map1b/Tnr/Cdh4
GOBP_MUSCLE_CONTRACTION	GOBP_MUSCLE_CONTRACTION	104	-0.290702	-1.13608	0.22504	0.885926	0.867992	528	tags=23%, list=8%, signal=22%	Prkg1/Tmem38a/Kcnq1/Kcnn2/Pde4d/Arhgef11/Kcna1/Dlg1/Atp2b1/Htr2a/Snta1/Sulf1/Calm1/Kcnd3/Atp2b4/Map2k6/Dock4/Kcnip2/Homer1/Cacna1c/Ryr2/Cacnb2/Pkp2/Sgcd
GOBP_REGULATION_OF_INTRACELLULAR_TRANSPORT	GOBP_REGULATION_OF_INTRACELLULAR_TRANSPORT	178	-0.265213	-1.11916	0.22963	0.885926	0.867992	1746	tags=30%, list=27%, signal=23%	Pcm1/Lman1/Abca2/Sirt7/Nmt1/Rbm22/Gsk3a/Mapk1/Xpo1/Psen1/Oaz1/Slc1a1/Sorl1/Chmp3/Chrm1/Ywhae/C2cd5/Ripor1/Inpp5k/Angpt1/Cdk5/Mff/Hpca/Camk1/Ubr5/Snx12/Caly/Map2/Ptpn11/Pgap1/Arhgap1/Ptpn23/Ptpn1/Ipo5/Ctdspl2/Hsp90ab1/Usp36/Prnp/Huwe1/Arih2/Rufy3/Numa1/Akap5/Ndrg4/Wwc1/Cemip/Tcaf1/Tm9sf4/Kcnb1/Dmtn/Hap1/Map1b/Jak2/Smad3
GOBP_NEUTROPHIL_CHEMOTAXIS	GOBP_NEUTROPHIL_CHEMOTAXIS	20	-0.432316	-1.20759	0.232082	0.886239	0.868299	588	tags=20%, list=9%, signal=18%	Vav3/Jam3/Prex1/Camk1d
GOBP_SEMAPHORIN_PLEXIN_SIGNALING_PATHWAY	GOBP_SEMAPHORIN_PLEXIN_SIGNALING_PATHWAY	17	-0.443779	-1.20405	0.231281	0.886239	0.868299	654	tags=29%, list=10%, signal=26%	Ncam1/Plxna4/Ece1/Sema4a/Nrp1
GOBP_REGULATION_OF_FIBROBLAST_MIGRATION	GOBP_REGULATION_OF_FIBROBLAST_MIGRATION	17	-0.443777	-1.20404	0.231281	0.886239	0.868299	504	tags=29%, list=8%, signal=27%	Has1/Arhgef7/Ptk2/Prkce/Dmtn
GOBP_GERM_CELL_DEVELOPMENT	GOBP_GERM_CELL_DEVELOPMENT	92	-0.296701	-1.14171	0.231746	0.886239	0.868299	998	tags=23%, list=16%, signal=20%	Cdyl/Zfx/Neurl1a/Cabyr/Tial1/Rps6ka2/Dzip1/Chd5/Sycp3/Klhl10/Foxo3/Hexb/Fndc3a/Jam3/Kdm3a/H3f3b/Bmpr1b/Celf4/Smarca2/Zbtb16/Ptk2b
GOBP_POSITIVE_REGULATION_OF_CELL_JUNCTION_ASSEMBLY	GOBP_POSITIVE_REGULATION_OF_CELL_JUNCTION_ASSEMBLY	57	0.300509	1.13938	0.230958	0.886239	0.868299	913	tags=23%, list=14%, signal=20%	Fmn1/Flrt2/Ptprd/Lingo2/Ntrk2/Syndig1/Nrxn1/Tek/Cntnap2/Abl1/Ephb1/Il1rapl1/Fermt2
GOBP_POSITIVE_REGULATION_OF_NEURON_PROJECTION_DEVELOPMENT	GOBP_POSITIVE_REGULATION_OF_NEURON_PROJECTION_DEVELOPMENT	89	-0.298151	-1.13574	0.230645	0.886239	0.868299	1188	tags=25%, list=18%, signal=20%	Cux2/Tox/Lrp8/Camk1/Kidins220/Enc1/Rit2/Elavl4/Eef2k/Dab2ip/Camk2b/Ndrg4/Abl2/Bhlhb9/Zfp804a/Dbn1/Rapgef1/Ntrk3/Ptk2b/Rapgef2/Baiap2/Camk1d
GOBP_RESPONSE_TO_PEPTIDE	GOBP_RESPONSE_TO_PEPTIDE	189	-0.261455	-1.11376	0.230769	0.886239	0.868299	1642	tags=34%, list=26%, signal=26%	Epm2aip1/Mbd5/Cacna1a/Gsk3a/Pparg/Wdtc1/Stat2/Igf1r/Grin2a/Psen1/Parp1/Pid1/Sorl1/Esrra/Cry2/Snx5/Sorbs1/Got1/Acvr1c/Smpd3/C2cd5/Inpp5k/Cdk5/Creb1/Dag1/Slc39a14/Ncoa5/Eif2b4/Vgf/Arhgef2/Irs2/Sesn3/Ppp1r9b/Ptpn11/Grb2/Sort1/Cacnb1/Plat/Ptpn1/Kcnq1/Eef2k/Prnp/Srd5a1/Pkm/Rab15/Eprs/Grb14/Pdpk1/Ptk2/Atp2b1/Foxo3/Glp2r/Atp1a3/Por/Grm5/Ptpre/Camk2a/Rab8b/Lpin2/Vps13c/Cpeb1/Map1b/Jak2/Baiap2/Sik2
GOBP_REGULATION_OF_CELL_DEVELOPMENT	GOBP_REGULATION_OF_CELL_DEVELOPMENT	218	-0.255985	-1.11365	0.231905	0.886239	0.868299	685	tags=25%, list=11%, signal=23%	Tug1/Cdk5/Hook3/Cux2/Plag1/Dag1/Ywhah/Lrp8/Bhlhe40/Bin1/L1cam/Map2/Arpc2/Syngap1/Fstl4/Dscam/Neurl1a/Smarcd3/Calr/Eef2k/Epha7/Rtn4/Dcc/Rufy3/Stk25/Ctnna1/Rnf112/Dab1/Trim11/Camk2b/Arhgef7/Ikbkb/Plxna4/Oprm1/Bcl11a/Grm5/Bhlhb9/Ski/Numbl/Obsl1/Dbn1/Sema4a/Per2/Dmtn/Hap1/Rfx3/Nrp1/Map1b/Prex1/Ntrk3/Tenm4/Rapgef2/Baiap2/Tnr/Cdh4
GOBP_STEROL_METABOLIC_PROCESS	GOBP_STEROL_METABOLIC_PROCESS	38	-0.363174	-1.17386	0.232831	0.887339	0.869377	536	tags=13%, list=8%, signal=12%	Sec14l2/Por/Hmgcr/Disp3/Prkag2
GOBP_REGULATION_OF_PROTEIN_POLYMERIZATION	GOBP_REGULATION_OF_PROTEIN_POLYMERIZATION	104	-0.289798	-1.13255	0.232964	0.887339	0.869377	987	tags=22%, list=15%, signal=19%	Bin1/Map2/Ckap5/Arpc2/Grb2/Sptbn4/Sptb/Ssh2/Snx9/Numa1/Drg1/Arhgef7/Dlg1/Washc2/Tmsb4x/Dbn1/Add2/Prkce/Dmtn/Map1b/Sptbn2/Ptk2b/Baiap2
GOBP_REGULATION_OF_THE_FORCE_OF_HEART_CONTRACTION	GOBP_REGULATION_OF_THE_FORCE_OF_HEART_CONTRACTION	11	-0.506295	-1.2255	0.234568	0.889338	0.871335	299	tags=18%, list=5%, signal=17%	Atp2b4/Ryr2
GOBP_ORGANISM_EMERGENCE_FROM_PROTECTIVE_STRUCTURE	GOBP_ORGANISM_EMERGENCE_FROM_PROTECTIVE_STRUCTURE	11	-0.500431	-1.2113	0.241623	0.889338	0.871335	713	tags=55%, list=11%, signal=49%	Stmn3/Phf6/Slc35e2/Bcor/Smim14/Ppp4r4
GOBP_DNA_REPLICATION_INDEPENDENT_CHROMATIN_ORGANIZATION	GOBP_DNA_REPLICATION_INDEPENDENT_CHROMATIN_ORGANIZATION	12	-0.482893	-1.21055	0.240614	0.889338	0.871335	2934	tags=75%, list=46%, signal=41%	Cabin1/Hjurp/H3f3a/Itgb3bp/Cenpp/Atrx/Ubn1/Supt16/H3f3b
GOBP_GOLGI_LOCALIZATION	GOBP_GOLGI_LOCALIZATION	11	-0.499387	-1.20878	0.241623	0.889338	0.871335	1212	tags=55%, list=19%, signal=44%	Ripor1/Hook3/Copg1/Stk25/Dab1/Ywhaz
GOBP_REGULATION_OF_CARDIAC_CONDUCTION	GOBP_REGULATION_OF_CARDIAC_CONDUCTION	13	-0.475315	-1.2062	0.241852	0.889338	0.871335	642	tags=38%, list=10%, signal=35%	Atp2b2/Atp2b1/Slc8a2/Atp2b4/Ryr2
GOBP_POSITIVE_REGULATION_OF_VACUOLE_ORGANIZATION	GOBP_POSITIVE_REGULATION_OF_VACUOLE_ORGANIZATION	13	0.4709	1.20524	0.250597	0.889338	0.871335	1560	tags=46%, list=24%, signal=35%	Snx7/Pip4k2a/Snx18/Sh3glb1/Becn1/Atg2a
GOBP_3_UTR_MEDIATED_MRNA_STABILIZATION	GOBP_3_UTR_MEDIATED_MRNA_STABILIZATION	14	-0.465709	-1.20505	0.234401	0.889338	0.871335	756	tags=29%, list=12%, signal=25%	Mapkapk2/Elavl4/Ybx3/Rbm24
GOBP_DIACYLGLYCEROL_METABOLIC_PROCESS	GOBP_DIACYLGLYCEROL_METABOLIC_PROCESS	13	-0.473911	-1.20264	0.241852	0.889338	0.871335	78	tags=23%, list=1%, signal=23%	Dagla/Dgkb/Dgkg
GOBP_REGULATION_OF_ENDOTHELIAL_CELL_DIFFERENTIATION	GOBP_REGULATION_OF_ENDOTHELIAL_CELL_DIFFERENTIATION	10	0.501499	1.20236	0.248899	0.889338	0.871335	290	tags=20%, list=5%, signal=19%	Plcb1/Zdhhc21
GOBP_AMINO_SUGAR_METABOLIC_PROCESS	GOBP_AMINO_SUGAR_METABOLIC_PROCESS	13	-0.473766	-1.20227	0.241852	0.889338	0.871335	1917	tags=54%, list=30%, signal=38%	Mgat3/Cmas/Mgat1/Chst1/St6gal1/Csgalnact1/Large1
GOBP_NEGATIVE_REGULATION_OF_OSTEOBLAST_DIFFERENTIATION	GOBP_NEGATIVE_REGULATION_OF_OSTEOBLAST_DIFFERENTIATION	13	-0.472446	-1.19892	0.245283	0.889338	0.871335	993	tags=38%, list=15%, signal=33%	Noct/Hdac7/Ski/Crim1/Smad3
GOBP_RESPONSE_TO_PLATELET_DERIVED_GROWTH_FACTOR	GOBP_RESPONSE_TO_PLATELET_DERIVED_GROWTH_FACTOR	12	-0.47798	-1.19823	0.254266	0.889338	0.871335	1840	tags=50%, list=29%, signal=36%	Errfi1/Pdgfb/Yes1/Has1/Cbl/Iqgap1
GOBP_REGULATION_OF_CHOLESTEROL_BIOSYNTHETIC_PROCESS	GOBP_REGULATION_OF_CHOLESTEROL_BIOSYNTHETIC_PROCESS	12	-0.477592	-1.19726	0.254266	0.889338	0.871335	536	tags=42%, list=8%, signal=38%	Apoe/Fgf1/Abca2/Sec14l2/Por
GOBP_POSITIVE_REGULATION_OF_TYROSINE_PHOSPHORYLATION_OF_STAT_PROTEIN	GOBP_POSITIVE_REGULATION_OF_TYROSINE_PHOSPHORYLATION_OF_STAT_PROTEIN	10	0.498913	1.19616	0.251101	0.889338	0.871335	3	tags=10%, list=0%, signal=10%	Erbb4
GOBP_REGULATION_OF_COAGULATION	GOBP_REGULATION_OF_COAGULATION	14	-0.461978	-1.19539	0.23946	0.889338	0.871335	1578	tags=57%, list=25%, signal=43%	Pdgfb/Psen1/Ano6/Prkg1/Plat/Ubash3b/Adamts18/Dmtn
GOBP_SKELETAL_MUSCLE_CELL_DIFFERENTIATION	GOBP_SKELETAL_MUSCLE_CELL_DIFFERENTIATION	20	0.407404	1.19427	0.240385	0.889338	0.871335	717	tags=40%, list=11%, signal=36%	Mef2c/Nln/Ddx17/Arntl/Egr1/Rb1/Nr4a1/Ephb1
GOBP_POSITIVE_REGULATION_OF_MUSCLE_TISSUE_DEVELOPMENT	GOBP_POSITIVE_REGULATION_OF_MUSCLE_TISSUE_DEVELOPMENT	10	0.498082	1.19417	0.251101	0.889338	0.871335	61	tags=10%, list=1%, signal=10%	Mef2c
GOBP_REGULATION_OF_HEART_RATE_BY_CARDIAC_CONDUCTION	GOBP_REGULATION_OF_HEART_RATE_BY_CARDIAC_CONDUCTION	17	-0.439816	-1.19329	0.244592	0.889338	0.871335	987	tags=47%, list=15%, signal=40%	Ywhae/Bin1/Cacna1g/Kcnq1/Kcnd3/Cacna1c/Cacnb2/Pkp2
GOBP_REGULATION_OF_CYTOPLASMIC_TRANSLATION	GOBP_REGULATION_OF_CYTOPLASMIC_TRANSLATION	22	-0.41692	-1.19266	0.235593	0.889338	0.871335	946	tags=32%, list=15%, signal=27%	Cnbp/Hnrnpd/Pkm/Ybx1/Ybx3/Rbm24/Cpeb1
GOBP_DNA_METHYLATION_DEPENDENT_HETEROCHROMATIN_ASSEMBLY	GOBP_DNA_METHYLATION_DEPENDENT_HETEROCHROMATIN_ASSEMBLY	13	-0.469747	-1.19207	0.252144	0.889338	0.871335	2108	tags=69%, list=33%, signal=47%	Kdm1a/Atf7ip/Tasor/Morc2a/Setdb1/Resf1/Pphln1/Dnmt3a/L3mbtl3
GOBP_POSITIVE_REGULATION_OF_VASCULAR_ASSOCIATED_SMOOTH_MUSCLE_CELL_PROLIFERATION	GOBP_POSITIVE_REGULATION_OF_VASCULAR_ASSOCIATED_SMOOTH_MUSCLE_CELL_PROLIFERATION	11	0.490346	1.19154	0.250575	0.889338	0.871335	918	tags=55%, list=14%, signal=47%	Map3k5/Bmpr1a/Nr4a3/Frs2/Fgf9/Mfn2
GOBP_NEUROTRANSMITTER_RECEPTOR_TRANSPORT	GOBP_NEUROTRANSMITTER_RECEPTOR_TRANSPORT	18	-0.435796	-1.19029	0.235993	0.889338	0.871335	1080	tags=39%, list=17%, signal=32%	Slc1a1/Cacng3/Nsg1/Cacng2/Stx1b/Snap25/Cacng8
GOBP_REGULATION_OF_GLUCONEOGENESIS	GOBP_REGULATION_OF_GLUCONEOGENESIS	16	0.438328	1.18842	0.23913	0.889338	0.871335	1539	tags=38%, list=24%, signal=29%	Nln/Ptpn2/Arpp19/Fam3c/Ppargc1a/Ep300
GOBP_DEVELOPMENTAL_PIGMENTATION	GOBP_DEVELOPMENTAL_PIGMENTATION	18	0.418401	1.1881	0.234867	0.889338	0.871335	253	tags=17%, list=4%, signal=16%	Mef2c/Zeb2/Kitl
GOBP_ENDOCARDIAL_CUSHION_DEVELOPMENT	GOBP_ENDOCARDIAL_CUSHION_DEVELOPMENT	11	0.488336	1.18665	0.250575	0.889338	0.871335	1011	tags=36%, list=16%, signal=31%	Robo2/Bmpr1a/Rbpj/Robo1
GOBP_REGULATION_OF_LIPID_CATABOLIC_PROCESS	GOBP_REGULATION_OF_LIPID_CATABOLIC_PROCESS	15	-0.451079	-1.18627	0.25	0.889338	0.871335	1399	tags=40%, list=22%, signal=31%	Sorl1/Bscl2/Irs2/Thra/Lonp2/Prkce
GOBP_DIGESTIVE_TRACT_MORPHOGENESIS	GOBP_DIGESTIVE_TRACT_MORPHOGENESIS	10	-0.504996	-1.18602	0.235401	0.889338	0.871335	429	tags=30%, list=7%, signal=28%	Smad2/Ahi1/Smad3
GOBP_REGULATION_OF_TUMOR_NECROSIS_FACTOR_MEDIATED_SIGNALING_PATHWAY	GOBP_REGULATION_OF_TUMOR_NECROSIS_FACTOR_MEDIATED_SIGNALING_PATHWAY	19	-0.427961	-1.1846	0.237856	0.889338	0.871335	1161	tags=37%, list=18%, signal=30%	Hipk1/Gps2/Xiap/Cyld/Ikbkb/Ccdc3/Traip
GOBP_POSITIVE_REGULATION_OF_RESPONSE_TO_WOUNDING	GOBP_POSITIVE_REGULATION_OF_RESPONSE_TO_WOUNDING	15	-0.45029	-1.18419	0.25	0.889338	0.871335	458	tags=27%, list=7%, signal=25%	Ptk2/Prkce/Dmtn/Smoc2
GOBP_POSITIVE_REGULATION_OF_MRNA_PROCESSING	GOBP_POSITIVE_REGULATION_OF_MRNA_PROCESSING	22	-0.41393	-1.18411	0.237288	0.889338	0.871335	400	tags=18%, list=6%, signal=17%	Tra2a/Thrap3/Cpeb1/Celf4
GOBP_HETEROPHILIC_CELL_CELL_ADHESION_VIA_PLASMA_MEMBRANE_CELL_ADHESION_MOLECULES	GOBP_HETEROPHILIC_CELL_CELL_ADHESION_VIA_PLASMA_MEMBRANE_CELL_ADHESION_MOLECULES	19	-0.426744	-1.18123	0.239531	0.889338	0.871335	444	tags=32%, list=7%, signal=29%	Nectin1/Cadm3/Igsf21/Tenm4/Cadm1/Cdh4
GOBP_VASOCONSTRICTION	GOBP_VASOCONSTRICTION	23	-0.407419	-1.17705	0.238655	0.889338	0.871335	448	tags=30%, list=7%, signal=28%	Atp2b1/Htr2a/Snta1/Hrh1/Dock4/Ece1/Per2
GOBP_NEGATIVE_REGULATION_OF_NF_KAPPAB_TRANSCRIPTION_FACTOR_ACTIVITY	GOBP_NEGATIVE_REGULATION_OF_NF_KAPPAB_TRANSCRIPTION_FACTOR_ACTIVITY	26	-0.390891	-1.17536	0.240589	0.889338	0.871335	1349	tags=35%, list=21%, signal=27%	Rbck1/Ptgis/Traf3/Dab2ip/Cyld/Chuk/Tax1bp1/Tmsb4x/Traip
GOBP_SUBSTRATE_ADHESION_DEPENDENT_CELL_SPREADING	GOBP_SUBSTRATE_ADHESION_DEPENDENT_CELL_SPREADING	48	-0.344898	-1.17186	0.235974	0.889338	0.871335	1146	tags=29%, list=18%, signal=24%	Tyro3/Atrnl1/St6gal1/Arpc2/Srcin1/Calr/Tmeff2/Arhgef7/Ptk2/Washc2/Dmtn/Nrp1/Prex1/Peak1
GOBP_PROTEIN_LOCALIZATION_TO_VACUOLE	GOBP_PROTEIN_LOCALIZATION_TO_VACUOLE	39	-0.360509	-1.17126	0.245	0.889338	0.871335	1399	tags=33%, list=22%, signal=26%	Rab7/Rock2/Sorl1/Ap3b1/Smurf1/Cacng3/Cacng2/Sort1/Ptpn23/Rtn4/Vps13a/Vps13c/Cacng8
GOBP_DSRNA_PROCESSING	GOBP_DSRNA_PROCESSING	32	-0.375167	-1.17069	0.246689	0.889338	0.871335	1910	tags=44%, list=30%, signal=31%	Adar/Ppp3ca/Smad1/Tut4/Zc3h7a/Lin28b/Smad2/Pum2/Srrt/Ago2/Ncor2/Tsnax/Ago3/Smad3
GOBP_SMOOTH_MUSCLE_CELL_DIFFERENTIATION	GOBP_SMOOTH_MUSCLE_CELL_DIFFERENTIATION	19	0.411528	1.17043	0.249383	0.889338	0.871335	788	tags=21%, list=12%, signal=19%	Mef2c/Nfatc3/Fgf9/Fgfr2
GOBP_NEGATIVE_REGULATION_OF_HISTONE_MODIFICATION	GOBP_NEGATIVE_REGULATION_OF_HISTONE_MODIFICATION	25	-0.394232	-1.17009	0.252492	0.889338	0.871335	1057	tags=28%, list=16%, signal=23%	Ubr5/Macroh2a1/Mllt6/Bcor/Jarid2/Ski/Kdm3a
GOBP_EMBRYONIC_SKELETAL_SYSTEM_DEVELOPMENT	GOBP_EMBRYONIC_SKELETAL_SYSTEM_DEVELOPMENT	37	-0.362609	-1.16962	0.235489	0.889338	0.871335	451	tags=22%, list=7%, signal=20%	Flvcr1/Dlg1/Chst11/Sulf1/Mmp16/Pcsk5/Pbx1/Smad3
GOBP_REGULATION_OF_INSULIN_SECRETION_INVOLVED_IN_CELLULAR_RESPONSE_TO_GLUCOSE_STIMULUS	GOBP_REGULATION_OF_INSULIN_SECRETION_INVOLVED_IN_CELLULAR_RESPONSE_TO_GLUCOSE_STIMULUS	18	0.411699	1.16907	0.254237	0.889338	0.871335	774	tags=28%, list=12%, signal=24%	Adcy8/Oxct1/Klf7/Vsnl1/Osbp
GOBP_NEGATIVE_REGULATION_OF_PLASMA_MEMBRANE_BOUNDED_CELL_PROJECTION_ASSEMBLY	GOBP_NEGATIVE_REGULATION_OF_PLASMA_MEMBRANE_BOUNDED_CELL_PROJECTION_ASSEMBLY	18	0.411331	1.16802	0.254237	0.889338	0.871335	1110	tags=28%, list=17%, signal=23%	Slit2/Tbc1d30/Odf2l/Arhgap44/Pfn2
GOBP_POSITIVE_REGULATION_OF_SIGNALING_RECEPTOR_ACTIVITY	GOBP_POSITIVE_REGULATION_OF_SIGNALING_RECEPTOR_ACTIVITY	19	-0.420731	-1.16459	0.252931	0.889338	0.871335	1080	tags=32%, list=17%, signal=26%	Cacng3/Neurl1a/Cacng2/Taf1/Nrp1/Jak2
GOBP_NUCLEAR_ENVELOPE_ORGANIZATION	GOBP_NUCLEAR_ENVELOPE_ORGANIZATION	28	0.369263	1.16453	0.246193	0.889338	0.871335	621	tags=18%, list=10%, signal=16%	Sun1/Prkca/Sun2/Sirt2/Ubxn2b
GOBP_RIBONUCLEOSIDE_DIPHOSPHATE_METABOLIC_PROCESS	GOBP_RIBONUCLEOSIDE_DIPHOSPHATE_METABOLIC_PROCESS	45	-0.347607	-1.16197	0.241206	0.889338	0.871335	662	tags=20%, list=10%, signal=18%	Pfkp/Prkag1/Pkm/Gpi1/Dlg1/Htr2a/Ak5/Zbtb20/Prkag2
GOBP_RESPONSE_TO_ISCHEMIA	GOBP_RESPONSE_TO_ISCHEMIA	19	-0.419617	-1.1615	0.254606	0.889338	0.871335	666	tags=32%, list=10%, signal=28%	Eef2k/Slc8a2/Uchl1/Camk2a/Map2k6/Per2
GOBP_ANTERIOR_POSTERIOR_PATTERN_SPECIFICATION	GOBP_ANTERIOR_POSTERIOR_PATTERN_SPECIFICATION	47	-0.342145	-1.15944	0.242525	0.889338	0.871335	385	tags=13%, list=6%, signal=12%	Kdm2b/Ski/Zbtb16/Pcsk5/Pbx1/Smad3
GOBP_ESTABLISHMENT_OR_MAINTENANCE_OF_BIPOLAR_CELL_POLARITY	GOBP_ESTABLISHMENT_OR_MAINTENANCE_OF_BIPOLAR_CELL_POLARITY	26	0.37608	1.15623	0.242967	0.889338	0.871335	1109	tags=38%, list=17%, signal=32%	Erbin/Cdc42/Myo9a/Ank1/Patj/Rap2a/Lhx2/Lin7a/Mtcl1/Arf4
GOBP_POSITIVE_REGULATION_OF_TOR_SIGNALING	GOBP_POSITIVE_REGULATION_OF_TOR_SIGNALING	22	0.38558	1.15565	0.25	0.889338	0.871335	948	tags=23%, list=15%, signal=19%	Gpr137c/Akt3/Reln/Hdac3/Lars
GOBP_NEUROMUSCULAR_JUNCTION_DEVELOPMENT	GOBP_NEUROMUSCULAR_JUNCTION_DEVELOPMENT	24	0.380286	1.15464	0.248139	0.889338	0.871335	377	tags=21%, list=6%, signal=20%	Pdzrn3/Ppfibp1/Cacnb4/App/Fnta
GOBP_FEMALE_GAMETE_GENERATION	GOBP_FEMALE_GAMETE_GENERATION	44	-0.346484	-1.15423	0.239601	0.889338	0.871335	985	tags=25%, list=15%, signal=21%	Zfx/Nrip1/Plat/Rps6ka2/Foxo3/Hexb/H3f3b/Usp9x/Bmpr1b/Ptk2b/Zmiz1
GOBP_NEGATIVE_REGULATION_OF_MRNA_METABOLIC_PROCESS	GOBP_NEGATIVE_REGULATION_OF_MRNA_METABOLIC_PROCESS	53	-0.332105	-1.15206	0.247078	0.889338	0.871335	1463	tags=30%, list=23%, signal=24%	Mapkapk2/Csde1/Zc3h14/Srsf7/Fus/Cdk9/Noct/Hnrnpd/Elavl4/Secisbp2/Ybx1/Srsf10/Ybx3/Rbm24/Thrap3/Celf4
GOBP_REGULATION_OF_ENDOTHELIAL_CELL_MIGRATION	GOBP_REGULATION_OF_ENDOTHELIAL_CELL_MIGRATION	67	-0.31945	-1.15174	0.236755	0.889338	0.871335	685	tags=22%, list=11%, signal=20%	Calr/Plk2/Dab2ip/Adgrb1/Pdpk1/Gpi1/Ptk2/Tmsb4x/Atp2b4/Sema4a/Ccbe1/Nrp1/Ptk2b/Spred1/Smoc2
GOBP_REGULATION_OF_DNA_BINDING	GOBP_REGULATION_OF_DNA_BINDING	44	-0.345617	-1.15134	0.244592	0.889338	0.871335	355	tags=16%, list=6%, signal=15%	Calm1/Zbtb7c/Tmsb4x/Rsf1/Ski/Per2/Jak2
GOBP_REGULATION_OF_FAT_CELL_DIFFERENTIATION	GOBP_REGULATION_OF_FAT_CELL_DIFFERENTIATION	45	-0.344261	-1.15078	0.251256	0.889338	0.871335	1187	tags=29%, list=18%, signal=24%	Creb1/Runx1t1/Noct/Gps2/Sort1/Stk3/Htr2a/Zbtb7c/Jdp2/Zfpm2/Zbtb16/Ccdc3/Smad3
GOBP_MOLTING_CYCLE	GOBP_MOLTING_CYCLE	32	0.347994	1.1497	0.241206	0.889338	0.871335	985	tags=34%, list=15%, signal=29%	Arntl/Zdhhc21/Eda/Sos1/Ldb1/Rbpj/Fgfr2/Lhx2/Nf1/Trpc4ap/Hdac1
GOBP_HEMOSTASIS	GOBP_HEMOSTASIS	58	-0.327148	-1.14966	0.243289	0.889338	0.871335	839	tags=21%, list=13%, signal=18%	Pabpc4/Prkg1/Plat/Jmjd1c/Vav3/Ubash3b/Gpi1/Adamts18/Dmtn/Dgkb/Dgkg/Jak2
GOBP_LONG_TERM_SYNAPTIC_POTENTIATION	GOBP_LONG_TERM_SYNAPTIC_POTENTIATION	58	-0.326157	-1.14618	0.248322	0.889338	0.871335	625	tags=22%, list=10%, signal=20%	Prnp/Plk2/Igsf11/Akap5/Slc8a2/Shisa7/Shank2/Nrgn/Snap25/Grin2b/Ptk2b/Prkcg/Tnr
GOBP_NEGATIVE_REGULATION_OF_MAPK_CASCADE	GOBP_NEGATIVE_REGULATION_OF_MAPK_CASCADE	60	-0.324161	-1.14369	0.242881	0.889338	0.871335	1206	tags=27%, list=19%, signal=22%	Inpp5k/Mapk8ip1/Dag1/Gps2/Timp3/Ptpn1/Dab2ip/Cyld/Rnf149/Sirpa/Dlg1/Hmgcr/Uchl1/Ash1l/Spred1/Spred2
GOBP_AMINOGLYCAN_METABOLIC_PROCESS	GOBP_AMINOGLYCAN_METABOLIC_PROCESS	45	-0.341219	-1.14061	0.254606	0.889338	0.871335	1957	tags=53%, list=30%, signal=37%	Ugdh/Ap2a1/B4galt5/Ext2/Dse/Ndst1/Cltc/Pdgfb/Slc10a7/Spock2/St3gal2/Hs3st2/Smpd3/Chpf2/Angpt1/Chst1/Has1/St3gal3/Spock3/Chst11/Hexb/Cemip/Csgalnact1/Ndst3
GOBP_POSITIVE_REGULATION_OF_CELL_ACTIVATION	GOBP_POSITIVE_REGULATION_OF_CELL_ACTIVATION	74	-0.305517	-1.13324	0.25	0.889338	0.871335	1390	tags=28%, list=22%, signal=22%	Ap3b1/Yes1/Dhps/Zbtb1/Tox/Shld2/Hsph1/Irs2/Itpkb/Ptpn11/Rasgrp1/Cr1l/Slc39a10/Ap1g1/Vav3/Cbfb/Sirpa/Foxo3/Zbtb16/Jak2/Zmiz1
GOBP_CELL_CELL_JUNCTION_ORGANIZATION	GOBP_CELL_CELL_JUNCTION_ORGANIZATION	80	-0.304683	-1.13122	0.245098	0.889338	0.871335	570	tags=16%, list=9%, signal=15%	Ctnna1/Ikbkb/Dlg1/Nectin1/Pdcd6ip/Numbl/Jam3/Ctnnd2/Cdh22/Cdh7/Pkp2/Smad3/Cdh9
GOBP_ACTIN_FILAMENT_BASED_MOVEMENT	GOBP_ACTIN_FILAMENT_BASED_MOVEMENT	63	-0.316142	-1.12932	0.245875	0.889338	0.871335	987	tags=29%, list=15%, signal=24%	Bin1/Cacna1g/Limch1/Myo19/Kcnq1/Fnbp1l/Kcnn2/Pde4d/Dlg1/Frmd6/Snta1/Kcnd3/Cacna1c/Ryr2/Cacnb2/Pkp2/Sgcd/Wipf3
GOBP_MEMORY	GOBP_MEMORY	67	0.286314	1.12666	0.248744	0.889338	0.871335	533	tags=19%, list=8%, signal=18%	Adcy8/Ptn/Plcb1/Scn2a/Camk4/Pak6/Fgf13/Calb1/Adcy1/Reln/Syt4/Chrna7/Vldlr
GOBP_POTASSIUM_ION_TRANSPORT	GOBP_POTASSIUM_ION_TRANSPORT	112	-0.282045	-1.12663	0.252308	0.889338	0.871335	1043	tags=26%, list=16%, signal=22%	Kcnh1/Kcnt1/Ano6/Bin1/Fhl1/Kcnj13/Hcn1/Tmem38a/Kcnq1/Nsf/Kcnk13/Hcn2/Prnp/Kcnn2/Kcna1/Dlg1/Htr2a/Tmem175/Atp1a3/Kcnd3/Kcnb1/Dpp6/Neto1/Kcnab1/Snap25/Kcnj6/Kcnip2/Ptk2b/Kcnip3
GOBP_REGULATION_OF_NEUROTRANSMITTER_TRANSPORT	GOBP_REGULATION_OF_NEUROTRANSMITTER_TRANSPORT	57	0.296807	1.12535	0.2457	0.889338	0.871335	677	tags=25%, list=11%, signal=22%	Mef2c/Adcy1/Syp/Prkn/Syt4/Prepl/Cspg5/Stx1a/Rims1/Syt1/Rap1a/Stxbp1/Cask/Fmr1
GOBP_CELLULAR_RESPONSE_TO_EXTRACELLULAR_STIMULUS	GOBP_CELLULAR_RESPONSE_TO_EXTRACELLULAR_STIMULUS	102	-0.28859	-1.12112	0.239165	0.889338	0.871335	1693	tags=32%, list=26%, signal=24%	Atg7/Mn1/Atg14/Plec/Mapk1/Mtmr3/Usf2/Eif2ak3/Stk24/Eif4g1/Ripor1/Hnrnpa1/Wipi2/Klf10/Sesn3/Ppp1r9b/Brsk1/Cbl/Gabarapl2/Prkag1/Srd5a1/Dnajc15/Ercc6/Prkab2/Atp2b1/Foxo3/Fnip1/Sesn1/Kcnb1/Comt/Nuak1/Sik2/Prkag2
GOBP_MUSCLE_SYSTEM_PROCESS	GOBP_MUSCLE_SYSTEM_PROCESS	139	-0.27289	-1.1204	0.252294	0.889338	0.871335	609	tags=19%, list=9%, signal=17%	Kcnn2/Akap13/Pde4d/Arhgef11/Camk2b/Jarid2/Kcna1/Dlg1/Atp2b1/Htr2a/Foxo3/Snta1/Sulf1/Calm1/Kcnd3/Atp2b4/Map2k6/Dock4/Kcnip2/Homer1/Cacna1c/Ryr2/Cacnb2/Pkp2/Sgcd/Smad3
GOBP_PEPTIDYL_TYROSINE_MODIFICATION	GOBP_PEPTIDYL_TYROSINE_MODIFICATION	127	-0.274978	-1.11682	0.251163	0.889338	0.871335	1198	tags=28%, list=19%, signal=23%	Angpt1/Hipk1/Tyro3/Lrp8/Clk3/Arhgef2/Ptpn11/Sh3bp5/Neurl1a/Cbl/Srcin1/Ptpn1/Epha7/Prnp/Jak1/Tpst1/Ercc6/Ptk2/Htr2a/Nrg1/Hipk4/Abl2/Grm5/Map2k6/Epha10/Prkce/Dlg4/Dmtn/Pdgfc/Nrp1/Ggnbp2/Ntrk3/Ptk2b/Peak1/Jak2
GOBP_CELLULAR_RESPONSE_TO_PEPTIDE_HORMONE_STIMULUS	GOBP_CELLULAR_RESPONSE_TO_PEPTIDE_HORMONE_STIMULUS	127	-0.274558	-1.11512	0.254264	0.889338	0.871335	1587	tags=32%, list=25%, signal=25%	Gsk3a/Pparg/Wdtc1/Igf1r/Parp1/Pid1/Sorl1/Esrra/Snx5/Sorbs1/Got1/C2cd5/Inpp5k/Slc39a14/Ncoa5/Irs2/Sesn3/Ptpn11/Grb2/Plat/Ptpn1/Eef2k/Srd5a1/Pkm/Rab15/Eprs/Grb14/Pdpk1/Ptk2/Atp2b1/Glp2r/Por/Ptpre/Camk2a/Rab8b/Lpin2/Cpeb1/Map1b/Jak2/Baiap2/Sik2
GOBP_CYTOSKELETON_DEPENDENT_INTRACELLULAR_TRANSPORT	GOBP_CYTOSKELETON_DEPENDENT_INTRACELLULAR_TRANSPORT	131	0.249121	1.09447	0.246537	0.889338	0.871335	1441	tags=29%, list=22%, signal=23%	Myo1b/Sun1/App/Ppfia2/Tanc2/Kif5c/Syt4/Sun2/Ift57/Cdc42/Myo5a/Kifap3/Rab21/Hnrnpu/Ttc26/Copg2/Myo5c/Agbl4/Ccdc186/Ift140/Myo1d/Borcs5/Ap3d1/Wdr19/Htt/Lca5l/Kif5a/Lca5/Wasf1/Rpgr/Myo1e/Wdr35/Hook2/Ttc21b/Ap3s2/Arl8a/Ap3m2/Ift88
GOBP_CELL_SURFACE_RECEPTOR_SIGNALING_PATHWAY_INVOLVED_IN_CELL_CELL_SIGNALING	GOBP_CELL_SURFACE_RECEPTOR_SIGNALING_PATHWAY_INVOLVED_IN_CELL_CELL_SIGNALING	229	0.229302	1.07709	0.254019	0.889338	0.871335	1006	tags=22%, list=16%, signal=19%	Gpc5/Vgll4/Mef2c/Rnf220/Arntl/Lrrfip2/Grk5/Zeb2/App/Ccnyl1/Reln/Wls/Prkn/Tmem131l/Stx1a/Wnt9a/Invs/Egr1/Rims1/Eda/Cdc42/Apc/Grin1/Reck/Chrna7/Nrxn1/Kpna1/Ppp2ca/Ldb1/Fgf9/Rims2/Ppm1a/Abl1/Tmem9/Tiam1/Rspo3/Rbpj/Fgfr2/Lats1/Tbl1xr1/Csnk2a1/Snca/Celsr3/Axin1/Fermt2/Dvl3/Vps35/Trabd2b/Nlk/Hdac1/Sdhaf2
GOBP_DETECTION_OF_MECHANICAL_STIMULUS	GOBP_DETECTION_OF_MECHANICAL_STIMULUS	17	-0.435181	-1.18072	0.25624	0.89003	0.872013	838	tags=41%, list=13%, signal=36%	Cdh2/Kcnq1/Kcna1/Ptk2/Htr2a/Pkd1/Ano3
GOBP_NUCLEUS_LOCALIZATION	GOBP_NUCLEUS_LOCALIZATION	16	0.43303	1.17406	0.258454	0.89003	0.872013	443	tags=19%, list=7%, signal=18%	Sun1/Sun2/Cdc42
GOBP_REGULATION_OF_HISTONE_H3_K4_METHYLATION	GOBP_REGULATION_OF_HISTONE_H3_K4_METHYLATION	21	-0.414277	-1.174	0.256367	0.89003	0.872013	1476	tags=33%, list=23%, signal=26%	Kansl3/Kmt2a/Macroh2a1/Auts2/Nelfa/Bcor/Kansl2
GOBP_PHOSPHATIDIC_ACID_METABOLIC_PROCESS	GOBP_PHOSPHATIDIC_ACID_METABOLIC_PROCESS	18	-0.429497	-1.17309	0.258065	0.89003	0.872013	311	tags=17%, list=5%, signal=16%	Agpat4/Dgkb/Dgkg
GOBP_NEGATIVE_REGULATION_OF_MYELOID_CELL_DIFFERENTIATION	GOBP_NEGATIVE_REGULATION_OF_MYELOID_CELL_DIFFERENTIATION	26	-0.385338	-1.15866	0.258592	0.89003	0.872013	565	tags=19%, list=9%, signal=18%	Ubash3b/Klf13/Zbtb16/Tmem178/Ptk2b
GOBP_PHOSPHOLIPID_DEPHOSPHORYLATION	GOBP_PHOSPHOLIPID_DEPHOSPHORYLATION	29	-0.377471	-1.15822	0.257426	0.89003	0.872013	2157	tags=48%, list=34%, signal=32%	Pten/Mtmr4/Mtmr10/Sgpp2/Plpp5/Plppr4/Mtmr1/Mtmr3/Plppr2/Plppr3/Inpp5k/Synj2/Mtmr12/Inpp4b
GOBP_REGULATION_OF_EMBRYONIC_DEVELOPMENT	GOBP_REGULATION_OF_EMBRYONIC_DEVELOPMENT	27	0.370844	1.15303	0.257069	0.89003	0.872013	849	tags=26%, list=13%, signal=23%	Lama2/Plcb1/Lama4/Ehmt1/Trip12/Insr/Nr2c2
GOBP_DETECTION_OF_STIMULUS	GOBP_DETECTION_OF_STIMULUS	48	-0.336628	-1.14376	0.259076	0.89003	0.872013	690	tags=25%, list=11%, signal=22%	Cdh2/Kcnq1/Nmt2/Kcna1/Ptk2/Htr2a/Pkd1/Calm1/Kcnip2/Ano3/Ryr2/Cadm1
GOBP_CILIUM_MOVEMENT	GOBP_CILIUM_MOVEMENT	44	-0.342078	-1.13955	0.25624	0.89003	0.872013	1484	tags=32%, list=23%, signal=25%	Cfap44/Nek10/Drc1/Ccdc39/Wdr66/Neurl1a/Cabyr/Ccsap/Dzip1/Vps13a/Cfap54/Atp2b4/Ash1l/Rfx3
GOBP_IMPORT_ACROSS_PLASMA_MEMBRANE	GOBP_IMPORT_ACROSS_PLASMA_MEMBRANE	58	-0.322976	-1.135	0.260067	0.89003	0.872013	1133	tags=29%, list=18%, signal=24%	Slc39a14/Slc1a4/Irs2/Kcnj13/Slc39a10/Kcnq1/Slc2a3/Hcn2/Prnp/Dlg1/Slc8a2/Atp1a3/Slc6a6/Atp2b4/Kcnj6/Per2/Grm1
GOBP_POSITIVE_REGULATION_OF_EPITHELIAL_CELL_MIGRATION	GOBP_POSITIVE_REGULATION_OF_EPITHELIAL_CELL_MIGRATION	60	-0.320942	-1.13234	0.259631	0.89003	0.872013	685	tags=18%, list=11%, signal=17%	Calr/Rtn4/Plk2/Pdpk1/Gpi1/Tmsb4x/Prkce/Ccbe1/Nrp1/Ptk2b/Smoc2
GOBP_REGULATION_OF_NEURON_DIFFERENTIATION	GOBP_REGULATION_OF_NEURON_DIFFERENTIATION	75	-0.302741	-1.12586	0.255962	0.89003	0.872013	1220	tags=31%, list=19%, signal=25%	Eif4g1/Tug1/Ywhah/Arhgef2/Zhx2/Bin1/Rap1gap/Dtx1/Calr/Mmd/Pcp4/Rnf112/Dab1/Cdon/Foxo3/Bcl11a/Dpysl2/Disp3/Bcl11b/Sh3gl3/Brinp2/Map1b/Pbx1
GOBP_POSITIVE_REGULATION_OF_I_KAPPAB_KINASE_NF_KAPPAB_SIGNALING	GOBP_POSITIVE_REGULATION_OF_I_KAPPAB_KINASE_NF_KAPPAB_SIGNALING	61	-0.317179	-1.12259	0.259567	0.89003	0.872013	982	tags=21%, list=15%, signal=18%	Pim2/Zdhhc17/Brd4/Mtdh/Ndfip1/Plekhg5/Plk2/Akap13/Chuk/Ikbkb/Map3k14/Prkce/Fkbp1a
GOBP_NEGATIVE_REGULATION_OF_CELL_DEVELOPMENT	GOBP_NEGATIVE_REGULATION_OF_CELL_DEVELOPMENT	72	-0.30452	-1.11709	0.260163	0.89003	0.872013	648	tags=21%, list=10%, signal=19%	Epha7/Rtn4/Dcc/Rufy3/Ctnna1/Dab1/Trim11/Bcl11a/Ski/Sema4a/Dmtn/Nrp1/Ntrk3/Rapgef2/Tnr
GOBP_ENSHEATHMENT_OF_NEURONS	GOBP_ENSHEATHMENT_OF_NEURONS	59	0.290114	1.10683	0.258794	0.89003	0.872013	925	tags=25%, list=14%, signal=22%	Ptn/Scn2a/Ntrk2/Dicer1/Mal2/Plp1/Ank2/Cntn1/Sirt2/Epb41l3/Nab1/Arhgef10/Acer3/Nf1/Cntn2
GOBP_SODIUM_ION_TRANSPORT	GOBP_SODIUM_ION_TRANSPORT	100	0.262898	1.10017	0.259358	0.89003	0.872013	1288	tags=31%, list=20%, signal=25%	Hecw2/Scn1a/Slc4a4/Scn2a/Fgf14/Fgf12/Scn9a/Slc9a9/Fgf13/Cntn1/Slc3a2/Nalcn/Slc8a1/Atp1a1/Atp1b1/Slc24a3/Slc38a6/Stk39/Dmd/Slc20a2/Slmap/Slc12a2/Sgk1/Scn3b/Scn3a/Gpd1l/Commd3/Asic2/Slc38a1/Pkd2/Cacna1i
GOBP_SYNAPTIC_VESICLE_EXOCYTOSIS	GOBP_SYNAPTIC_VESICLE_EXOCYTOSIS	72	0.278725	1.09889	0.258398	0.89003	0.872013	896	tags=26%, list=14%, signal=23%	Cadps2/Ppfia3/Adcy1/Syp/Syt4/Prepl/Cspg5/Stx1a/Rims1/Syt1/Rap1a/Stxbp1/Cask/Rims2/Syt2/Fmr1/Cadps/Snca/Unc13a
GOBP_POSITIVE_REGULATION_OF_IMMUNE_SYSTEM_PROCESS	GOBP_POSITIVE_REGULATION_OF_IMMUNE_SYSTEM_PROCESS	197	-0.255555	-1.09325	0.258493	0.89003	0.872013	1259	tags=23%, list=20%, signal=19%	Nono/Dhps/Zbtb1/Creb1/Rc3h2/Tox/Eif2b4/Rc3h1/Klf10/Tnfrsf21/Shld2/Hsph1/Irs2/Ano6/Itpkb/Myo18a/Ptpn11/Gps2/Rasgrp1/Stx7/Cr1l/Sppl3/Rnf185/Slc39a10/Calr/Prnp/Ap1g1/Vav3/Cbfb/Pde4d/Pdpk1/Gpi1/Ikbkb/Sirpa/Ptk2/Foxo3/Jam3/Acin1/Prkce/Tesc/Zbtb16/Ptk2b/Jak2/Cadm1/Zmiz1/Camk1d
GOBP_UROGENITAL_SYSTEM_DEVELOPMENT	GOBP_UROGENITAL_SYSTEM_DEVELOPMENT	108	-0.28394	-1.12233	0.260465	0.890047	0.872029	688	tags=19%, list=11%, signal=17%	Nfia/Epha7/Bicc1/Srd5a1/Ap2b1/Dlg1/Pkd1/Ahi1/Sulf1/Greb1l/Iqgap1/Kif26b/Kirrel3/Zbtb16/Nrp1/Pcsk5/Klhl3/Pbx1/Col4a1/Smad3
GOBP_B_CELL_APOPTOTIC_PROCESS	GOBP_B_CELL_APOPTOTIC_PROCESS	11	-0.491231	-1.18903	0.262787	0.890853	0.872819	1091	tags=73%, list=17%, signal=60%	Noc2l/Lyn/Foxp1/Pten/Tnfrsf21/Irs2/Slc39a10/Fnip1
GOBP_PHOSPHATIDYLGLYCEROL_METABOLIC_PROCESS	GOBP_PHOSPHATIDYLGLYCEROL_METABOLIC_PROCESS	14	0.4524	1.18191	0.261614	0.890853	0.872819	840	tags=29%, list=13%, signal=25%	Pnpla8/Cds2/Lpcat1/Gpam
GOBP_ADULT_LOCOMOTORY_BEHAVIOR	GOBP_ADULT_LOCOMOTORY_BEHAVIOR	36	0.335868	1.14695	0.262626	0.890853	0.872819	1061	tags=28%, list=17%, signal=23%	Scn1a/Oxr1/Fgf12/App/Prkn/Arcn1/Snca/Cntn2/Gigyf2/Inpp5f
GOBP_POSITIVE_REGULATION_OF_PROTEIN_SECRETION	GOBP_POSITIVE_REGULATION_OF_PROTEIN_SECRETION	45	0.314721	1.12599	0.261728	0.890853	0.872819	1089	tags=29%, list=17%, signal=24%	Adcy8/Pcsk1/Wls/Vegfc/Oxct1/Cd2ap/Acsl4/Vsnl1/Osbp/Vps35/Myrip/Exoc1/Exph5
GOBP_REGULATION_OF_LYMPHOCYTE_ACTIVATION	GOBP_REGULATION_OF_LYMPHOCYTE_ACTIVATION	108	-0.2834	-1.1202	0.262016	0.890853	0.872819	1249	tags=27%, list=19%, signal=22%	Dhps/Marchf7/Zbtb1/Mapk8ip1/Rc3h2/Tox/Tyro3/Rc3h1/Tnfrsf21/Shld2/Hsph1/Irs2/Itpkb/Ptpn11/Rasgrp1/Cr1l/Slc39a10/Ndfip1/Prnp/Ap1g1/Vav3/Cbfb/Ildr2/Sirpa/Dlg1/Foxo3/Zbtb16/Jak2/Zmiz1
GOBP_NEGATIVE_REGULATION_OF_MITOTIC_CELL_CYCLE	GOBP_NEGATIVE_REGULATION_OF_MITOTIC_CELL_CYCLE	78	0.277225	1.11038	0.262211	0.890853	0.872819	1429	tags=27%, list=22%, signal=21%	Myo16/Brinp3/Babam2/Rfwd3/Dcun1d3/Apc/Rb1/Brinp1/Abl1/Foxn3/Gigyf2/Atf2/Taok3/Plk5/Bub3/Pkd2/Dync1li1/Fbxo31/Cdc73/Cdk5rap2/Tpr
GOBP_REGULATION_OF_MEMBRANE_POTENTIAL	GOBP_REGULATION_OF_MEMBRANE_POTENTIAL	201	-0.256014	-1.10056	0.26138	0.890853	0.872819	644	tags=17%, list=10%, signal=16%	Kcnk13/Hcn2/Stx1b/Kcnn2/Igsf11/Oprd1/Kcna1/Dlg1/Slc8a2/Oprm1/Snta1/Atp1a3/Gabra3/Calm1/Kcnd3/Kcnb1/Grm5/Neto1/Grik4/Kcnip2/Grin2b/Rgs7bp/Celf4/Dlg4/Shank1/Tmem108/Ptk2b/Cacna1c/Ryr2/Cacnb2/Pkp2/Baiap2/Grm1/Gria1
GOBP_BONE_MORPHOGENESIS	GOBP_BONE_MORPHOGENESIS	30	-0.369546	-1.14719	0.263502	0.891769	0.873717	397	tags=20%, list=6%, signal=19%	Por/Ski/Mef2d/Mmp16/Csgalnact1/Bmpr1b
GOBP_NEGATIVE_REGULATION_OF_CELL_PROJECTION_ORGANIZATION	GOBP_NEGATIVE_REGULATION_OF_CELL_PROJECTION_ORGANIZATION	95	-0.289532	-1.1163	0.263911	0.891769	0.873717	955	tags=23%, list=15%, signal=20%	Map2/Syngap1/Fstl4/Ptpn9/Rit2/Rap1gap/Prag1/Epha7/Gak/Stx1b/Prnp/Rtn4/Dcc/Rufy3/Dab1/Rtn4rl1/Bcl11a/Grin2b/Sema4a/Nrp1/Rapgef2/Tnr
GOBP_RESPONSE_TO_PEPTIDE_HORMONE	GOBP_RESPONSE_TO_PEPTIDE_HORMONE	159	-0.265645	-1.10547	0.263952	0.891769	0.873717	1642	tags=33%, list=26%, signal=25%	Epm2aip1/Mbd5/Gsk3a/Pparg/Wdtc1/Stat2/Igf1r/Parp1/Pid1/Sorl1/Esrra/Cry2/Snx5/Sorbs1/Got1/Acvr1c/C2cd5/Inpp5k/Creb1/Dag1/Slc39a14/Ncoa5/Eif2b4/Vgf/Irs2/Sesn3/Ptpn11/Grb2/Sort1/Plat/Ptpn1/Kcnq1/Eef2k/Srd5a1/Pkm/Rab15/Eprs/Grb14/Pdpk1/Ptk2/Atp2b1/Glp2r/Por/Ptpre/Camk2a/Rab8b/Lpin2/Vps13c/Cpeb1/Map1b/Jak2/Baiap2/Sik2
GOBP_NEGATIVE_REGULATION_OF_POTASSIUM_ION_TRANSPORT	GOBP_NEGATIVE_REGULATION_OF_POTASSIUM_ION_TRANSPORT	13	-0.464479	-1.1787	0.265866	0.896212	0.87807	987	tags=31%, list=15%, signal=26%	Bin1/Htr2a/Kcnab1/Ptk2b
GOBP_RESPONSE_TO_STEROID_HORMONE	GOBP_RESPONSE_TO_STEROID_HORMONE	121	-0.274461	-1.1045	0.265625	0.896212	0.87807	1536	tags=31%, list=24%, signal=24%	Igf1r/Rbbp7/Pak1/Hdac6/Skp2/Parp1/Esrra/Cry2/Got1/Safb2/Ywhah/Igfbp7/Smyd3/Ubr5/Ppp1r9b/Cnot1/Plat/Gabrb1/Pias2/Ncor2/Calr/Slit3/Srd5a1/Gpi1/Atp2b1/Foxo3/Trip4/Atp1a3/Por/Nr3c2/Klf9/Safb/Kdm3a/Ntrk3/Jak2/Rbfox2/Zmiz1
GOBP_REGULATION_OF_MORPHOGENESIS_OF_A_BRANCHING_STRUCTURE	GOBP_REGULATION_OF_MORPHOGENESIS_OF_A_BRANCHING_STRUCTURE	12	-0.470343	-1.17909	0.266212	0.89634	0.878195	853	tags=33%, list=13%, signal=29%	Lgr4/Rtn4/Sulf1/Bcl11a
GOBP_TUBULIN_DEACETYLATION	GOBP_TUBULIN_DEACETYLATION	14	0.447397	1.16884	0.266504	0.89634	0.878195	595	tags=21%, list=9%, signal=19%	Tada2a/Fnta/Sirt2
GOBP_POSITIVE_REGULATION_OF_INTERLEUKIN_1_PRODUCTION	GOBP_POSITIVE_REGULATION_OF_INTERLEUKIN_1_PRODUCTION	13	-0.46291	-1.17472	0.267581	0.896938	0.878781	479	tags=23%, list=7%, signal=21%	Usp50/Jak2/Smad3
GOBP_POSITIVE_REGULATION_OF_ACTIN_FILAMENT_POLYMERIZATION	GOBP_POSITIVE_REGULATION_OF_ACTIN_FILAMENT_POLYMERIZATION	25	-0.38927	-1.15536	0.267442	0.896938	0.878781	987	tags=36%, list=15%, signal=31%	Bin1/Arpc2/Grb2/Snx9/Dlg1/Washc2/Prkce/Ptk2b/Baiap2
GOBP_NEGATIVE_REGULATION_OF_PROTEIN_POLYMERIZATION	GOBP_NEGATIVE_REGULATION_OF_PROTEIN_POLYMERIZATION	41	-0.346056	-1.14076	0.267112	0.896938	0.878781	1123	tags=27%, list=17%, signal=22%	Mtpn/Map2/Sptbn4/Sptb/Ssh2/Arhgef7/Washc2/Tmsb4x/Add2/Dmtn/Sptbn2
GOBP_REGULATION_OF_OSSIFICATION	GOBP_REGULATION_OF_OSSIFICATION	38	-0.349191	-1.12867	0.268007	0.897357	0.879192	1025	tags=29%, list=16%, signal=24%	Ano6/Runx2/Ptpn11/Bcor/Ank/Atp2b1/Bmpr1b/Zbtb16/Ptk2b/Pbx1/Smad3
GOBP_POSITIVE_REGULATION_OF_CELLULAR_RESPONSE_TO_INSULIN_STIMULUS	GOBP_POSITIVE_REGULATION_OF_CELLULAR_RESPONSE_TO_INSULIN_STIMULUS	12	-0.47009	-1.17845	0.269625	0.898998	0.880799	1399	tags=42%, list=22%, signal=33%	Sorl1/Esrra/Snx5/Sorbs1/Ptpn11
GOBP_RESPONSE_TO_PROSTAGLANDIN	GOBP_RESPONSE_TO_PROSTAGLANDIN	11	-0.486718	-1.17811	0.269841	0.898998	0.880799	967	tags=27%, list=15%, signal=23%	Ppp1r9b/Gng2/Prkce
GOBP_SINGLE_FERTILIZATION	GOBP_SINGLE_FERTILIZATION	39	-0.352392	-1.14489	0.27	0.898998	0.880799	1808	tags=41%, list=28%, signal=30%	Cd46/Adcy3/Spag1/Myh9/Ap3b1/Glrb/Kdm5b/Spaca6/Igsf8/Plat/B4galt1/Trpc6/Hexb/Ash1l/H3f3b/Lyzl4
GOBP_PROTEIN_PROCESSING	GOBP_PROTEIN_PROCESSING	77	-0.300676	-1.11922	0.269968	0.898998	0.880799	1579	tags=34%, list=25%, signal=26%	Myh9/C2cd3/Scg5/Grin2a/Pcsk2/Psen1/Parp1/Cpd/H13/Snx12/Metap2/Plat/Sppl3/Rps6ka2/Xiap/Adamts2/Prnp/Sec11a/Tmem208/Tmem59/Lonp2/Mmp16/Ece1/Ccbe1/Pcsk5/Cpe
GOBP_REGULATION_OF_CELL_CYCLE_PHASE_TRANSITION	GOBP_REGULATION_OF_CELL_CYCLE_PHASE_TRANSITION	148	0.244817	1.08473	0.269341	0.898998	0.880799	1049	tags=21%, list=16%, signal=18%	Hecw2/Myo16/Plcb1/Babam2/App/Rfwd3/Trp53bp1/Fbxw7/Kcnh5/Dcun1d3/Apc/Rb1/Apbb2/Ppp2ca/Sirt2/Thoc1/Usp28/Appl1/Ints7/Anapc4/Foxn3/Dot1l/Gigyf2/Cep63/Atf2/Kmt2e/Ambra1/Taok3/Eif2ak4/Plk5/Ddx3x
GOBP_RIBONUCLEOSIDE_TRIPHOSPHATE_BIOSYNTHETIC_PROCESS	GOBP_RIBONUCLEOSIDE_TRIPHOSPHATE_BIOSYNTHETIC_PROCESS	28	-0.376946	-1.14956	0.271382	0.900536	0.882306	1952	tags=54%, list=30%, signal=37%	Slc25a12/Atp5g2/Atp5pb/Atp5h/Uck2/Nme5/Atp5c1/Atp5d/Parp1/Pid1/Atp5j2/Atp5l/Atp6v1a/Tmsb4x/Prkag2
GOBP_POSITIVE_REGULATION_OF_OSTEOBLAST_DIFFERENTIATION	GOBP_POSITIVE_REGULATION_OF_OSTEOBLAST_DIFFERENTIATION	20	0.392131	1.1495	0.271635	0.900536	0.882306	269	tags=15%, list=4%, signal=14%	Mef2c/Nell1/Bmpr1a
GOBP_POSITIVE_REGULATION_OF_ENDOTHELIAL_CELL_PROLIFERATION	GOBP_POSITIVE_REGULATION_OF_ENDOTHELIAL_CELL_PROLIFERATION	28	-0.376761	-1.14899	0.271382	0.900536	0.882306	113	tags=11%, list=2%, signal=11%	Pdpk1/Nrp1/Cdh13
GOBP_AMINOGLYCAN_BIOSYNTHETIC_PROCESS	GOBP_AMINOGLYCAN_BIOSYNTHETIC_PROCESS	39	-0.351543	-1.14213	0.271667	0.900536	0.882306	1957	tags=54%, list=30%, signal=38%	Ugdh/Ap2a1/B4galt5/Ext2/Dse/Ndst1/Cltc/Pdgfb/Slc10a7/St3gal2/Hs3st2/Smpd3/Chpf2/Angpt1/Chst1/Has1/St3gal3/Chst11/Cemip/Csgalnact1/Ndst3
GOBP_REGULATION_OF_CARDIAC_MUSCLE_CELL_MEMBRANE_REPOLARIZATION	GOBP_REGULATION_OF_CARDIAC_MUSCLE_CELL_MEMBRANE_REPOLARIZATION	10	0.487703	1.16928	0.27533	0.90113	0.882888	427	tags=30%, list=7%, signal=28%	Cacna2d1/Ank2/Akap9
GOBP_EPITHELIAL_CELL_DIFFERENTIATION_INVOLVED_IN_KIDNEY_DEVELOPMENT	GOBP_EPITHELIAL_CELL_DIFFERENTIATION_INVOLVED_IN_KIDNEY_DEVELOPMENT	12	0.468832	1.16368	0.276442	0.90113	0.882888	1449	tags=50%, list=23%, signal=39%	Mef2c/Cd34/Mtss1/Basp1/Myo1e/Ext1
GOBP_CENTRIOLE_CENTRIOLE_COHESION	GOBP_CENTRIOLE_CENTRIOLE_COHESION	10	0.484997	1.16279	0.277533	0.90113	0.882888	1684	tags=50%, list=26%, signal=37%	Cntln/Cep250/Odf2/Cep135/Cep68
GOBP_RESPONSE_TO_DEXAMETHASONE	GOBP_RESPONSE_TO_DEXAMETHASONE	15	-0.441815	-1.1619	0.281667	0.90113	0.882888	1061	tags=40%, list=17%, signal=33%	Smyd3/Plat/Srd5a1/Foxo3/Por/Jak2
GOBP_PROTEIN_MANNOSYLATION	GOBP_PROTEIN_MANNOSYLATION	15	0.437371	1.16135	0.281095	0.90113	0.882888	405	tags=27%, list=6%, signal=25%	Tmtc1/Crppa/Dpy19l1/Dpy19l4
GOBP_RESPONSE_TO_ACTIVITY	GOBP_RESPONSE_TO_ACTIVITY	21	-0.409573	-1.16067	0.273345	0.90113	0.882888	849	tags=19%, list=13%, signal=17%	Cbl/Srd5a1/Ryr2/Col4a2
GOBP_ESTABLISHMENT_OF_MITOCHONDRION_LOCALIZATION	GOBP_ESTABLISHMENT_OF_MITOCHONDRION_LOCALIZATION	20	-0.414586	-1.15806	0.28157	0.90113	0.882888	1009	tags=25%, list=16%, signal=21%	Trak1/Myo19/Uchl1/Hap1/Map1b
GOBP_ENDOCRINE_HORMONE_SECRETION	GOBP_ENDOCRINE_HORMONE_SECRETION	11	-0.478385	-1.15794	0.275132	0.90113	0.882888	1749	tags=64%, list=27%, signal=46%	Inhba/Pparg/Rab11fip3/Cry2/Ptpn11/Kcnq1/Rab8b
GOBP_NEURAL_TUBE_PATTERNING	GOBP_NEURAL_TUBE_PATTERNING	16	0.426316	1.15585	0.275362	0.90113	0.882888	1556	tags=56%, list=24%, signal=43%	Rnf220/Sufu/Ift140/Prkaca/Tulp3/Wdr19/Prkacb/Tbc1d32/Fkbp8
GOBP_TRANSCRIPTION_BY_RNA_POLYMERASE_I	GOBP_TRANSCRIPTION_BY_RNA_POLYMERASE_I	27	-0.380214	-1.1556	0.274062	0.90113	0.882888	2039	tags=44%, list=32%, signal=30%	Heatr1/Gtf2h1/Wdr43/Phf8/Ippk/Sirt7/Eif2ak3/Macroh2a1/Nol11/Taf1/Ercc6/Baz2a
GOBP_VASODILATION	GOBP_VASODILATION	11	0.475283	1.15493	0.282759	0.90113	0.882888	125	tags=18%, list=2%, signal=18%	Kcnma1/Gucy1a1
GOBP_NEGATIVE_REGULATION_OF_TYPE_I_INTERFERON_PRODUCTION	GOBP_NEGATIVE_REGULATION_OF_TYPE_I_INTERFERON_PRODUCTION	13	-0.454447	-1.15324	0.284734	0.90113	0.882888	520	tags=23%, list=8%, signal=21%	Cyld/Sirpa/Traip
GOBP_RESPONSE_TO_ACETYLCHOLINE	GOBP_RESPONSE_TO_ACETYLCHOLINE	15	0.433605	1.15135	0.288557	0.90113	0.882888	492	tags=33%, list=8%, signal=31%	Plcb1/Rgs8/Chrm3/Chrm2/Chrna7
GOBP_ACTIVATION_OF_CYSTEINE_TYPE_ENDOPEPTIDASE_ACTIVITY_INVOLVED_IN_APOPTOTIC_PROCESS	GOBP_ACTIVATION_OF_CYSTEINE_TYPE_ENDOPEPTIDASE_ACTIVITY_INVOLVED_IN_APOPTOTIC_PROCESS	21	-0.406157	-1.15099	0.280136	0.90113	0.882888	72	tags=33%, list=1%, signal=33%	Casp8ap2/Mtch1/Pparg/Slc1a1/Eif2ak3/Jak2/Smad3
GOBP_REGULATION_OF_EPIDERMAL_GROWTH_FACTOR_ACTIVATED_RECEPTOR_ACTIVITY	GOBP_REGULATION_OF_EPIDERMAL_GROWTH_FACTOR_ACTIVATED_RECEPTOR_ACTIVITY	14	0.440082	1.14973	0.281174	0.90113	0.882888	532	tags=29%, list=8%, signal=26%	App/Fbxw7/Zfyve28/Snx6
GOBP_VESICLE_DOCKING_INVOLVED_IN_EXOCYTOSIS	GOBP_VESICLE_DOCKING_INVOLVED_IN_EXOCYTOSIS	20	-0.411428	-1.14924	0.286689	0.90113	0.882888	626	tags=35%, list=10%, signal=32%	Stx1b/Rab15/Kcnb1/Rab8b/Snap25/Snph/Cplx2
GOBP_CHEMOKINE_PRODUCTION	GOBP_CHEMOKINE_PRODUCTION	13	0.448266	1.14731	0.28401	0.90113	0.882888	1478	tags=46%, list=23%, signal=36%	App/Erbin/Egr1/Ddx3x/Mbp/Ripk2
GOBP_REGULATION_OF_CARDIAC_MUSCLE_CONTRACTION_BY_CALCIUM_ION_SIGNALING	GOBP_REGULATION_OF_CARDIAC_MUSCLE_CONTRACTION_BY_CALCIUM_ION_SIGNALING	16	-0.431119	-1.14687	0.284014	0.90113	0.882888	777	tags=25%, list=12%, signal=22%	Tmem38a/Calm1/Cacna1c/Ryr2
GOBP_RESPONSE_TO_CADMIUM_ION	GOBP_RESPONSE_TO_CADMIUM_ION	14	-0.443055	-1.14643	0.279933	0.90113	0.882888	762	tags=29%, list=12%, signal=25%	Gss/Prnp/Gpi1/Chuk
GOBP_HEAD_MORPHOGENESIS	GOBP_HEAD_MORPHOGENESIS	13	-0.45146	-1.14566	0.288165	0.90113	0.882888	934	tags=46%, list=15%, signal=40%	Ptpn11/Ankrd11/Arid5b/Flvcr1/Ski/Crispld1
GOBP_REGULATION_OF_MACROPHAGE_ACTIVATION	GOBP_REGULATION_OF_MACROPHAGE_ACTIVATION	13	0.446643	1.14316	0.286396	0.90113	0.882888	967	tags=38%, list=15%, signal=33%	Ttbk1/Rora/Cd200/Snca/Pja2
GOBP_PROTEIN_LOCALIZATION_TO_LYSOSOME	GOBP_PROTEIN_LOCALIZATION_TO_LYSOSOME	26	-0.380042	-1.14273	0.273322	0.90113	0.882888	1729	tags=38%, list=27%, signal=28%	Clu/Rab7/Rock2/Sorl1/Ap3b1/Cacng3/Cacng2/Sort1/Rtn4/Cacng8
GOBP_FC_GAMMA_RECEPTOR_SIGNALING_PATHWAY	GOBP_FC_GAMMA_RECEPTOR_SIGNALING_PATHWAY	13	-0.45004	-1.14206	0.291595	0.90113	0.882888	1502	tags=38%, list=23%, signal=30%	Pak1/Yes1/Vav3/Ptk2/Prkce
GOBP_VIRAL_PROTEIN_PROCESSING	GOBP_VIRAL_PROTEIN_PROCESSING	19	-0.412304	-1.14126	0.281407	0.90113	0.882888	1658	tags=47%, list=26%, signal=35%	Mgat4b/Gsk3a/Mgat1/St3gal2/St6gal1/Mgat5/St3gal3/Csnk1a1/Mgat4c
GOBP_MANNOSYLATION	GOBP_MANNOSYLATION	17	0.415018	1.14031	0.286783	0.90113	0.882888	405	tags=24%, list=6%, signal=22%	Tmtc1/Crppa/Dpy19l1/Dpy19l4
GOBP_REGULATION_OF_STRIATED_MUSCLE_CONTRACTION	GOBP_REGULATION_OF_STRIATED_MUSCLE_CONTRACTION	34	-0.36007	-1.13748	0.281198	0.90113	0.882888	777	tags=26%, list=12%, signal=23%	Bin1/Tmem38a/Kcnq1/Pde4d/Dlg1/Calm1/Cacna1c/Ryr2/Pkp2
GOBP_G_PROTEIN_COUPLED_RECEPTOR_SIGNALING_PATHWAY_COUPLED_TO_CYCLIC_NUCLEOTIDE_SECOND_MESSENGER	GOBP_G_PROTEIN_COUPLED_RECEPTOR_SIGNALING_PATHWAY_COUPLED_TO_CYCLIC_NUCLEOTIDE_SECOND_MESSENGER	14	-0.43953	-1.13731	0.291737	0.90113	0.882888	1278	tags=50%, list=20%, signal=40%	Chrm1/Htr1f/Vipr1/Oprd1/Htr2a/Oprm1/Hrh1
GOBP_RAC_PROTEIN_SIGNAL_TRANSDUCTION	GOBP_RAC_PROTEIN_SIGNAL_TRANSDUCTION	29	-0.369624	-1.13414	0.280528	0.90113	0.882888	2	tags=7%, list=0%, signal=7%	Nisch/Cdh13
GOBP_CARDIAC_CHAMBER_MORPHOGENESIS	GOBP_CARDIAC_CHAMBER_MORPHOGENESIS	35	-0.357943	-1.13404	0.289298	0.90113	0.882888	187	tags=20%, list=3%, signal=20%	Nrg1/Zfpm2/Nrp1/Fkbp1a/Cpe/Ryr2/Pkp2
GOBP_REGULATION_OF_SYNAPTIC_TRANSMISSION_GLUTAMATERGIC	GOBP_REGULATION_OF_SYNAPTIC_TRANSMISSION_GLUTAMATERGIC	42	-0.344154	-1.13378	0.273649	0.90113	0.882888	445	tags=38%, list=7%, signal=36%	Nlgn1/Grm8/Psen1/Mapk8ip2/Cdk5/Cacng3/Grik2/Cdh2/Cacng2/Htr2a/Grm5/Cacng8/Homer1/Ptk2b/Grm1/Tnr
GOBP_LACTATION	GOBP_LACTATION	13	0.442976	1.13377	0.288783	0.90113	0.882888	3	tags=8%, list=0%, signal=8%	Erbb4
GOBP_NEGATIVE_REGULATION_OF_MRNA_SPLICING_VIA_SPLICEOSOME	GOBP_NEGATIVE_REGULATION_OF_MRNA_SPLICING_VIA_SPLICEOSOME	14	-0.438084	-1.13356	0.291737	0.90113	0.882888	412	tags=36%, list=6%, signal=33%	U2af2/Srsf6/Srsf7/Srsf10/Celf4
GOBP_ODONTOGENESIS	GOBP_ODONTOGENESIS	28	-0.371596	-1.13324	0.284539	0.90113	0.882888	1227	tags=36%, list=19%, signal=29%	Smpd3/Stim1/Runx2/Ankrd11/Bcor/Ctnna1/Nectin1/Snx10/Bcl11b/Rspo2
GOBP_REGULATION_OF_UBIQUITIN_PROTEIN_TRANSFERASE_ACTIVITY	GOBP_REGULATION_OF_UBIQUITIN_PROTEIN_TRANSFERASE_ACTIVITY	22	0.377934	1.13274	0.288835	0.90113	0.882888	1236	tags=41%, list=19%, signal=33%	Fbxw7/Dcun1d3/Abl1/Dcun1d5/Dcun1d2/Dcun1d4/Axin1/Bub3/Smad7
GOBP_EPHRIN_RECEPTOR_SIGNALING_PATHWAY	GOBP_EPHRIN_RECEPTOR_SIGNALING_PATHWAY	35	-0.356975	-1.13097	0.29097	0.90113	0.882888	648	tags=26%, list=10%, signal=23%	Epha7/Ss18/Arhgef7/Ptk2/Arhgef28/Sipa1l1/Epha10/Chn1/Ntrk3
GOBP_NEGATIVE_REGULATION_OF_INFLAMMATORY_RESPONSE	GOBP_NEGATIVE_REGULATION_OF_INFLAMMATORY_RESPONSE	36	-0.353508	-1.12995	0.280528	0.90113	0.882888	1395	tags=33%, list=22%, signal=26%	Mfhas1/Yes1/Ptgis/Tyro3/Psma1/Gps2/Ndfip1/Plk2/Sirpa/Ash1l/Nr1d2/Smad3
GOBP_CHAPERONE_MEDIATED_PROTEIN_FOLDING	GOBP_CHAPERONE_MEDIATED_PROTEIN_FOLDING	34	-0.357685	-1.12995	0.291181	0.90113	0.882888	1360	tags=38%, list=21%, signal=30%	Clu/Ppib/Hspa9/Chordc1/Trap1/Dnajb5/Hsph1/Pex19/Fkbp2/Gak/Dnajb6/Fkbp1a/Fkbp5
GOBP_FEAR_RESPONSE	GOBP_FEAR_RESPONSE	23	0.374993	1.12962	0.282555	0.90113	0.882888	893	tags=22%, list=14%, signal=19%	Mef2c/Npas2/Brinp1/Usp46/Grm7
GOBP_PYRUVATE_METABOLIC_PROCESS	GOBP_PYRUVATE_METABOLIC_PROCESS	49	-0.330315	-1.12771	0.274542	0.90113	0.882888	671	tags=18%, list=10%, signal=17%	Pdhb/Pfkp/Prkag1/Pkm/Gpi1/Htr2a/Zbtb20/Me3/Prkag2
GOBP_NUCLEOTIDE_PHOSPHORYLATION	GOBP_NUCLEOTIDE_PHOSPHORYLATION	41	-0.341471	-1.12564	0.287145	0.90113	0.882888	662	tags=20%, list=10%, signal=18%	Pfkp/Prkag1/Pkm/Gpi1/Htr2a/Ak5/Zbtb20/Prkag2
GOBP_REGULATION_OF_PEPTIDYL_LYSINE_ACETYLATION	GOBP_REGULATION_OF_PEPTIDYL_LYSINE_ACETYLATION	34	0.33832	1.12539	0.284289	0.90113	0.882888	1889	tags=44%, list=29%, signal=31%	Dip2a/Glyr1/Tada2a/Snca/Hdac5/Zfp451/Ppargc1a/Hdac2/Setd5/Rps6ka5/Iws1/Sin3a/Atg5/Kat7/Sirt1
GOBP_HISTONE_UBIQUITINATION	GOBP_HISTONE_UBIQUITINATION	30	-0.362238	-1.1245	0.286416	0.90113	0.882888	1246	tags=30%, list=19%, signal=24%	Phc1/Cdk9/Ubr5/Pcgf6/Ubr2/Rybp/Bcor/Huwe1/Kdm2b
GOBP_REGULATION_OF_DENDRITIC_SPINE_MORPHOGENESIS	GOBP_REGULATION_OF_DENDRITIC_SPINE_MORPHOGENESIS	37	-0.34824	-1.12327	0.288557	0.90113	0.882888	1645	tags=41%, list=26%, signal=30%	Dbnl/Actr2/Nlgn1/Lzts3/Dnm3/Cdk5/Cux2/Lrp8/Srcin1/Eef2k/Camk2b/Bhlhb9/Dbn1/Sipa1l1/Baiap2
GOBP_CARTILAGE_DEVELOPMENT	GOBP_CARTILAGE_DEVELOPMENT	55	-0.321752	-1.12071	0.28088	0.90113	0.882888	435	tags=18%, list=7%, signal=17%	Pkd1/Chst11/Por/Sulf1/Mef2d/Csgalnact1/Bmpr1b/Zbtb16/Rspo2/Smad3
GOBP_REGULATION_OF_PROTEIN_TARGETING	GOBP_REGULATION_OF_PROTEIN_TARGETING	45	-0.334903	-1.1195	0.278057	0.90113	0.882888	1225	tags=44%, list=19%, signal=36%	Ubl5/Ube2l3/Csnk2a2/Sae1/Lman1/Gsk3a/Slc1a1/C2cd5/Inpp5k/Cdk5/Mff/Hpca/Usp36/Prnp/Huwe1/Arih2/Cemip/Tcaf1/Kcnb1/Dmtn
GOBP_IRON_ION_HOMEOSTASIS	GOBP_IRON_ION_HOMEOSTASIS	30	-0.360224	-1.11825	0.291326	0.90113	0.882888	1619	tags=40%, list=25%, signal=30%	Hmox2/Atp6ap1/Atp6v0a2/Slc11a2/Slc39a14/Abcb7/Ndfip1/Flvcr1/Atp6v1a/Slc22a17/Fth1/Btbd9
GOBP_SENSORY_PERCEPTION_OF_MECHANICAL_STIMULUS	GOBP_SENSORY_PERCEPTION_OF_MECHANICAL_STIMULUS	50	-0.325765	-1.11763	0.281667	0.90113	0.882888	865	tags=24%, list=13%, signal=21%	Sptbn4/Pgap1/Kcnq1/Atp2b2/Kcna1/Htr2a/Tub/Hexb/Cemip/Diaph1/Cntn5/Pcdh15
GOBP_NEGATIVE_REGULATION_OF_PROTEOLYSIS	GOBP_NEGATIVE_REGULATION_OF_PROTEOLYSIS	98	-0.288867	-1.11717	0.275641	0.90113	0.882888	825	tags=20%, list=13%, signal=18%	Timp3/Rps7/Plat/Gabarapl2/Cr1l/Rybp/Xiap/Taf1/Spock3/Hsp90ab1/Prnp/Gpi1/Fnip1/Por/Dnajb6/Tmem59/Crim1/Serpinb8/Dnajc1/Prkcg
GOBP_NUCLEOSIDE_DIPHOSPHATE_METABOLIC_PROCESS	GOBP_NUCLEOSIDE_DIPHOSPHATE_METABOLIC_PROCESS	48	-0.328633	-1.11659	0.282178	0.90113	0.882888	662	tags=19%, list=10%, signal=17%	Pfkp/Prkag1/Pkm/Gpi1/Dlg1/Htr2a/Ak5/Zbtb20/Prkag2
GOBP_CILIUM_OR_FLAGELLUM_DEPENDENT_CELL_MOTILITY	GOBP_CILIUM_OR_FLAGELLUM_DEPENDENT_CELL_MOTILITY	38	-0.345433	-1.11652	0.284757	0.90113	0.882888	1084	tags=29%, list=17%, signal=24%	Drc1/Ccdc39/Wdr66/Neurl1a/Ccsap/Dzip1/Vps13a/Cfap54/Atp2b4/Ash1l/Rfx3
GOBP_REGULATION_OF_GLUCOSE_METABOLIC_PROCESS	GOBP_REGULATION_OF_GLUCOSE_METABOLIC_PROCESS	40	0.31506	1.1077	0.291358	0.90113	0.882888	1088	tags=22%, list=17%, signal=19%	Nln/Ptpn2/Prkn/Rora/Arpp19/Ppp1cb/Insr/Fam3c/Pdk3
GOBP_HORMONE_TRANSPORT	GOBP_HORMONE_TRANSPORT	98	-0.286041	-1.10624	0.286859	0.90113	0.882888	1407	tags=30%, list=22%, signal=23%	Smad2/Rab11fip3/Cry2/Aimp1/Gabbr1/Syt7/Acvr1c/Snap23/Smpd3/Creb1/Kdm5b/Vgf/Irs2/Ptpn11/Nnat/Kcnq1/Ppp3cb/Slc16a10/Ildr2/Kcnb1/Rab8b/Snap25/Prkce/Per2/Rfx3/Rapgef4/Ptprn/Jak2/Cpe
GOBP_POSITIVE_REGULATION_OF_CELL_GROWTH	GOBP_POSITIVE_REGULATION_OF_CELL_GROWTH	82	-0.294174	-1.10482	0.291667	0.90113	0.882888	1220	tags=23%, list=19%, signal=19%	Eif4g1/Cpne9/Smurf1/Mtpn/Hdgfl2/L1cam/Dscam/Rnf157/Rufy3/Cpne5/Kdm2b/Dbn1/H3f3b/Syt17/Nrp1/Map1b/Ptk2b/Cpne6/Cdh4
GOBP_PEPTIDE_TRANSPORT	GOBP_PEPTIDE_TRANSPORT	84	-0.29305	-1.10335	0.290323	0.90113	0.882888	1330	tags=27%, list=21%, signal=22%	Aimp1/Gabbr1/Syt7/Acvr1c/Smpd3/Vgf/Irs2/Ptpn11/Nnat/Ppp3cb/Slc16a10/Abcc4/Ildr2/Kcnb1/Rab8b/Snap25/Prkce/Per2/Rfx3/Rapgef4/Ptprn/Jak2/Cpe
GOBP_RESPONSE_TO_MECHANICAL_STIMULUS	GOBP_RESPONSE_TO_MECHANICAL_STIMULUS	69	-0.301865	-1.10183	0.287113	0.90113	0.882888	838	tags=20%, list=13%, signal=18%	Cdh2/Tmem150c/Kcnq1/Gpi1/Kcna1/Nrxn2/Ptk2/Htr2a/Pkd1/Map3k14/Ano3/Map1b/Ptk2b/Ryr2
GOBP_REGULATION_OF_SMALL_GTPASE_MEDIATED_SIGNAL_TRANSDUCTION	GOBP_REGULATION_OF_SMALL_GTPASE_MEDIATED_SIGNAL_TRANSDUCTION	160	-0.263559	-1.09935	0.275188	0.90113	0.882888	942	tags=25%, list=15%, signal=22%	Arhgef10l/Map4k4/Syngap1/Cbl/Auts2/Eps8l1/Rit2/Gpr18/Arhgap1/Rasgrp1/Rap1gap/Mcf2l/Prag1/Plekhg5/Dab2ip/Abr/Vav3/Akap13/Arhgef11/Arhgef12/Arhgap39/Arfgap1/Nrg1/Arhgef25/Psd3/Arhgef4/Abl2/Sipa1l3/Arhgap31/Arhgef28/Fgd4/Stk19/Srgap3/Sipa1l1/Madd/Iqsec2/Chn1/Nrp1/Prex1/Iqsec3
GOBP_MEMBRANE_LIPID_BIOSYNTHETIC_PROCESS	GOBP_MEMBRANE_LIPID_BIOSYNTHETIC_PROCESS	61	-0.309496	-1.0954	0.287854	0.90113	0.882888	1028	tags=23%, list=16%, signal=19%	Abca8b/Elovl6/St3gal3/Cers1/Pgap1/St6galnac5/Cers6/B4galnt1/Kdsr/St8sia5/Smpd4/Pigk/Spns2/Large1
GOBP_PROTEIN_CONTAINING_COMPLEX_LOCALIZATION	GOBP_PROTEIN_CONTAINING_COMPLEX_LOCALIZATION	104	-0.28028	-1.09535	0.291601	0.90113	0.882888	1583	tags=29%, list=25%, signal=22%	Terf1/Xpo1/Pura/Nlgn1/Nptn/Slc1a1/Washc5/Dnm3/Dag1/Hpca/Gpc6/Cacng3/Caly/Nsg1/Cacng2/Stx7/Stx1b/Dzip1/Nptx1/Dlg1/Tub/Kif17/Neto1/Snap25/Dbn1/Dlg4/Iqsec2/Cacng8/Gsg1l/Sgcd
GOBP_MYELOID_CELL_DIFFERENTIATION	GOBP_MYELOID_CELL_DIFFERENTIATION	132	-0.268338	-1.09208	0.288372	0.90113	0.882888	1756	tags=35%, list=27%, signal=26%	Arid4a/Inhba/Ptbp3/Alas1/Hspa9/Gab2/Atp6ap1/Pparg/Myh9/Psen1/Cbfa2t3/Parp1/Brd1/Slc11a2/Mfhas1/Ap3b1/Actn1/Esrra/Creb1/Tet2/Klf10/Itpkb/Ptpn11/Thra/Pabpc4/Ndfip1/Kcnq1/Flvcr1/Cnot4/Ncoa6/Ubash3b/Cbfb/Mapk11/Foxo3/Klf13/Snx10/Rcor1/Acin1/L3mbtl3/Tesc/Dmtn/Zbtb16/Tmem178/Ptk2b/Jak2/Rbfox2
GOBP_B_CELL_ACTIVATION	GOBP_B_CELL_ACTIVATION	70	0.2767	1.08804	0.282051	0.90113	0.882888	1131	tags=24%, list=18%, signal=20%	Mef2c/Hdac9/Sh3kbp1/Hdac4/Trp53bp1/Ptpn2/Tcf3/Dock10/Thoc1/Malt1/Abl1/Rbpj/Igbp1/Pkn1/Cebpg/Hdac5/Itga4
GOBP_RESPONSE_TO_INORGANIC_SUBSTANCE	GOBP_RESPONSE_TO_INORGANIC_SUBSTANCE	185	-0.256146	-1.08363	0.283358	0.90113	0.882888	1472	tags=30%, list=23%, signal=24%	Hdac6/Parp1/Slc11a2/Slc1a1/Eif2ak3/Trap1/Stk24/Syt7/Mef2a/Smpd3/Cpne9/Stim1/Hnrnpa1/Creb1/Entpd6/Syt13/Ccs/Hpca/Kcnh1/Ryr3/Itpkb/Cacna1g/Egln1/Hnrnpd/Cacng2/Gss/Calr/Eef2k/Dnmt3a/Prnp/Stk25/Nptx1/Rnf112/Anxa11/Cpne5/Ercc6/Gpi1/Chuk/Kcna1/Sirpa/Foxo3/Calm1/Atp2b4/Iqgap1/Kcnip2/Dlg4/Dmtn/Syt17/Map1b/Homer1/Ptk2b/Mnat1/Ryr2/Gria1/Cpne6
GOBP_REGULATION_OF_NERVOUS_SYSTEM_DEVELOPMENT	GOBP_REGULATION_OF_NERVOUS_SYSTEM_DEVELOPMENT	209	-0.250483	-1.08256	0.29142	0.90113	0.882888	1196	tags=24%, list=19%, signal=21%	Cdk5/Hook3/Cux2/Plag1/Dag1/Ywhah/Lrp8/Tnfrsf21/Bhlhe40/Bin1/L1cam/Map2/Syngap1/Fstl4/Dscam/Neurl1a/Smarcd3/Adgrb3/Eef2k/Epha7/Rtn4/Dcc/Clstn2/Rufy3/Stk25/Ctnna1/Rnf112/Dab1/Trim11/Adgrb1/Camk2b/Plxna4/Dlg1/Oprm1/Grm5/Bhlhb9/Ski/Numbl/Obsl1/Dbn1/Sema4a/Per2/Hap1/Nrp1/Map1b/Ntrk3/Tenm4/Rapgef2/Baiap2/Tnr/Cdh4
GOBP_NUCLEAR_CHROMOSOME_SEGREGATION	GOBP_NUCLEAR_CHROMOSOME_SEGREGATION	103	0.257664	1.08199	0.27882	0.90113	0.882888	1709	tags=33%, list=27%, signal=25%	Hecw2/Sun1/Dis3l2/Fbxw7/Ttl/Wapl/Cdc42/Apc/Rb1/Sirt2/Hnrnpu/Mei4/Pds5b/Lats1/Ago4/Anapc4/Anapc1/Tent4a/Sycp2/Bub3/Anapc5/Becn1/Dync1li1/Cdc26/Cdk5rap2/Tpr/Slf1/Smc5/Dctn2/Atm/Ehmt2/Eml4/Akap8l/Riok2
GOBP_NEGATIVE_REGULATION_OF_CATALYTIC_ACTIVITY	GOBP_NEGATIVE_REGULATION_OF_CATALYTIC_ACTIVITY	267	-0.241265	-1.07381	0.278098	0.90113	0.882888	1614	tags=30%, list=25%, signal=24%	Rpl11/Plec/Prkar1b/Gsk3a/Pparg/Terf1/Wdtc1/Scg5/Cdk5rap1/Psen1/Oaz1/Hdac6/Tiprl/Stk38/Sorl1/Rpl5/Ppme1/Spock2/Sncb/Cry2/Gabbr1/Ppp1r12b/Adarb1/Pinx1/Inpp5k/Mapk8ip1/Dus2/Slc39a14/Hpca/Smyd3/Irs2/Bin1/Mgat5/Ppp1r9b/Sh3bp5/Egln1/Gps2/Macroh2a1/Ywhab/Cbl/Timp3/Cers1/Sort1/Rps7/Srcin1/Gabbr2/Cr1l/Ptpn1/Ipo5/Xiap/Spock3/Prnp/Dab2ip/Camk2n1/Ubash3b/Akap5/Pdpk1/Gpi1/Ikbkb/Fnip1/Por/Dnajb6/Hmgcr/Ppm1e/Uc…
GOBP_REGULATION_OF_CELL_JUNCTION_ASSEMBLY	GOBP_REGULATION_OF_CELL_JUNCTION_ASSEMBLY	111	0.252018	1.07336	0.289694	0.90113	0.882888	1030	tags=23%, list=16%, signal=20%	Fmn1/Flrt2/Arhgap6/Mef2c/Farp1/Robo2/Ptprd/Lingo2/Ntrk2/App/Epha3/Syndig1/Nrxn1/Rap1a/Tek/Ldb1/Cntnap2/Abl1/Ephb1/Il1rapl1/Actg1/Snca/Fermt2/Vps35/Rock1/Bcas3
GOBP_LIPID_BIOSYNTHETIC_PROCESS	GOBP_LIPID_BIOSYNTHETIC_PROCESS	266	-0.24068	-1.07087	0.284483	0.90113	0.882888	1028	tags=17%, list=16%, signal=15%	Abca8b/Itpkb/Elovl6/Acss2/Ip6k2/St3gal3/Acsl3/Cers1/Pgap1/Dhdds/St6galnac5/Cers6/Synj2/Prkag1/Srd5a1/B4galnt1/Chpt1/Sec14l2/Prkab2/Kdsr/St8sia5/Htr2a/Pcyt2/Hexb/Etnk1/Por/Hmgcr/Smpd4/Pi4ka/Agpat4/Chka/Pitpnm2/Inpp4b/Lpin2/Pigk/Dkk3/Zbtb20/Spns2/Efr3b/Ccdc3/Dgkb/Dgkg/Pbx1/Large1/Prkag2
GOBP_STEM_CELL_DIVISION	GOBP_STEM_CELL_DIVISION	10	-0.481697	-1.1313	0.293796	0.901898	0.883641	806	tags=20%, list=13%, signal=18%	Tial1/Zbtb16
GOBP_POSITIVE_REGULATION_OF_FAT_CELL_DIFFERENTIATION	GOBP_POSITIVE_REGULATION_OF_FAT_CELL_DIFFERENTIATION	23	-0.389538	-1.12539	0.292437	0.901898	0.883641	482	tags=43%, list=8%, signal=40%	Asxl2/Pparg/Wdfy2/Creb1/Noct/Stk3/Htr2a/Zbtb7c/Zbtb16/Ccdc3
GOBP_BIOLOGICAL_PROCESS_INVOLVED_IN_INTRASPECIES_INTERACTION_BETWEEN_ORGANISMS	GOBP_BIOLOGICAL_PROCESS_INVOLVED_IN_INTRASPECIES_INTERACTION_BETWEEN_ORGANISMS	26	-0.373789	-1.12393	0.292962	0.901898	0.883641	1132	tags=35%, list=18%, signal=29%	Mapk8ip2/Nrxn3/Chd8/Kcnq1/Vps13a/Nrxn2/Shank2/Dlg4/Shank1
GOBP_CELLULAR_RESPONSE_TO_XENOBIOTIC_STIMULUS	GOBP_CELLULAR_RESPONSE_TO_XENOBIOTIC_STIMULUS	36	-0.348294	-1.11328	0.293729	0.901898	0.883641	967	tags=28%, list=15%, signal=24%	Ppp1r9b/Cers1/Kcnq1/Prnp/Rnf149/Por/Ppm1e/Uchl1/Cyb5b/Pde4a
GOBP_CELL_CELL_JUNCTION_ASSEMBLY	GOBP_CELL_CELL_JUNCTION_ASSEMBLY	55	-0.31684	-1.1036	0.292724	0.901898	0.883641	570	tags=18%, list=9%, signal=17%	Ctnna1/Ikbkb/Dlg1/Pdcd6ip/Jam3/Ctnnd2/Cdh22/Cdh7/Pkp2/Cdh9
GOBP_ACTIN_FILAMENT_ORGANIZATION	GOBP_ACTIN_FILAMENT_ORGANIZATION	202	-0.251987	-1.08261	0.29351	0.901898	0.883641	1291	tags=24%, list=20%, signal=20%	Sorbs1/Mprip/Synpo/Arhgap18/Tpm1/Inpp5k/Tpm3/Fat1/Mtpn/Arhgef2/Pls3/Bin1/Ppp1r9b/Arhgef10l/Arpc2/Grb2/Limch1/Sptbn4/Myo19/Fam171a1/Sptb/Ssh2/Elmo2/Snx9/Rufy3/Tmeff2/Ctnna1/Hsp90b1/Nebl/Dlg1/Washc2/Ppm1e/Tmsb4x/Dbn1/Add2/Diaph1/Prkce/Dmtn/Shank1/Nrp1/Sptbn2/Prex1/Ptk2b/Iqgap2/Jak2/Baiap2/Mical2/Smad3
GOBP_PROTEIN_NEDDYLATION	GOBP_PROTEIN_NEDDYLATION	13	0.442517	1.1326	0.295943	0.902007	0.883748	875	tags=31%, list=14%, signal=27%	Dcun1d3/Dcun1d5/Dcun1d2/Dcun1d4
GOBP_PIGMENTATION	GOBP_PIGMENTATION	42	0.314978	1.1182	0.295122	0.902007	0.883748	1592	tags=38%, list=25%, signal=29%	Mef2c/Zeb2/Kitl/Eda/Arcn1/Myo5a/Bbs7/Nf1/Ap3d1/Bbs2/Hps1/Dctn2/Bbs5/Atrn/Bbs4/Slc24a5
GOBP_ARTERY_DEVELOPMENT	GOBP_ARTERY_DEVELOPMENT	27	0.359541	1.11788	0.29563	0.902007	0.883748	1269	tags=48%, list=20%, signal=39%	Robo2/Akt3/Bmpr1a/Sec24b/Cntrl/Dctn5/Rbpj/Sufu/Nf1/Efnb2/Robo1/Smad7/Pkd2
GOBP_POSITIVE_REGULATION_OF_ENDOTHELIAL_CELL_MIGRATION	GOBP_POSITIVE_REGULATION_OF_ENDOTHELIAL_CELL_MIGRATION	42	-0.337297	-1.11119	0.295608	0.902007	0.883748	685	tags=21%, list=11%, signal=19%	Calr/Plk2/Pdpk1/Gpi1/Tmsb4x/Ccbe1/Nrp1/Ptk2b/Smoc2
GOBP_POSITIVE_REGULATION_OF_PEPTIDYL_TYROSINE_PHOSPHORYLATION	GOBP_POSITIVE_REGULATION_OF_PEPTIDYL_TYROSINE_PHOSPHORYLATION	51	-0.321797	-1.10538	0.294613	0.902007	0.883748	1198	tags=31%, list=19%, signal=26%	Angpt1/Lrp8/Arhgef2/Ptpn11/Neurl1a/Srcin1/Ptpn1/Prnp/Ercc6/Htr2a/Nrg1/Grm5/Dlg4/Nrp1/Ptk2b/Jak2
GOBP_CELL_MATURATION	GOBP_CELL_MATURATION	55	-0.316358	-1.10193	0.294416	0.902007	0.883748	865	tags=40%, list=13%, signal=35%	Farp2/B4galt5/Mtch1/Ptbp3/Tut4/Pparg/Dld/Brd1/Washc5/Runx2/Sptbn4/Cabyr/Rps6ka2/Adgrb3/Flvcr1/Cbfb/Foxo3/Bcl11a/L3mbtl3/Kcnip2/Rfx3/Ptk2b
GOBP_REGULATION_OF_PROTEIN_CONTAINING_COMPLEX_ASSEMBLY	GOBP_REGULATION_OF_PROTEIN_CONTAINING_COMPLEX_ASSEMBLY	195	-0.249463	-1.07008	0.295754	0.902007	0.883748	987	tags=21%, list=15%, signal=18%	Bin1/Caly/Map2/Ptpn11/Ckap5/Arpc2/Napa/Grb2/Stxbp6/Thra/Sptbn4/Zfp827/Sptb/Ssh2/Rap1b/Snx9/Stx1b/Lmo4/Dab2ip/Oprd1/Dnajc15/Numa1/Drg1/Arhgef7/Usp50/Dlg1/Nrg1/Fnip1/Washc2/Tmsb4x/Jam3/Dbn1/Add2/H3f3b/Prkce/Dmtn/Map1b/Sptbn2/Ptk2b/Baiap2
GOBP_REGULATION_OF_SMOOTHENED_SIGNALING_PATHWAY	GOBP_REGULATION_OF_SMOOTHENED_SIGNALING_PATHWAY	40	0.313842	1.10342	0.296296	0.902165	0.883902	1463	tags=40%, list=23%, signal=31%	Scube1/Fbxl17/Rora/Rb1/Fgf9/Fgfr2/Sufu/Ift140/Herc4/Prkaca/Tulp3/Vcp/Wdr11/Prkacb/Ttc21b/Mosmo
GOBP_RIG_I_SIGNALING_PATHWAY	GOBP_RIG_I_SIGNALING_PATHWAY	10	0.477465	1.14474	0.301762	0.902689	0.884416	2158	tags=70%, list=34%, signal=47%	Sec14l1/Ufd1/Nploc4/Clpb/Lsm14a/Usp15/Birc2
GOBP_RETICULOPHAGY	GOBP_RETICULOPHAGY	10	0.477027	1.14369	0.301762	0.902689	0.884416	1893	tags=50%, list=29%, signal=35%	Ulk2/Ufl1/Retreg3/Atg2a/Ddrgk1
GOBP_REGULATION_OF_PHOSPHATIDYLINOSITOL_3_KINASE_ACTIVITY	GOBP_REGULATION_OF_PHOSPHATIDYLINOSITOL_3_KINASE_ACTIVITY	24	-0.387507	-1.13442	0.300501	0.902689	0.884416	607	tags=21%, list=9%, signal=19%	Dab2ip/Vav3/Ptk2/Agap2/Ptk2b
GOBP_RETINA_HOMEOSTASIS	GOBP_RETINA_HOMEOSTASIS	17	-0.417869	-1.13375	0.299501	0.902689	0.884416	514	tags=35%, list=8%, signal=33%	Iqcb1/Clcn3/Crocc/Ercc6/Tub/Pcdh15
GOBP_NEGATIVE_REGULATION_OF_PEPTIDYL_SERINE_PHOSPHORYLATION	GOBP_NEGATIVE_REGULATION_OF_PEPTIDYL_SERINE_PHOSPHORYLATION	13	-0.44532	-1.13008	0.300172	0.902689	0.884416	528	tags=31%, list=8%, signal=28%	Inpp5k/Pde4d/Dmtn/Ggnbp2
GOBP_RESPONSE_TO_NICOTINE	GOBP_RESPONSE_TO_NICOTINE	14	-0.436161	-1.12859	0.298482	0.902689	0.884416	1576	tags=43%, list=25%, signal=32%	Mapk1/Igf1r/Gabbr1/Ppp1r9b/Kcnq1/Homer1
GOBP_WALKING_BEHAVIOR	GOBP_WALKING_BEHAVIOR	14	0.430908	1.12576	0.303178	0.902689	0.884416	119	tags=14%, list=2%, signal=14%	Scn1a/Oxr1
GOBP_REGULATION_OF_CHOLESTEROL_METABOLIC_PROCESS	GOBP_REGULATION_OF_CHOLESTEROL_METABOLIC_PROCESS	14	-0.43427	-1.12369	0.303541	0.902689	0.884416	536	tags=36%, list=8%, signal=33%	Apoe/Fgf1/Abca2/Sec14l2/Por
GOBP_GAMMA_AMINOBUTYRIC_ACID_SIGNALING_PATHWAY	GOBP_GAMMA_AMINOBUTYRIC_ACID_SIGNALING_PATHWAY	17	0.408803	1.12323	0.306733	0.902689	0.884416	174	tags=18%, list=3%, signal=17%	Gabrg3/Gabrg2/Gabra1
GOBP_RESPONSE_TO_FATTY_ACID	GOBP_RESPONSE_TO_FATTY_ACID	17	0.408067	1.12121	0.306733	0.902689	0.884416	383	tags=18%, list=6%, signal=17%	Plcb1/Pcsk1/Xrcc5
GOBP_SUBSTANTIA_NIGRA_DEVELOPMENT	GOBP_SUBSTANTIA_NIGRA_DEVELOPMENT	28	0.35549	1.12109	0.304569	0.902689	0.884416	678	tags=25%, list=11%, signal=22%	Ttbk1/Plp1/Cdc42/Suds3/Fgf9/Sirt2/Gnb4
GOBP_NEGATIVE_REGULATION_OF_T_CELL_PROLIFERATION	GOBP_NEGATIVE_REGULATION_OF_T_CELL_PROLIFERATION	14	-0.431477	-1.11647	0.305228	0.902689	0.884416	1245	tags=71%, list=19%, signal=58%	Mad1l1/Glmn/Cblb/Marchf7/Rc3h1/Tnfrsf21/Cr1l/Ndfip1/Prnp/Dlg1
GOBP_COPII_COATED_VESICLE_BUDDING	GOBP_COPII_COATED_VESICLE_BUDDING	22	0.372422	1.11621	0.305825	0.902689	0.884416	1156	tags=27%, list=18%, signal=22%	Sec24b/Mia3/Sec23a/Sec31a/Ppp6c/Csnk1d
GOBP_POSITIVE_REGULATION_OF_PROTEIN_LOCALIZATION_TO_CELL_PERIPHERY	GOBP_POSITIVE_REGULATION_OF_PROTEIN_LOCALIZATION_TO_CELL_PERIPHERY	35	-0.352205	-1.11586	0.30602	0.902689	0.884416	967	tags=31%, list=15%, signal=27%	Ppp1r9b/Ptpn9/Acsl3/Cacng2/Prnp/Numa1/Akap5/Pdpk1/Dlg1/Atp2b4/Prkce
GOBP_POSITIVE_REGULATION_OF_LYMPHOCYTE_MEDIATED_IMMUNITY	GOBP_POSITIVE_REGULATION_OF_LYMPHOCYTE_MEDIATED_IMMUNITY	23	-0.385065	-1.11246	0.29916	0.902689	0.884416	1205	tags=26%, list=19%, signal=21%	Zbtb1/Shld2/Rasgrp1/Stx7/Ap1g1/Cadm1
GOBP_GLIAL_CELL_DEVELOPMENT	GOBP_GLIAL_CELL_DEVELOPMENT	38	0.319099	1.10721	0.303704	0.902689	0.884416	925	tags=29%, list=14%, signal=25%	Ntrk2/App/Ttbk1/Dicer1/Plp1/Cspg5/Cntn1/Sirt2/Arhgef10/Nf1/Cntn2
GOBP_POSITIVE_REGULATION_OF_APOPTOTIC_SIGNALING_PATHWAY	GOBP_POSITIVE_REGULATION_OF_APOPTOTIC_SIGNALING_PATHWAY	43	-0.333225	-1.10568	0.301667	0.902689	0.884416	825	tags=28%, list=13%, signal=24%	Skil/Rbck1/Rpl26/Timp3/Rps7/Pea15a/Dab2ip/Ctnna1/Cyld/Stk3/Bmpr1b/Jak2
GOBP_ALPHA_BETA_T_CELL_DIFFERENTIATION	GOBP_ALPHA_BETA_T_CELL_DIFFERENTIATION	30	-0.35576	-1.10439	0.302782	0.902689	0.884416	1174	tags=33%, list=18%, signal=27%	Ap3b1/Rc3h2/Tox/Rc3h1/Itpkb/Gpr18/Cbfb/Bcl11b/Sema4a/Zbtb16
GOBP_BIOMINERALIZATION	GOBP_BIOMINERALIZATION	42	-0.335105	-1.10396	0.304054	0.902689	0.884416	1227	tags=33%, list=19%, signal=27%	Smpd3/Stim1/Klf10/Ano6/Lgr4/Bcor/Ank/Atp2b1/Nectin1/Snx10/Bmpr1b/Ptk2b/Rspo2/Smad3
GOBP_REGULATION_OF_SODIUM_ION_TRANSMEMBRANE_TRANSPORT	GOBP_REGULATION_OF_SODIUM_ION_TRANSMEMBRANE_TRANSPORT	38	0.317276	1.10088	0.306173	0.902689	0.884416	233	tags=11%, list=4%, signal=10%	Hecw2/Fgf14/Fgf12/Fgf13
GOBP_ESTABLISHMENT_OF_PROTEIN_LOCALIZATION_TO_PLASMA_MEMBRANE	GOBP_ESTABLISHMENT_OF_PROTEIN_LOCALIZATION_TO_PLASMA_MEMBRANE	38	0.317129	1.10037	0.306173	0.902689	0.884416	1315	tags=29%, list=20%, signal=23%	Nectin3/Zdhhc2/Prepl/Golga4/Gga2/Vps35/Sptbn1/Arhgap44/Blzf1/Rab10/Bbs2
GOBP_IMPORT_INTO_CELL	GOBP_IMPORT_INTO_CELL	76	-0.296411	-1.09925	0.302885	0.902689	0.884416	1133	tags=26%, list=18%, signal=22%	Slc39a14/Slc1a4/Irs2/Kcnj13/Acsl3/Slc39a10/Kcnq1/Slc2a3/Hcn2/Prnp/Eprs/Dlg1/Slc8a2/Atp1a3/Slc6a6/Atp2b4/Snap25/Kcnj6/Per2/Grm1
GOBP_MACROMOLECULE_DEACYLATION	GOBP_MACROMOLECULE_DEACYLATION	71	-0.300499	-1.09588	0.2969	0.902689	0.884416	337	tags=10%, list=5%, signal=9%	Baz2a/Jdp2/Ski/Rcor1/Per2/Spred1/Spred2
GOBP_FERTILIZATION	GOBP_FERTILIZATION	51	-0.318696	-1.09473	0.306397	0.902689	0.884416	1182	tags=31%, list=18%, signal=26%	Glrb/Kdm5b/Spaca6/Zfx/Igsf8/Sptbn4/Plat/B4galt1/Klhl10/Trpc6/Hexb/Ybx3/Fndc3a/Ash1l/H3f3b/Lyzl4
GOBP_PROTEIN_LOCALIZATION_TO_EXTRACELLULAR_REGION	GOBP_PROTEIN_LOCALIZATION_TO_EXTRACELLULAR_REGION	135	-0.26689	-1.09146	0.300613	0.902689	0.884416	1027	tags=21%, list=16%, signal=18%	Irs2/Erp29/Tango2/Myo18a/Ptpn11/Nnat/Copg1/Srcin1/Ptpn23/Ppp3cb/Rab15/Olfm2/Ildr2/Oprm1/Hmgcr/Kcnb1/Rab8b/Snap25/Necab3/Prkce/Per2/Dmtn/Rfx3/Rapgef4/Ptprn/Pcsk5/Jak2/Dnajc1
GOBP_RESPONSE_TO_BMP	GOBP_RESPONSE_TO_BMP	55	-0.31329	-1.09124	0.306261	0.902689	0.884416	1407	tags=42%, list=22%, signal=33%	Grem2/Smad1/Pdcd4/Scube3/Pparg/Smad2/Sorl1/Skil/Smpd3/Smurf1/Runx2/Hivep1/Ctdspl2/Xiap/Fstl1/Numa1/Sulf1/Ski/Rnf165/Usp9x/Bmpr1b/Crim1/Smad3
GOBP_NEGATIVE_REGULATION_OF_TRANSFERASE_ACTIVITY	GOBP_NEGATIVE_REGULATION_OF_TRANSFERASE_ACTIVITY	109	-0.275673	-1.09084	0.30625	0.902689	0.884416	1614	tags=34%, list=25%, signal=26%	Chordc1/Rpl11/Plec/Prkar1b/Gsk3a/Pparg/Terf1/Cdk5rap1/Psen1/Stk38/Sorl1/Rpl5/Adarb1/Pinx1/Inpp5k/Mapk8ip1/Smyd3/Irs2/Sh3bp5/Macroh2a1/Cbl/Cers1/Rps7/Srcin1/Ptpn1/Ipo5/Dab2ip/Camk2n1/Ubash3b/Pdpk1/Hmgcr/Ppm1e/Uchl1/Ptprt/Ggnbp2/Spred1/Prkag2
GOBP_SKELETAL_MUSCLE_ORGAN_DEVELOPMENT	GOBP_SKELETAL_MUSCLE_ORGAN_DEVELOPMENT	61	-0.308195	-1.09079	0.302829	0.902689	0.884416	417	tags=18%, list=6%, signal=17%	Bcl9/Ybx3/Rbm24/Ccnt2/Ski/Mef2d/Hivep3/Nr1d2/Homer1/Hlf/Large1
GOBP_POSITIVE_REGULATION_OF_CELL_DEVELOPMENT	GOBP_POSITIVE_REGULATION_OF_CELL_DEVELOPMENT	141	-0.26275	-1.08086	0.298921	0.902689	0.884416	987	tags=21%, list=15%, signal=18%	Bin1/L1cam/Arpc2/Dscam/Neurl1a/Smarcd3/Calr/Eef2k/Rufy3/Stk25/Rnf112/Camk2b/Arhgef7/Plxna4/Oprm1/Grm5/Bhlhb9/Numbl/Obsl1/Dbn1/Dmtn/Hap1/Rfx3/Nrp1/Map1b/Prex1/Tenm4/Baiap2/Cdh4
GOBP_CELLULAR_LIPID_CATABOLIC_PROCESS	GOBP_CELLULAR_LIPID_CATABOLIC_PROCESS	64	0.278997	1.07943	0.305913	0.902689	0.884416	595	tags=16%, list=9%, signal=14%	Plcb1/Pnpla8/Pla2g4e/Pcca/Abhd2/Pex13/Ivd/Daglb/Auh/Sirt2
GOBP_REGULATION_OF_MITOTIC_CELL_CYCLE_PHASE_TRANSITION	GOBP_REGULATION_OF_MITOTIC_CELL_CYCLE_PHASE_TRANSITION	112	0.253022	1.07471	0.298295	0.902689	0.884416	1429	tags=28%, list=22%, signal=22%	Hecw2/Myo16/Plcb1/Babam2/App/Rfwd3/Kcnh5/Dcun1d3/Apc/Rb1/Ppp2ca/Sirt2/Appl1/Anapc4/Foxn3/Gigyf2/Kmt2e/Ambra1/Taok3/Plk5/Ddx3x/Bub3/Anapc5/Pkd2/Cdk7/Dync1li1/Cdc26/Fbxo31/Cdc73/Cdk5rap2/Tpr
GOBP_POSITIVE_REGULATION_OF_PROTEIN_CATABOLIC_PROCESS	GOBP_POSITIVE_REGULATION_OF_PROTEIN_CATABOLIC_PROCESS	124	0.243833	1.07105	0.302198	0.902689	0.884416	1273	tags=24%, list=20%, signal=20%	Hecw2/Vgll4/Rnf144b/Rnf144a/Prkn/Fbxw7/Mapk9/Apc/Itch/Sirt2/Bbs7/Fmr1/Sh3d19/Faf1/Pttg1ip/Agbl4/Lpcat1/Hace1/Csnk2a1/Axin1/Vps35/Fbxl5/Marchf2/Vcp/Csnk1d/Mylip/Tmtc3/Smad7/Hsp90aa1/Atxn3
GOBP_POSTTRANSCRIPTIONAL_REGULATION_OF_GENE_EXPRESSION	GOBP_POSTTRANSCRIPTIONAL_REGULATION_OF_GENE_EXPRESSION	264	-0.238369	-1.06283	0.301565	0.902689	0.884416	1689	tags=28%, list=26%, signal=22%	Tut4/Per1/Atg14/Zc3h7a/Rbm3/Ythdf3/Mapkapk2/Pparg/Pura/Cdk5rap1/Exosc7/Bzw2/Csde1/Lin28b/Zc3h14/Poldip3/Ctif/Tnrc6c/Smad2/Rpl5/Eif1b/Eif2ak3/Trap1/Mrps27/Fus/Dcp1a/Pum2/Srrt/Alkbh5/Rps6kb2/Eif4g1/Rc3h2/Paip2/Eif2b4/Mtpn/Rc3h1/Rpl26/Noct/Ilf3/Cnbp/Enc1/Cnot1/Hnrnpd/Neurl1a/Ago2/Pabpc4/Tial1/Atxn2/Elavl4/Ncor2/Cnot10/Calr/Mknk1/Ogfod1/Secisbp2/Cnot3/Pkm/Eprs/Ybx1/Foxo3/Cdc123/Ybx3/Rbm24/Tsnax/Grm5/…
GOBP_REGULATION_OF_GTPASE_ACTIVITY	GOBP_REGULATION_OF_GTPASE_ACTIVITY	176	0.235459	1.06252	0.299703	0.902689	0.884416	948	tags=22%, list=15%, signal=19%	Arhgap15/Rasgef1b/Arhgap42/Arhgap6/Rasgrf2/Rgs8/Asap1/Ngef/Ntrk2/Rapgef5/Garnl3/Arhgap29/Evi5/Arap2/Rasgef1c/Cpeb2/Epha3/Tbc1d30/Cdkl5/Snx18/Rap1a/Sos1/Myo9a/Dock10/Rab11fip2/Tiam1/Rabgap1l/Picalm/Arhgef10/Tbc1d8/Adap1/Ralgapb/Nf1/Arfgef1/Arhgap35/Fermt2/Dvl3/Lars
GOBP_ESTABLISHMENT_OF_PIGMENT_GRANULE_LOCALIZATION	GOBP_ESTABLISHMENT_OF_PIGMENT_GRANULE_LOCALIZATION	10	0.473325	1.13481	0.30837	0.902803	0.884528	1570	tags=60%, list=24%, signal=45%	Myo5a/Bbs7/Bbs2/Dctn2/Bbs5/Bbs4
GOBP_METANEPHRIC_NEPHRON_DEVELOPMENT	GOBP_METANEPHRIC_NEPHRON_DEVELOPMENT	10	0.472995	1.13402	0.30837	0.902803	0.884528	417	tags=30%, list=6%, signal=28%	Fmn1/Cd34/Egr1
GOBP_REGULATION_OF_PROTEIN_EXPORT_FROM_NUCLEUS	GOBP_REGULATION_OF_PROTEIN_EXPORT_FROM_NUCLEUS	17	-0.415075	-1.12617	0.30782	0.902803	0.884528	1653	tags=47%, list=26%, signal=35%	Sirt7/Rbm22/Xpo1/Ywhae/Cdk5/Camk1/Ptpn11/Ctdspl2
GOBP_CELLULAR_RESPONSE_TO_RETINOIC_ACID	GOBP_CELLULAR_RESPONSE_TO_RETINOIC_ACID	21	-0.396077	-1.12242	0.307301	0.902803	0.884528	327	tags=24%, list=5%, signal=23%	Abl2/Tesc/Brinp2/Ntrk3/Ptk2b
GOBP_REGULATION_OF_CARTILAGE_DEVELOPMENT	GOBP_REGULATION_OF_CARTILAGE_DEVELOPMENT	21	-0.395527	-1.12086	0.308998	0.902803	0.884528	397	tags=33%, list=6%, signal=31%	Smpd3/Runx2/Ptpn11/Por/Bmpr1b/Zbtb16/Smad3
GOBP_POSITIVE_REGULATION_OF_SUPRAMOLECULAR_FIBER_ORGANIZATION	GOBP_POSITIVE_REGULATION_OF_SUPRAMOLECULAR_FIBER_ORGANIZATION	86	-0.288628	-1.09459	0.309677	0.902803	0.884528	987	tags=22%, list=15%, signal=19%	Bin1/Arhgef10l/Ckap5/Arpc2/Grb2/Colgalt1/Limch1/Snx9/Numa1/Drg1/Dlg1/Washc2/Ppm1e/Prkce/Nrp1/Map1b/Ptk2b/Baiap2/Smad3
GOBP_RESPONSE_TO_ALCOHOL	GOBP_RESPONSE_TO_ALCOHOL	83	-0.28998	-1.09106	0.309791	0.902803	0.884528	1568	tags=35%, list=24%, signal=27%	Adcyap1r1/Actr2/Grin3a/Igf1r/Grin2a/Parp1/Smad2/Gabbr1/Dag1/Lrp8/Igfbp7/St6gal1/Ppp1r9b/Hnrnpd/Cbl/Gng2/Polb/Slit3/Dnmt3a/Ctnna1/Gramd1b/Atp2b1/Foxo3/Oprm1/Klf9/Prkce/Grin2b/Ntrk3/Ptk2b
GOBP_LOCOMOTORY_BEHAVIOR	GOBP_LOCOMOTORY_BEHAVIOR	94	0.26106	1.07931	0.309524	0.902803	0.884528	474	tags=15%, list=7%, signal=14%	Scn1a/Adcy8/Kcnd2/Oxr1/Pak6/Fgf12/App/Calb1/Pex13/Reln/Prkn/Cntn1/Egr1/Arcn1
GOBP_REGULATION_OF_BINDING	GOBP_REGULATION_OF_BINDING	157	-0.25876	-1.07339	0.30956	0.902803	0.884528	1221	tags=27%, list=19%, signal=23%	Tnks/Rpl11/Pparg/Pdgfb/Tdg/Psen1/Parp1/Smad2/Sorl1/Gnl3l/Pinx1/Cdk9/Eif4g1/Angpt1/Cdk5/Btaf1/Camk1/Pex19/Map2/Csnk1a1/Smarcd3/Rap1gap/Sppl3/Taf1/Hsp90ab1/Dzip1/Ubash3b/Arhgef7/Stk3/Pkd1/Calm1/Zbtb7c/Tmsb4x/Rsf1/Ski/Add2/Per2/Plcl1/Nrp1/Jak2/Rapgef2/Fkbp1a/Smad3
GOBP_POSITIVE_REGULATION_OF_CELL_PROJECTION_ORGANIZATION	GOBP_POSITIVE_REGULATION_OF_CELL_PROJECTION_ORGANIZATION	201	-0.249517	-1.07263	0.30837	0.902803	0.884528	986	tags=19%, list=15%, signal=17%	L1cam/Kidins220/Arpc2/Enc1/Dscam/Neurl1a/Auts2/Eps8l1/Rit2/Elavl4/Fnbp1l/Eef2k/Dab2ip/Dzip1/Rufy3/Stk25/Camk2b/Arhgef7/Ndrg4/Plxna4/Septin9/Abl2/Bhlhb9/Zfp804a/Obsl1/Rab8b/Dbn1/Dlg4/Rapgef1/Hap1/Nrp1/Map1b/Ntrk3/Ptk2b/Rapgef2/Baiap2/Cdh4/Camk1d
GOBP_HINDLIMB_MORPHOGENESIS	GOBP_HINDLIMB_MORPHOGENESIS	10	-0.475388	-1.11649	0.310219	0.903169	0.884886	145	tags=30%, list=2%, signal=29%	Aff3/Zbtb16/Rspo2
GOBP_REGULATION_OF_NUCLEAR_TRANSCRIBED_MRNA_CATABOLIC_PROCESS_DEADENYLATION_DEPENDENT_DECAY	GOBP_REGULATION_OF_NUCLEAR_TRANSCRIBED_MRNA_CATABOLIC_PROCESS_DEADENYLATION_DEPENDENT_DECAY	18	-0.410382	-1.12087	0.312394	0.903344	0.885058	1463	tags=39%, list=23%, signal=30%	Csde1/Tnrc6c/Rc3h1/Cnot1/Hnrnpd/Ago2/Ybx1
GOBP_POSITIVE_REGULATION_OF_COLD_INDUCED_THERMOGENESIS	GOBP_POSITIVE_REGULATION_OF_COLD_INDUCED_THERMOGENESIS	32	-0.355252	-1.10855	0.311258	0.903344	0.885058	1596	tags=38%, list=25%, signal=28%	Ksr2/Adipor2/Igf1r/Bscl2/Elovl6/Thra/Cnot3/Prkab2/Kdm3a/Per2/Pdgfc/Jak2
GOBP_REGULATION_OF_NITRIC_OXIDE_SYNTHASE_ACTIVITY	GOBP_REGULATION_OF_NITRIC_OXIDE_SYNTHASE_ACTIVITY	14	-0.426548	-1.10371	0.311973	0.903344	0.885058	299	tags=14%, list=5%, signal=14%	Atp2b4/Ptk2b
GOBP_O_GLYCAN_PROCESSING	GOBP_O_GLYCAN_PROCESSING	14	-0.425355	-1.10063	0.311973	0.903344	0.885058	1275	tags=36%, list=20%, signal=29%	St3gal2/St6gal1/St3gal3/Galnt7/Galnt9
GOBP_T_CELL_DIFFERENTIATION_IN_THYMUS	GOBP_T_CELL_DIFFERENTIATION_IN_THYMUS	21	0.372891	1.09828	0.312349	0.903344	0.885058	546	tags=19%, list=9%, signal=17%	Camk4/Ptpn2/Tmem131l/Sos1
GOBP_RESPONSE_TO_HYDROGEN_PEROXIDE	GOBP_RESPONSE_TO_HYDROGEN_PEROXIDE	38	0.315643	1.09521	0.311111	0.903344	0.885058	676	tags=21%, list=11%, signal=19%	Map3k5/Plekha1/Nr4a3/Impact/Glrx2/Slc8a1/Capn2/Abl1
GOBP_SMOOTH_MUSCLE_CELL_PROLIFERATION	GOBP_SMOOTH_MUSCLE_CELL_PROLIFERATION	45	-0.327207	-1.09377	0.311558	0.903344	0.885058	260	tags=11%, list=4%, signal=11%	Ndrg4/Mef2d/Mnat1/Jak2/Cdh13
GOBP_CEREBRAL_CORTEX_RADIALLY_ORIENTED_CELL_MIGRATION	GOBP_CEREBRAL_CORTEX_RADIALLY_ORIENTED_CELL_MIGRATION	21	-0.393039	-1.11381	0.314092	0.906497	0.888146	1196	tags=33%, list=19%, signal=27%	Cdk5/Lrp8/Bmerb1/Rtn4/Dab2ip/Dab1/Zmiz1
GOBP_REGULATION_OF_LIPASE_ACTIVITY	GOBP_REGULATION_OF_LIPASE_ACTIVITY	27	-0.365154	-1.10982	0.314845	0.906497	0.888146	818	tags=30%, list=13%, signal=26%	Sort1/Rasgrp1/Pdpk1/Htr2a/Por/Abl2/Bicd1/Pcsk5
GOBP_KIDNEY_MORPHOGENESIS	GOBP_KIDNEY_MORPHOGENESIS	26	-0.366195	-1.1011	0.314239	0.906497	0.888146	451	tags=27%, list=7%, signal=25%	Dlg1/Pkd1/Ahi1/Greb1l/Kif26b/Klhl3/Pbx1
GOBP_EXOCYTIC_PROCESS	GOBP_EXOCYTIC_PROCESS	45	-0.326468	-1.0913	0.314908	0.906497	0.888146	922	tags=24%, list=14%, signal=21%	Napa/Grik5/Stx1b/Rab15/Kcnb1/Rab8b/Snap25/Snph/Dmtn/Cplx2/Erc2
GOBP_NEGATIVE_REGULATION_OF_TRANSPORTER_ACTIVITY	GOBP_NEGATIVE_REGULATION_OF_TRANSPORTER_ACTIVITY	33	0.330249	1.08792	0.315	0.906497	0.888146	895	tags=24%, list=14%, signal=21%	Hecw2/Crhr1/Thada/Fmr1/Crbn/Cab39/Stk39/Snca
GOBP_INFLAMMATORY_RESPONSE_TO_ANTIGENIC_STIMULUS	GOBP_INFLAMMATORY_RESPONSE_TO_ANTIGENIC_STIMULUS	15	-0.429257	-1.12888	0.32	0.908168	0.889784	1335	tags=33%, list=21%, signal=26%	Yes1/Psma1/Rasgrp1/Plk2/Oprm1
GOBP_LENS_MORPHOGENESIS_IN_CAMERA_TYPE_EYE	GOBP_LENS_MORPHOGENESIS_IN_CAMERA_TYPE_EYE	10	0.470803	1.12876	0.319383	0.908168	0.889784	2	tags=10%, list=0%, signal=10%	Nectin3
GOBP_REGULATION_OF_MAST_CELL_ACTIVATION	GOBP_REGULATION_OF_MAST_CELL_ACTIVATION	10	0.469503	1.12565	0.319383	0.908168	0.889784	559	tags=30%, list=9%, signal=27%	Nr4a3/Rabgef1/Stxbp1
GOBP_NEGATIVE_REGULATION_OF_SIGNALING_RECEPTOR_ACTIVITY	GOBP_NEGATIVE_REGULATION_OF_SIGNALING_RECEPTOR_ACTIVITY	15	-0.427914	-1.12535	0.323333	0.908168	0.889784	1958	tags=53%, list=30%, signal=37%	Cblb/Errfi1/Pparg/Psen1/Cbl/Cnrip1/Dkk3/Ly6h
GOBP_POSITIVE_REGULATION_OF_PEPTIDYL_THREONINE_PHOSPHORYLATION	GOBP_POSITIVE_REGULATION_OF_PEPTIDYL_THREONINE_PHOSPHORYLATION	15	-0.426584	-1.12185	0.328333	0.908168	0.889784	371	tags=20%, list=6%, signal=19%	Cemip/Calm1/Prkag2
GOBP_MESONEPHRIC_TUBULE_MORPHOGENESIS	GOBP_MESONEPHRIC_TUBULE_MORPHOGENESIS	15	-0.424553	-1.11651	0.333333	0.908168	0.889784	853	tags=33%, list=13%, signal=29%	Lgr4/Dlg1/Greb1l/Kif26b/Pbx1
GOBP_L_ALPHA_AMINO_ACID_TRANSMEMBRANE_TRANSPORT	GOBP_L_ALPHA_AMINO_ACID_TRANSMEMBRANE_TRANSPORT	18	-0.407115	-1.11195	0.324278	0.908168	0.889784	1924	tags=50%, list=30%, signal=35%	Slc7a6/Slc38a9/Arl6ip5/Psen1/Slc1a1/Slc1a4/Slc17a7/Per2/Grm1
GOBP_REGULATION_OF_MYELOID_LEUKOCYTE_MEDIATED_IMMUNITY	GOBP_REGULATION_OF_MYELOID_LEUKOCYTE_MEDIATED_IMMUNITY	15	0.418619	1.11156	0.325871	0.908168	0.889784	559	tags=20%, list=9%, signal=18%	Camk4/Rabgef1/Stxbp1
GOBP_NEGATIVE_REGULATION_OF_AXON_EXTENSION	GOBP_NEGATIVE_REGULATION_OF_AXON_EXTENSION	22	-0.388463	-1.11126	0.318644	0.908168	0.889784	178	tags=27%, list=3%, signal=27%	Cdk5/Map2/Rtn4/Sema4a/Nrp1/Tnr
GOBP_NEGATIVE_REGULATION_OF_ION_TRANSMEMBRANE_TRANSPORTER_ACTIVITY	GOBP_NEGATIVE_REGULATION_OF_ION_TRANSMEMBRANE_TRANSPORTER_ACTIVITY	28	0.351866	1.10966	0.319797	0.908168	0.889784	886	tags=25%, list=14%, signal=22%	Hecw2/Crhr1/Thada/Fmr1/Crbn/Cab39/Stk39
GOBP_ANIMAL_ORGAN_MATURATION	GOBP_ANIMAL_ORGAN_MATURATION	10	-0.471616	-1.10763	0.322993	0.908168	0.889784	326	tags=40%, list=5%, signal=38%	Sema4d/Thbs3/Snx10/Zbtb16
GOBP_BONE_MATURATION	GOBP_BONE_MATURATION	10	-0.471616	-1.10763	0.322993	0.908168	0.889784	326	tags=40%, list=5%, signal=38%	Sema4d/Thbs3/Snx10/Zbtb16
GOBP_REGULATION_OF_PROTEIN_POLYUBIQUITINATION	GOBP_REGULATION_OF_PROTEIN_POLYUBIQUITINATION	15	0.416989	1.10723	0.328358	0.908168	0.889784	1049	tags=40%, list=16%, signal=34%	Ube2d1/Prkn/Trim44/Trip12/Ube2v2/Ddx3x
GOBP_RESPONSE_TO_EPINEPHRINE	GOBP_RESPONSE_TO_EPINEPHRINE	10	-0.470567	-1.10516	0.326642	0.908168	0.889784	690	tags=40%, list=11%, signal=36%	Kcnq1/Srd5a1/Atp2b4/Ryr2
GOBP_POSTSYNAPTIC_SIGNAL_TRANSDUCTION	GOBP_POSTSYNAPTIC_SIGNAL_TRANSDUCTION	18	0.388873	1.10425	0.324455	0.908168	0.889784	508	tags=33%, list=8%, signal=31%	Plcb1/Rgs8/Chrm3/Chrm2/Chrna7/Kpna1
GOBP_NEGATIVE_REGULATION_OF_ORGANELLE_ASSEMBLY	GOBP_NEGATIVE_REGULATION_OF_ORGANELLE_ASSEMBLY	22	0.368273	1.10378	0.32767	0.908168	0.889784	1949	tags=50%, list=30%, signal=35%	Tbc1d30/Odf2l/Becn1/Cdk5rap2/Ehmt2/Sec22b/Mtm1/Mphosph9/Dnm2/Cdk10/Evi5l
GOBP_RETINA_LAYER_FORMATION	GOBP_RETINA_LAYER_FORMATION	13	-0.434713	-1.10316	0.324185	0.908168	0.889784	1413	tags=54%, list=22%, signal=42%	Slc1a1/Hipk1/Dscam/Megf11/Ahi1/Obsl1/Sdk2
GOBP_REGULATION_OF_NMDA_RECEPTOR_ACTIVITY	GOBP_REGULATION_OF_NMDA_RECEPTOR_ACTIVITY	12	0.444132	1.10237	0.334135	0.908168	0.889784	324	tags=33%, list=5%, signal=32%	Mef2c/Rasgrf2/App/Reln
GOBP_NEGATIVE_REGULATION_OF_WOUND_HEALING	GOBP_NEGATIVE_REGULATION_OF_WOUND_HEALING	21	-0.388937	-1.10219	0.327674	0.908168	0.889784	796	tags=29%, list=12%, signal=25%	Prkg1/Plat/Ajap1/Ubash3b/Adamts18/Smad3
GOBP_REGULATION_OF_PROTEIN_IMPORT	GOBP_REGULATION_OF_PROTEIN_IMPORT	24	-0.376393	-1.10189	0.320534	0.908168	0.889784	1604	tags=38%, list=25%, signal=28%	Tomm70a/Rbm22/Psen1/Angpt1/Ubr5/Ipo5/Hsp90ab1/Jak2/Smad3
GOBP_EMBRYONIC_SKELETAL_SYSTEM_MORPHOGENESIS	GOBP_EMBRYONIC_SKELETAL_SYSTEM_MORPHOGENESIS	24	-0.376286	-1.10157	0.320534	0.908168	0.889784	1671	tags=42%, list=26%, signal=31%	Mthfd1/Ndst1/Smad2/Dscaml1/Runx2/Flvcr1/Dlg1/Chst11/Mmp16/Smad3
GOBP_CARDIAC_SEPTUM_MORPHOGENESIS	GOBP_CARDIAC_SEPTUM_MORPHOGENESIS	19	0.386868	1.10029	0.330864	0.908168	0.889784	1011	tags=32%, list=16%, signal=27%	Slit2/Robo2/Bmpr1a/Rbpj/Fgfr2/Robo1
GOBP_ACTIN_NUCLEATION	GOBP_ACTIN_NUCLEATION	28	0.348861	1.10019	0.329949	0.908168	0.889784	703	tags=18%, list=11%, signal=16%	Fmn1/Ctnna2/Fchsd2/Ap1ar/Abi2
GOBP_REGULATION_OF_MONOOXYGENASE_ACTIVITY	GOBP_REGULATION_OF_MONOOXYGENASE_ACTIVITY	18	-0.402735	-1.09999	0.332767	0.908168	0.889784	397	tags=22%, list=6%, signal=21%	H13/Por/Atp2b4/Ptk2b
GOBP_PIGMENT_GRANULE_LOCALIZATION	GOBP_PIGMENT_GRANULE_LOCALIZATION	12	0.443036	1.09965	0.336538	0.908168	0.889784	1570	tags=50%, list=24%, signal=38%	Myo5a/Bbs7/Bbs2/Dctn2/Bbs5/Bbs4
GOBP_REGULATION_OF_MEMBRANE_PROTEIN_ECTODOMAIN_PROTEOLYSIS	GOBP_REGULATION_OF_MEMBRANE_PROTEIN_ECTODOMAIN_PROTEOLYSIS	10	-0.46819	-1.09958	0.335766	0.908168	0.889784	825	tags=30%, list=13%, signal=26%	Timp3/Snx9/Nrd1
GOBP_REGULATION_OF_T_CELL_PROLIFERATION	GOBP_REGULATION_OF_T_CELL_PROLIFERATION	31	-0.35471	-1.09814	0.331683	0.908168	0.889784	1249	tags=32%, list=19%, signal=26%	Dhps/Marchf7/Mapk8ip1/Rc3h1/Tnfrsf21/Cr1l/Ndfip1/Prnp/Dlg1/Jak2
GOBP_REGULATION_OF_RECEPTOR_SIGNALING_PATHWAY_VIA_STAT	GOBP_REGULATION_OF_RECEPTOR_SIGNALING_PATHWAY_VIA_STAT	26	-0.3652	-1.09811	0.319149	0.908168	0.889784	196	tags=23%, list=3%, signal=22%	Dab1/Ociad2/Ptprt/Ggnbp2/Ptk2b/Jak2
GOBP_REGULATION_OF_G_PROTEIN_COUPLED_RECEPTOR_SIGNALING_PATHWAY	GOBP_REGULATION_OF_G_PROTEIN_COUPLED_RECEPTOR_SIGNALING_PATHWAY	57	-0.312795	-1.09756	0.317647	0.908168	0.889784	1315	tags=35%, list=20%, signal=28%	Abhd6/Grk6/Rgs6/Slc39a14/Gtf2h2/Ppp1r9b/Ywhab/Rnf157/Mgrn1/Nmt2/Kctd8/Gprasp1/Tub/Oprm1/Rgs20/Grm5/Atp2b4/Camk2a/Bicd1/Pde4a
GOBP_EXTRACELLULAR_VESICLE_BIOGENESIS	GOBP_EXTRACELLULAR_VESICLE_BIOGENESIS	15	0.413241	1.09728	0.333333	0.908168	0.889784	352	tags=20%, list=5%, signal=19%	Sdcbp/Prkn/Cd34
GOBP_QUINONE_METABOLIC_PROCESS	GOBP_QUINONE_METABOLIC_PROCESS	12	0.441905	1.09684	0.336538	0.908168	0.889784	635	tags=25%, list=10%, signal=23%	Coq2/Pdss2/Coq10b
GOBP_REGULATION_OF_LYMPHOCYTE_MEDIATED_IMMUNITY	GOBP_REGULATION_OF_LYMPHOCYTE_MEDIATED_IMMUNITY	35	-0.34601	-1.09623	0.326087	0.908168	0.889784	1205	tags=26%, list=19%, signal=21%	Zbtb1/Shld2/Rasgrp1/Stx7/Cr1l/Ndfip1/Ppp3cb/Ap1g1/Cadm1
GOBP_REGULATION_OF_OXIDOREDUCTASE_ACTIVITY	GOBP_REGULATION_OF_OXIDOREDUCTASE_ACTIVITY	33	-0.349202	-1.09541	0.333887	0.908168	0.889784	1111	tags=27%, list=17%, signal=23%	Ccs/H13/Ndufa4/Ecsit/Pdp1/Por/Abl2/Atp2b4/Ptk2b
GOBP_ENDOCHONDRAL_BONE_MORPHOGENESIS	GOBP_ENDOCHONDRAL_BONE_MORPHOGENESIS	21	-0.386502	-1.09529	0.332767	0.908168	0.889784	397	tags=38%, list=6%, signal=36%	Smpd3/Thbs3/Runx2/Por/Mef2d/Mmp16/Csgalnact1/Bmpr1b
GOBP_PROTEIN_SUMOYLATION	GOBP_PROTEIN_SUMOYLATION	25	-0.368918	-1.09495	0.328904	0.908168	0.889784	1316	tags=32%, list=20%, signal=26%	Uba2/Gnl3l/Nsmce2/Hdac7/Ranbp2/Pias2/Bcl11a/Zmiz1
GOBP_POSITIVE_REGULATION_OF_NUCLEAR_DIVISION	GOBP_POSITIVE_REGULATION_OF_NUCLEAR_DIVISION	16	0.403744	1.09465	0.330918	0.908168	0.889784	827	tags=31%, list=13%, signal=27%	Plcb1/Rb1/Sirt2/Insr/Anapc4
GOBP_PROTEIN_DEMETHYLATION	GOBP_PROTEIN_DEMETHYLATION	22	-0.38262	-1.09454	0.335593	0.908168	0.889784	1990	tags=45%, list=31%, signal=31%	Kdm5a/Kdm5c/Phf8/Kdm4b/Ppme1/Kdm5b/Jmjd1c/Jarid2/Kdm2b/Kdm3a
GOBP_NEUROBLAST_PROLIFERATION	GOBP_NEUROBLAST_PROLIFERATION	28	0.347051	1.09448	0.335025	0.908168	0.889784	876	tags=32%, list=14%, signal=28%	Ptn/Fgf13/Eml1/Vegfc/Daglb/Frs2/Numb/Fgfr2/Nf1
GOBP_POSITIVE_REGULATION_OF_LEUKOCYTE_CHEMOTAXIS	GOBP_POSITIVE_REGULATION_OF_LEUKOCYTE_CHEMOTAXIS	21	-0.386143	-1.09427	0.332767	0.908168	0.889784	685	tags=24%, list=11%, signal=21%	Ano6/Calr/Ptk2/Ptk2b/Camk1d
GOBP_REGULATION_OF_STEM_CELL_POPULATION_MAINTENANCE	GOBP_REGULATION_OF_STEM_CELL_POPULATION_MAINTENANCE	11	-0.451764	-1.09351	0.335097	0.908168	0.889784	879	tags=36%, list=14%, signal=31%	Cnot1/Cnot3/Kdm2b/Kdm3a
GOBP_EXOCRINE_SYSTEM_DEVELOPMENT	GOBP_EXOCRINE_SYSTEM_DEVELOPMENT	13	0.427224	1.09346	0.331742	0.908168	0.889784	807	tags=46%, list=13%, signal=40%	Wls/Eda/Cdc42/Sema3a/Fgfr2/Insr
GOBP_MIDBRAIN_DEVELOPMENT	GOBP_MIDBRAIN_DEVELOPMENT	43	0.307996	1.09105	0.323383	0.908168	0.889784	788	tags=23%, list=12%, signal=21%	Ttbk1/Wls/Plp1/Cdc42/Suds3/Sos1/Fgf9/Sirt2/Gnb4/Fgfr2
GOBP_REGULATION_OF_LIPID_BIOSYNTHETIC_PROCESS	GOBP_REGULATION_OF_LIPID_BIOSYNTHETIC_PROCESS	53	-0.314054	-1.08944	0.322204	0.908168	0.889784	1578	tags=26%, list=25%, signal=20%	Pdgfb/Wdtc1/Igf1r/Abhd6/Sorbs1/Creb1/Igfbp7/Acsl3/Sec14l2/Htr2a/Por/Dkk3/Zbtb20/Ccdc3
GOBP_NEPHRON_DEVELOPMENT	GOBP_NEPHRON_DEVELOPMENT	41	-0.330302	-1.08882	0.327212	0.908168	0.889784	451	tags=24%, list=7%, signal=23%	Dlg1/Pkd1/Ahi1/Sulf1/Greb1l/Iqgap1/Kif26b/Kirrel3/Klhl3/Pbx1
GOBP_DENDRITIC_SPINE_MORPHOGENESIS	GOBP_DENDRITIC_SPINE_MORPHOGENESIS	49	-0.318606	-1.08774	0.317804	0.908168	0.889784	1645	tags=39%, list=26%, signal=29%	Dbnl/Actr2/Nlgn1/Hdac6/Lzts3/Dnm3/Cdk5/Cux2/Lrp8/Srcin1/Eef2k/Camk2b/Bhlhb9/Ctnnd2/Dbn1/Sipa1l1/Dlg4/Shank1/Baiap2
GOBP_ATP_SYNTHESIS_COUPLED_PROTON_TRANSPORT	GOBP_ATP_SYNTHESIS_COUPLED_PROTON_TRANSPORT	14	-0.419493	-1.08546	0.32715	0.908168	0.889784	2781	tags=79%, list=43%, signal=45%	Atp5b/Atp5o/Atp6v0c/Atp5g2/Atp5pb/Atp5h/Atp5c1/Atp5d/Atp5j2/Atp5l/Atp6v1a
GOBP_REGULATION_OF_RAS_PROTEIN_SIGNAL_TRANSDUCTION	GOBP_REGULATION_OF_RAS_PROTEIN_SIGNAL_TRANSDUCTION	100	-0.28037	-1.08532	0.323248	0.908168	0.889784	1065	tags=25%, list=17%, signal=21%	Arhgef2/Itpkb/Map4k4/Syngap1/Cbl/Auts2/Eps8l1/Rit2/Gpr18/Rasgrp1/Mcf2l/Prag1/Dab2ip/Akap13/Arfgap1/Nrg1/Arhgef25/Psd3/Abl2/Arhgef28/Stk19/Madd/Iqsec2/Nrp1/Iqsec3
GOBP_REGULATION_OF_CYCLIN_DEPENDENT_PROTEIN_KINASE_ACTIVITY	GOBP_REGULATION_OF_CYCLIN_DEPENDENT_PROTEIN_KINASE_ACTIVITY	30	-0.349332	-1.08444	0.327332	0.908168	0.889784	723	tags=20%, list=11%, signal=18%	Ipo5/Hsp90ab1/Pkd1/Ccnt2/Ccnd2/Mnat1
GOBP_EPITHELIAL_TO_MESENCHYMAL_TRANSITION	GOBP_EPITHELIAL_TO_MESENCHYMAL_TRANSITION	47	-0.319877	-1.08398	0.32392	0.908168	0.889784	29	tags=11%, list=0%, signal=11%	Rtn4/Dab2ip/Spred1/Smad3/Spred2
GOBP_REGULATION_OF_DENDRITE_MORPHOGENESIS	GOBP_REGULATION_OF_DENDRITE_MORPHOGENESIS	48	-0.318939	-1.08366	0.321782	0.908168	0.889784	709	tags=21%, list=11%, signal=19%	Adgrb3/Eef2k/Camk2b/Bhlhb9/Obsl1/Dbn1/Sipa1l1/Rapgef2/Baiap2/Lzts1
GOBP_RESPONSE_TO_GAMMA_RADIATION	GOBP_RESPONSE_TO_GAMMA_RADIATION	23	0.359555	1.08312	0.321867	0.908168	0.889784	488	tags=22%, list=8%, signal=20%	Wrn/Xrcc5/Egr1/Dcun1d3/Gtf2h5
GOBP_EPITHELIAL_CELL_APOPTOTIC_PROCESS	GOBP_EPITHELIAL_CELL_APOPTOTIC_PROCESS	30	-0.348487	-1.08181	0.330606	0.908168	0.889784	1198	tags=33%, list=19%, signal=27%	Angpt1/Hipk1/Ano6/Dnmt3a/Dab2ip/Pdpk1/Stk3/Foxo3/Jak2/Ryr2
GOBP_REGULATION_OF_MUSCLE_ADAPTATION	GOBP_REGULATION_OF_MUSCLE_ADAPTATION	35	-0.341295	-1.08129	0.33612	0.908168	0.889784	1939	tags=51%, list=30%, signal=36%	P2rx4/Ppp3ca/Errfi1/Tomm70a/Rock2/Gsk3a/Pparg/Parp1/Mef2a/Cdk9/Dag1/Mtpn/Lmna/Camk2b/Jarid2/Foxo3/Atp2b4/Smad3
GOBP_MOTOR_NEURON_AXON_GUIDANCE	GOBP_MOTOR_NEURON_AXON_GUIDANCE	14	-0.417385	-1.08	0.332209	0.908168	0.889784	478	tags=29%, list=7%, signal=27%	Plxna4/Rnf165/Chn1/Nrp1
GOBP_EMBRYONIC_CRANIAL_SKELETON_MORPHOGENESIS	GOBP_EMBRYONIC_CRANIAL_SKELETON_MORPHOGENESIS	14	-0.417183	-1.07948	0.335582	0.908168	0.889784	432	tags=50%, list=7%, signal=47%	Mthfd1/Ndst1/Smad2/Runx2/Chst11/Mmp16/Smad3
GOBP_REGULATION_OF_DEFENSE_RESPONSE_TO_VIRUS	GOBP_REGULATION_OF_DEFENSE_RESPONSE_TO_VIRUS	23	0.358018	1.07849	0.326781	0.908168	0.889784	1270	tags=30%, list=20%, signal=25%	Sec14l1/Itch/Trim44/Ufd1/Eif2ak4/Nploc4/Hsp90aa1
GOBP_NEURON_APOPTOTIC_PROCESS	GOBP_NEURON_APOPTOTIC_PROCESS	103	-0.276738	-1.07801	0.329094	0.908168	0.889784	1455	tags=32%, list=23%, signal=25%	Psen1/Parp1/Kras/Tmtc4/Slc1a1/Sncb/Adarb1/Retreg1/Nono/Angpt1/Cdk5/Tyro3/Tnfrsf21/Grik2/Syngap1/Grik5/Hdgf/Xiap/Polb/Hsp90ab1/Epha7/Prnp/Gpi1/Foxo3/Kdm2b/Kcnb1/Bhlhb9/Agap2/Nrp1/Ptk2b/Jak2/Trim2/Prkcg
GOBP_NEGATIVE_REGULATION_OF_NEURON_APOPTOTIC_PROCESS	GOBP_NEGATIVE_REGULATION_OF_NEURON_APOPTOTIC_PROCESS	62	-0.301172	-1.07424	0.329489	0.908168	0.889784	1557	tags=34%, list=24%, signal=26%	Map2k4/Psen1/Kras/Slc1a1/Sncb/Retreg1/Nono/Angpt1/Tyro3/Grik2/Syngap1/Hdgf/Hsp90ab1/Gpi1/Kdm2b/Bhlhb9/Agap2/Nrp1/Ptk2b/Jak2/Prkcg
GOBP_PLASMA_MEMBRANE_ORGANIZATION	GOBP_PLASMA_MEMBRANE_ORGANIZATION	56	-0.308047	-1.0739	0.335043	0.908168	0.889784	1025	tags=23%, list=16%, signal=20%	Ano6/Spaca6/Bin1/Cr1l/Fnbp1l/Nsf/Snx9/Tmeff2/Xkr4/Ano4/Ano3/Lyzl4/Baiap2
GOBP_NEURAL_NUCLEUS_DEVELOPMENT	GOBP_NEURAL_NUCLEUS_DEVELOPMENT	36	0.314399	1.07364	0.330808	0.908168	0.889784	1001	tags=28%, list=16%, signal=24%	Ttbk1/Plp1/Sec24b/Cdc42/Suds3/Fgf9/Sirt2/Gnb4/Atf2/Basp1
GOBP_POSITIVE_REGULATION_OF_DEVELOPMENTAL_GROWTH	GOBP_POSITIVE_REGULATION_OF_DEVELOPMENTAL_GROWTH	81	0.265728	1.07157	0.316754	0.908168	0.889784	897	tags=26%, list=14%, signal=23%	Erbb4/Mef2c/Plcb1/Bmpr1a/Prkn/Syt4/Rims1/Syt1/Shtn1/Cdkl5/Trpc5/Fgf9/Rims2/Golga4/Syt2/Rbpj/Fgfr2/Insr/Gpam/Unc13a/Sema7a
GOBP_DNA_INTEGRITY_CHECKPOINT_SIGNALING	GOBP_DNA_INTEGRITY_CHECKPOINT_SIGNALING	49	0.291658	1.07097	0.321696	0.908168	0.889784	1032	tags=27%, list=16%, signal=22%	Babam2/Rfwd3/Trp53bp1/Thoc1/Usp28/Ints7/Foxn3/Dot1l/Gigyf2/Cep63/Atf2/Taok3/Eif2ak4
GOBP_PROTEIN_POLYMERIZATION	GOBP_PROTEIN_POLYMERIZATION	137	-0.261626	-1.07038	0.329738	0.908168	0.889784	987	tags=19%, list=15%, signal=16%	Bin1/Map2/Ckap5/Arpc2/Grb2/Sptbn4/Sptb/Ssh2/Snx9/Numa1/Drg1/Arhgef7/Dlg1/Washc2/Tmsb4x/Dbn1/Add2/Diaph1/Prkce/Dmtn/Map1b/Sptbn2/Prex1/Ptk2b/Jak2/Baiap2
GOBP_ADAPTIVE_IMMUNE_RESPONSE	GOBP_ADAPTIVE_IMMUNE_RESPONSE	71	-0.292794	-1.06778	0.329527	0.908168	0.889784	1205	tags=23%, list=19%, signal=19%	Zbtb1/Rc3h2/Rc3h1/Tnfrsf21/Shld2/Rap1gap/Stx7/Cr1l/Ndfip1/Ppp3cb/Jam3/Sema4a/Rapgef4/Ptk2b/Jak2/Cadm1
GOBP_TISSUE_MORPHOGENESIS	GOBP_TISSUE_MORPHOGENESIS	199	-0.248355	-1.06378	0.321534	0.908168	0.889784	660	tags=15%, list=10%, signal=13%	Mrtfa/Epha7/Lmo4/Tmeff2/Gpi1/Ndrg4/Txnrd1/Stk3/Dlg1/Pkd1/Ahi1/Nrg1/Kdm2b/Sulf1/Greb1l/Ski/Kif26b/Zfpm2/Nrp1/Rspo2/Fkbp1a/Klhl3/Pbx1/Ankrd6/Col4a1/Ryr2/Pkp2/Mical2/Smad3
GOBP_CELL_FATE_COMMITMENT	GOBP_CELL_FATE_COMMITMENT	56	0.279927	1.06259	0.335731	0.908168	0.889784	815	tags=23%, list=13%, signal=20%	Erbb4/Mef2c/Fgf13/Bmpr1a/Wnt9a/Cdc42/Apc/Tcf3/Satb2/Rbpj/Fgfr2/Lats1/Sufu
GOBP_MYELOID_LEUKOCYTE_DIFFERENTIATION	GOBP_MYELOID_LEUKOCYTE_DIFFERENTIATION	62	0.275466	1.06215	0.321519	0.908168	0.889784	538	tags=18%, list=8%, signal=16%	Camk4/Itgb8/Prkca/App/Kitl/Ptpn2/Fbn1/Fbxw7/Trf/Cdc42/Rb1
GOBP_NEGATIVE_REGULATION_OF_CELL_GROWTH	GOBP_NEGATIVE_REGULATION_OF_CELL_GROWTH	68	0.270528	1.06055	0.327411	0.908168	0.889784	540	tags=16%, list=8%, signal=15%	Vgll4/Slit2/Ndrg3/Sema6d/Ulk2/Fgf13/D130043K22Rik/Dcun1d3/Sema3a/Rb1/Ppp2ca
GOBP_REGULATION_OF_HORMONE_LEVELS	GOBP_REGULATION_OF_HORMONE_LEVELS	141	-0.257387	-1.0588	0.335901	0.908168	0.889784	1543	tags=28%, list=24%, signal=22%	Slc16a2/Scg5/Igf1r/Pcsk2/Smad2/Rab11fip3/Cry2/Aimp1/Gabbr1/Syt7/Acvr1c/Snap23/Smpd3/Creb1/Bcat2/Slc39a14/Kdm5b/Vgf/Irs2/Ptpn11/Nnat/Kcnq1/Ppp3cb/Srd5a1/Slc16a10/Ildr2/Por/Kcnb1/Rab8b/Snap25/Ece1/Prkce/Dkk3/Per2/Rfx3/Rapgef4/Ptprn/Pcsk5/Jak2/Cpe
GOBP_REGULATION_OF_CELL_ACTIVATION	GOBP_REGULATION_OF_CELL_ACTIVATION	142	-0.256245	-1.05753	0.337405	0.909684	0.891269	1249	tags=25%, list=19%, signal=21%	Dhps/Marchf7/Zbtb1/Mapk8ip1/Rc3h2/Tox/Tyro3/Rc3h1/Tnfrsf21/Shld2/Hsph1/Irs2/Itpkb/Myo18a/Ptpn11/Prkg1/Rasgrp1/Cr1l/Slc39a10/Ndfip1/Prnp/Ap1g1/Lmo4/Vav3/Ubash3b/Cbfb/Pdpk1/Ildr2/Sirpa/Dlg1/Foxo3/Adamts18/Dmtn/Zbtb16/Jak2/Zmiz1
GOBP_MISMATCH_REPAIR	GOBP_MISMATCH_REPAIR	12	-0.445458	-1.1167	0.33959	0.912649	0.894174	18	tags=17%, list=0%, signal=17%	Tdg/Prkcg
GOBP_GPI_ANCHOR_METABOLIC_PROCESS	GOBP_GPI_ANCHOR_METABOLIC_PROCESS	11	-0.448317	-1.08516	0.340388	0.912649	0.894174	817	tags=55%, list=13%, signal=48%	Pigu/Dpm1/Pigg/Pigq/Pgap1/Pigk
GOBP_SYNAPTIC_VESICLE_RECYCLING	GOBP_SYNAPTIC_VESICLE_RECYCLING	53	-0.308694	-1.07085	0.338898	0.912649	0.894174	1390	tags=30%, list=22%, signal=24%	Ap3b1/Rab27b/Sncb/Dnm3/Syt7/Cdk5/Bin1/Synj2/Gak/Ppp3cb/Stx1b/Slc17a7/Sh3gl3/Sh3gl2/Dnm1/Btbd9
GOBP_REGULATION_OF_STEM_CELL_DIFFERENTIATION	GOBP_REGULATION_OF_STEM_CELL_DIFFERENTIATION	24	0.352546	1.07041	0.33995	0.912649	0.894174	1554	tags=42%, list=24%, signal=32%	Ptn/Bmpr1a/Itch/Hnrnpu/Abl1/Cdk13/Stat3/Kdm4c/Nudt21/Ociad1
GOBP_LEUKOCYTE_PROLIFERATION	GOBP_LEUKOCYTE_PROLIFERATION	68	-0.294332	-1.06936	0.340461	0.912649	0.894174	1249	tags=28%, list=19%, signal=23%	Dhps/Marchf7/Mapk8ip1/Rc3h2/Rc3h1/Tnfrsf21/Irs2/St6gal1/Rasgrp1/Cr1l/Slc39a10/Ndfip1/Ppp3cb/Prnp/Vav3/Ptk2/Dlg1/Jak2/Cadm1
GOBP_REGULATION_OF_PROTEIN_LOCALIZATION_TO_CELL_PERIPHERY	GOBP_REGULATION_OF_PROTEIN_LOCALIZATION_TO_CELL_PERIPHERY	64	-0.297028	-1.06716	0.340946	0.912649	0.894174	1635	tags=36%, list=25%, signal=27%	Ppfia1/Hectd1/Cltc/Pid1/Lztfl1/Sorbs1/Cdk5/Dag1/Gpc6/Ppp1r9b/Ptpn9/Acsl3/Cacng2/Stx7/Prnp/Numa1/Akap5/Pdpk1/Dlg1/Tmem59/Atp2b4/Prkce/Iqsec2
GOBP_CELLULAR_RESPONSE_TO_MOLECULE_OF_BACTERIAL_ORIGIN	GOBP_CELLULAR_RESPONSE_TO_MOLECULE_OF_BACTERIAL_ORIGIN	36	0.312222	1.0662	0.340909	0.912649	0.894174	676	tags=22%, list=11%, signal=20%	Mef2c/Prkca/Cdk19/Pde4b/Capn2/Sirt2/Malt1/Abl1
GOBP_NEGATIVE_REGULATION_OF_CELL_CYCLE_PHASE_TRANSITION	GOBP_NEGATIVE_REGULATION_OF_CELL_CYCLE_PHASE_TRANSITION	89	0.261177	1.06612	0.340314	0.912649	0.894174	1429	tags=29%, list=22%, signal=23%	Myo16/Babam2/Rfwd3/Trp53bp1/Dcun1d3/Apc/Rb1/Apbb2/Thoc1/Usp28/Ints7/Foxn3/Dot1l/Gigyf2/Cep63/Atf2/Taok3/Eif2ak4/Plk5/Bub3/Pkd2/Dync1li1/Fbxo31/Cdc73/Cdk5rap2/Tpr
GOBP_MESONEPHROS_DEVELOPMENT	GOBP_MESONEPHROS_DEVELOPMENT	28	-0.352948	-1.07637	0.342105	0.914115	0.895611	451	tags=25%, list=7%, signal=23%	Dlg1/Pkd1/Greb1l/Kif26b/Zbtb16/Pbx1/Smad3
GOBP_POSITIVE_REGULATION_OF_PROTEIN_MODIFICATION_BY_SMALL_PROTEIN_CONJUGATION_OR_REMOVAL	GOBP_POSITIVE_REGULATION_OF_PROTEIN_MODIFICATION_BY_SMALL_PROTEIN_CONJUGATION_OR_REMOVAL	69	0.267225	1.04972	0.341902	0.914115	0.895611	1567	tags=35%, list=24%, signal=27%	Ube2d1/Hdac4/Prkn/Fbxw7/Fbxo33/Mapk9/Dcun1d3/Hdac3/Malt1/Pttg1ip/Dcun1d5/Dcun1d2/Dcun1d4/Axin1/Ube2v2/Ddx3x/Vcp/Smad7/Arnt/Ctr9/Ripk2/Pias1/Ubqln1/Ubb
GOBP_NEGATIVE_REGULATION_OF_CATION_CHANNEL_ACTIVITY	GOBP_NEGATIVE_REGULATION_OF_CATION_CHANNEL_ACTIVITY	15	-0.419067	-1.10208	0.343333	0.914944	0.896422	355	tags=20%, list=6%, signal=19%	Calm1/Kcnab1/Fkbp1a
GOBP_CYTOKINETIC_PROCESS	GOBP_CYTOKINETIC_PROCESS	15	-0.418267	-1.09998	0.343333	0.914944	0.896422	1894	tags=53%, list=29%, signal=38%	Chmp4c/Bin3/Plec/Myh9/Chmp3/Snx9/Anxa11/Pdcd6ip
GOBP_RRNA_TRANSCRIPTION	GOBP_RRNA_TRANSCRIPTION	15	-0.417432	-1.09778	0.343333	0.914944	0.896422	2379	tags=53%, list=37%, signal=34%	Ncl/Brf1/Gtf3c3/Gtf3c1/Ippk/Sirt7/Macroh2a1/Nol11
GOBP_DENDRITE_SELF_AVOIDANCE	GOBP_DENDRITE_SELF_AVOIDANCE	12	-0.438189	-1.09848	0.346416	0.915615	0.89708	1478	tags=42%, list=23%, signal=32%	Nptn/Nexn/Dscaml1/Dscam/Robo3
GOBP_TISSUE_REGENERATION	GOBP_TISSUE_REGENERATION	15	0.40847	1.08461	0.348259	0.915615	0.89708	57	tags=13%, list=1%, signal=13%	Erbb4/Ptn
GOBP_TYROSINE_PHOSPHORYLATION_OF_STAT_PROTEIN	GOBP_TYROSINE_PHOSPHORYLATION_OF_STAT_PROTEIN	17	0.393645	1.08158	0.346633	0.915615	0.89708	774	tags=24%, list=12%, signal=21%	Erbb4/Ptpn2/Ppp2ca/Osbp
GOBP_CELLULAR_TRANSITION_METAL_ION_HOMEOSTASIS	GOBP_CELLULAR_TRANSITION_METAL_ION_HOMEOSTASIS	34	-0.341258	-1.07805	0.34609	0.915615	0.89708	1619	tags=44%, list=25%, signal=33%	Atp6ap1/Atp6v0a2/Slc11a2/Slc1a1/Ap3b1/Slc39a14/Abcb7/Slc30a7/Slc39a10/Ndfip1/Flvcr1/Atp6v1a/Prnp/Slc22a17/Fth1
GOBP_CELLULAR_RESPONSE_TO_INTERFERON_GAMMA	GOBP_CELLULAR_RESPONSE_TO_INTERFERON_GAMMA	27	-0.35356	-1.07459	0.347471	0.915615	0.89708	903	tags=22%, list=14%, signal=19%	Flnb/Hsp90ab1/Jak1/Eprs/Sirpa/Jak2
GOBP_VESICLE_DOCKING	GOBP_VESICLE_DOCKING	35	-0.338636	-1.07287	0.344482	0.915615	0.89708	770	tags=26%, list=12%, signal=23%	Stx7/Stx1b/Rab15/Ndrg4/Kcnb1/Rab8b/Snap25/Snph/Cplx2
GOBP_MONONUCLEAR_CELL_DIFFERENTIATION	GOBP_MONONUCLEAR_CELL_DIFFERENTIATION	112	-0.268451	-1.07233	0.347692	0.915615	0.89708	1205	tags=23%, list=19%, signal=19%	Zbtb1/Rc3h2/Tox/Tyro3/Rc3h1/Gon4l/Runx2/Itpkb/Dcaf1/Gps2/Gpr18/Rasgrp1/Cr1l/Ndfip1/Ppp3cb/Cbfb/Foxo3/Fnip1/Bcl11b/Acin1/Sema4a/Zbtb16/Prex1/Ptk2b/Pbx1/Zmiz1
GOBP_DNA_TEMPLATED_TRANSCRIPTION_INITIATION	GOBP_DNA_TEMPLATED_TRANSCRIPTION_INITIATION	55	-0.307731	-1.07188	0.34687	0.915615	0.89708	1240	tags=27%, list=19%, signal=22%	Taf12/Cdk9/Med17/Gtf2h2/Thra/Taf3/Sub1/Taf1/Med24/E2f3/Ncoa6/Ercc6/Gtf2f2/Baz2a/Rsf1
GOBP_MEMBRANE_REPOLARIZATION_DURING_ACTION_POTENTIAL	GOBP_MEMBRANE_REPOLARIZATION_DURING_ACTION_POTENTIAL	13	0.418269	1.07054	0.348449	0.915615	0.89708	664	tags=38%, list=10%, signal=35%	Kcnh7/Cacna2d1/Kcnj3/Atp1a1/Atp1b1
GOBP_CERAMIDE_BIOSYNTHETIC_PROCESS	GOBP_CERAMIDE_BIOSYNTHETIC_PROCESS	26	-0.355612	-1.06928	0.345336	0.915615	0.89708	2189	tags=50%, list=34%, signal=33%	Sptlc2/St8sia3/Agk/B4galt5/Ugt8a/Cers4/St3gal2/St3gal3/Cers1/St6galnac5/Cers6/B4galnt1/Smpd4
GOBP_TISSUE_REMODELING	GOBP_TISSUE_REMODELING	32	0.323586	1.06906	0.344221	0.915615	0.89708	1163	tags=28%, list=18%, signal=23%	Ptn/Mef2c/Prkca/Trf/Rspo3/Rbpj/Nf1/Rock1/Tnfrsf11a
GOBP_EXTRACELLULAR_MATRIX_ASSEMBLY	GOBP_EXTRACELLULAR_MATRIX_ASSEMBLY	14	-0.412502	-1.06737	0.347386	0.915615	0.89708	1237	tags=43%, list=19%, signal=35%	Thsd4/Smpd3/Dag1/Has1/Pxdn/Smad3
GOBP_REGULATION_OF_CELL_SIZE	GOBP_REGULATION_OF_CELL_SIZE	96	-0.276279	-1.06719	0.347551	0.915615	0.89708	1200	tags=24%, list=19%, signal=20%	Clns1a/Cdk5/Creb1/Mtpn/Ano6/L1cam/Map2/Fstl4/Dscam/Hsp90ab1/Epha7/Rtn4/Dcc/Vav3/Rufy3/Plxna4/Dpysl2/Dbn1/Sema4a/Nrp1/Map1b/Tnr/Cdh4
GOBP_MEMBRANE_DEPOLARIZATION	GOBP_MEMBRANE_DEPOLARIZATION	40	0.303205	1.06602	0.348148	0.915615	0.89708	1426	tags=38%, list=22%, signal=29%	Scn1a/Scn2a/Cacna2d1/Scn9a/Ank2/Slc8a1/Abl1/Slmap/Scn3b/Scn3a/Gpd1l/Smad7/Cacna1i/Scn8a/Gclc
GOBP_REGULATION_OF_LEUKOCYTE_MIGRATION	GOBP_REGULATION_OF_LEUKOCYTE_MIGRATION	48	0.292014	1.06182	0.348485	0.915615	0.89708	746	tags=19%, list=12%, signal=17%	Slit2/Ptn/Plcb1/App/Kitl/Vegfc/Rabgef1/Mia3/Cd200
GOBP_POSITIVE_REGULATION_OF_GROWTH	GOBP_POSITIVE_REGULATION_OF_GROWTH	110	0.246775	1.0549	0.346995	0.915615	0.89708	897	tags=24%, list=14%, signal=21%	Erbb4/Mef2c/Plcb1/Rps6ka3/Sdcbp/Bmpr1a/Prkn/Syt4/Rims1/Cdc42/Syt1/Shtn1/Cdkl5/Trpc5/Fgf9/Rims2/Golga4/Syt2/Rbpj/Fgfr2/Insr/Gpam/Ncbp1/Csnk2a1/Unc13a/Sema7a
GOBP_ARF_PROTEIN_SIGNAL_TRANSDUCTION	GOBP_ARF_PROTEIN_SIGNAL_TRANSDUCTION	16	-0.414453	-1.10254	0.35034	0.916013	0.89747	446	tags=31%, list=7%, signal=29%	Map4k4/Arfgap1/Psd3/Iqsec2/Iqsec3
GOBP_REGULATION_OF_ALPHA_BETA_T_CELL_DIFFERENTIATION	GOBP_REGULATION_OF_ALPHA_BETA_T_CELL_DIFFERENTIATION	16	-0.413753	-1.10067	0.352041	0.916013	0.89747	1390	tags=38%, list=22%, signal=29%	Ap3b1/Rc3h2/Rc3h1/Itpkb/Cbfb/Zbtb16
GOBP_CELLULAR_OXIDANT_DETOXIFICATION	GOBP_CELLULAR_OXIDANT_DETOXIFICATION	16	-0.413715	-1.10057	0.352041	0.916013	0.89747	1111	tags=62%, list=17%, signal=52%	Fancc/Selenot/Apoe/Selenow/Prxl2c/Ccs/Ipcef1/Pxdn/Txnrd1/Sesn1
GOBP_HETEROTYPIC_CELL_CELL_ADHESION	GOBP_HETEROTYPIC_CELL_CELL_ADHESION	18	-0.39726	-1.08504	0.354839	0.916013	0.89747	464	tags=17%, list=7%, signal=16%	Sirpa/Jam3/Pkp2
GOBP_REGULATION_OF_CHROMATIN_ASSEMBLY	GOBP_REGULATION_OF_CHROMATIN_ASSEMBLY	17	-0.399897	-1.08498	0.356073	0.916013	0.89747	2218	tags=65%, list=35%, signal=42%	Kdm1a/Atf7ip/Zfp445/Tasor/Morc2a/Phf8/Setdb1/Resf1/Macroh2a1/Pphln1/L3mbtl3
GOBP_REGULATION_OF_TRANSCRIPTION_BY_RNA_POLYMERASE_I	GOBP_REGULATION_OF_TRANSCRIPTION_BY_RNA_POLYMERASE_I	17	-0.399602	-1.08419	0.356073	0.916013	0.89747	2039	tags=65%, list=32%, signal=44%	Smarcb1/Wdr75/Ncl/Heatr1/Wdr43/Phf8/Ippk/Sirt7/Eif2ak3/Macroh2a1/Nol11
GOBP_LIPID_EXPORT_FROM_CELL	GOBP_LIPID_EXPORT_FROM_CELL	12	-0.431945	-1.08283	0.356655	0.916013	0.89747	1939	tags=67%, list=30%, signal=47%	P2rx4/Inhba/Cry2/Kdm5b/Ptpn11/Kcnq1/Abcc4/Map2k6
GOBP_POSITIVE_REGULATION_OF_NITRIC_OXIDE_SYNTHASE_ACTIVITY	GOBP_POSITIVE_REGULATION_OF_NITRIC_OXIDE_SYNTHASE_ACTIVITY	10	-0.460894	-1.08245	0.355839	0.916013	0.89747	89	tags=70%, list=1%, signal=69%	Htr2b/Terf2/Nus1/Hif1a/Apoe/Nos1ap/Ptk2b
GOBP_REGULATION_OF_INFLAMMATORY_RESPONSE_TO_ANTIGENIC_STIMULUS	GOBP_REGULATION_OF_INFLAMMATORY_RESPONSE_TO_ANTIGENIC_STIMULUS	10	-0.460613	-1.08179	0.355839	0.916013	0.89747	1335	tags=50%, list=21%, signal=40%	Lyn/Mapk14/Yes1/Psma1/Plk2
GOBP_REGULATION_OF_ERYTHROCYTE_DIFFERENTIATION	GOBP_REGULATION_OF_ERYTHROCYTE_DIFFERENTIATION	21	-0.380354	-1.07786	0.354839	0.916013	0.89747	527	tags=19%, list=8%, signal=18%	Mapk11/Foxo3/Klf13/Rbfox2
GOBP_CELLULAR_RESPONSE_TO_CORTICOSTEROID_STIMULUS	GOBP_CELLULAR_RESPONSE_TO_CORTICOSTEROID_STIMULUS	21	-0.379537	-1.07555	0.356537	0.916013	0.89747	1061	tags=33%, list=17%, signal=28%	Smyd3/Plat/Srd5a1/Atp2b1/Foxo3/Klf9/Jak2
GOBP_NEGATIVE_REGULATION_OF_ADAPTIVE_IMMUNE_RESPONSE	GOBP_NEGATIVE_REGULATION_OF_ADAPTIVE_IMMUNE_RESPONSE	11	-0.444204	-1.0752	0.354497	0.916013	0.89747	1174	tags=55%, list=18%, signal=45%	Cd46/Rc3h2/Rc3h1/Cr1l/Ndfip1/Ppp3cb
GOBP_MAINTENANCE_OF_PROTEIN_LOCATION	GOBP_MAINTENANCE_OF_PROTEIN_LOCATION	39	-0.330235	-1.0729	0.355	0.916013	0.89747	884	tags=28%, list=14%, signal=24%	Ywhab/Taf3/Grik5/Rit2/Dzip1/Vps13a/Igsf11/Pkd1/Tmsb4x/Dbn1/Vps13c
GOBP_POSITIVE_REGULATION_OF_OSSIFICATION	GOBP_POSITIVE_REGULATION_OF_OSSIFICATION	20	0.365731	1.07211	0.353365	0.916013	0.89747	534	tags=25%, list=8%, signal=23%	Ptn/Mef2c/Nell1/Bmpr1a/Slc8a1
GOBP_BONE_MINERALIZATION	GOBP_BONE_MINERALIZATION	34	-0.338799	-1.07029	0.351082	0.916013	0.89747	1227	tags=35%, list=19%, signal=29%	Smpd3/Klf10/Ano6/Lgr4/Bcor/Ank/Atp2b1/Snx10/Bmpr1b/Ptk2b/Rspo2/Smad3
GOBP_ANATOMICAL_STRUCTURE_MATURATION	GOBP_ANATOMICAL_STRUCTURE_MATURATION	78	-0.287612	-1.06809	0.352365	0.916013	0.89747	865	tags=36%, list=13%, signal=31%	Farp2/B4galt5/Mtch1/Ptbp3/Sema4d/Tut4/Pparg/Dld/Brd1/Washc5/Dag1/Thbs3/Runx2/Sptbn4/Cabyr/Rps6ka2/Adgrb3/Flvcr1/Cbfb/Foxo3/Rere/Bcl11a/Snx10/L3mbtl3/Kcnip2/Zbtb16/Rfx3/Ptk2b
GOBP_INTRACILIARY_TRANSPORT	GOBP_INTRACILIARY_TRANSPORT	26	0.347395	1.06804	0.352941	0.916013	0.89747	1735	tags=50%, list=27%, signal=37%	Ift57/Ttc26/Ift140/Wdr19/Lca5l/Lca5/Rpgr/Wdr35/Ttc21b/Ift88/Kif3b/Ift52/Ift172
GOBP_GLUCOSE_IMPORT	GOBP_GLUCOSE_IMPORT	28	-0.350191	-1.06796	0.356908	0.916013	0.89747	1587	tags=36%, list=25%, signal=27%	Gsk3a/Pid1/Sorbs1/Mef2a/Irs2/Ptpn11/Sort1/Slc2a3/Pea15a/Prkag2
GOBP_PROTEIN_TETRAMERIZATION	GOBP_PROTEIN_TETRAMERIZATION	35	-0.337009	-1.06771	0.349498	0.916013	0.89747	1033	tags=23%, list=16%, signal=19%	Ryr3/Gls/Hcn1/Farsa/Stk3/Pkd1/Grin2b/Homer1
GOBP_REGULATION_OF_MYELOID_LEUKOCYTE_DIFFERENTIATION	GOBP_REGULATION_OF_MYELOID_LEUKOCYTE_DIFFERENTIATION	31	0.324824	1.06626	0.356061	0.916013	0.89747	538	tags=23%, list=8%, signal=21%	Camk4/Prkca/Kitl/Ptpn2/Fbn1/Fbxw7/Rb1
GOBP_PROTEIN_LOCALIZATION_TO_CYTOSKELETON	GOBP_PROTEIN_LOCALIZATION_TO_CYTOSKELETON	35	-0.336004	-1.06453	0.356187	0.916013	0.89747	1540	tags=31%, list=24%, signal=24%	C2cd3/Cep83/Hook3/Mcph1/Ppp1r9b/Numa1/Htr2a/Snx10/Nudcd3/Bicd1/Diaph1
GOBP_HORMONE_METABOLIC_PROCESS	GOBP_HORMONE_METABOLIC_PROCESS	46	-0.31514	-1.06407	0.353719	0.916013	0.89747	600	tags=15%, list=9%, signal=14%	Srd5a1/Slc16a10/Por/Ece1/Dkk3/Pcsk5/Cpe
GOBP_REGULATION_OF_NIK_NF_KAPPAB_SIGNALING	GOBP_REGULATION_OF_NIK_NF_KAPPAB_SIGNALING	26	-0.353714	-1.06357	0.351882	0.916013	0.89747	1349	tags=38%, list=21%, signal=31%	Rbck1/Rc3h2/Rc3h1/Hdac7/Calr/Cyld/Dlg1/Nr3c2/Tmsb4x/Ago3
GOBP_NEGATIVE_REGULATION_OF_GROWTH	GOBP_NEGATIVE_REGULATION_OF_GROWTH	83	-0.282472	-1.06281	0.35313	0.916013	0.89747	967	tags=23%, list=15%, signal=20%	Ppp1r9b/Fhl1/Map2/Ip6k2/Fstl4/Slit3/Epha7/Rtn4/Dcc/Mapk11/Jarid2/Wwc1/Stk3/Bcl11a/Sema4a/Smarca2/Nrp1/Smad3/Tnr
GOBP_LYMPHOCYTE_MEDIATED_IMMUNITY	GOBP_LYMPHOCYTE_MEDIATED_IMMUNITY	47	-0.31361	-1.06274	0.352159	0.916013	0.89747	778	tags=21%, list=12%, signal=19%	Zbtb1/Shld2/Rasgrp1/Stx7/Cr1l/Ndfip1/Ppp3cb/Ap1g1/Lyst/Cadm1
GOBP_PROTEIN_LOCALIZATION_TO_CELL_SURFACE	GOBP_PROTEIN_LOCALIZATION_TO_CELL_SURFACE	37	0.307482	1.05354	0.35589	0.916013	0.89747	25	tags=5%, list=0%, signal=5%	Erbb4/Astn2
GOBP_POSITIVE_REGULATION_OF_CELL_POPULATION_PROLIFERATION	GOBP_POSITIVE_REGULATION_OF_CELL_POPULATION_PROLIFERATION	235	-0.236644	-1.04105	0.356223	0.916013	0.89747	850	tags=16%, list=13%, signal=14%	Paxbp1/Smarcd3/Tial1/Vipr1/Cr1l/Ash2l/Mcts1/Slc39a10/Calr/E2f3/Rtn4/B4galt1/Vav3/Pdpk1/Dnaja2/Ptk2/Dlg1/Htr2a/Cdc123/Nrg1/Glp2r/Shank2/Disp3/Mef2d/Lifr/Zfpm2/Ccnd2/Pdgfc/Nrp1/Ptprn/Ntrk3/Ptk2b/Mnat1/Jak2/Pbx1/Zmiz1/Cdh13
GOBP_REGULATION_OF_OXIDATIVE_STRESS_INDUCED_CELL_DEATH	GOBP_REGULATION_OF_OXIDATIVE_STRESS_INDUCED_CELL_DEATH	25	0.347288	1.06063	0.3575	0.916014	0.897471	676	tags=20%, list=11%, signal=18%	Oxr1/Prkn/Nr4a3/Fbxw7/Abl1
GOBP_AMIDE_TRANSPORT	GOBP_AMIDE_TRANSPORT	93	-0.274545	-1.05656	0.357827	0.916014	0.897471	639	tags=25%, list=10%, signal=23%	Aimp1/Gabbr1/Syt7/Acvr1c/Smpd3/Vgf/Irs2/Ptpn11/Nnat/Ppp3cb/Slc16a10/Abcc4/Ildr2/Kcnb1/Rab8b/Snap25/Prkce/Per2/Rfx3/Rapgef4/Ptprn/Jak2/Cpe
GOBP_CELLULAR_RESPONSE_TO_STEROID_HORMONE_STIMULUS	GOBP_CELLULAR_RESPONSE_TO_STEROID_HORMONE_STIMULUS	95	-0.273853	-1.05585	0.357711	0.916014	0.897471	1536	tags=29%, list=24%, signal=23%	Igf1r/Pak1/Hdac6/Skp2/Parp1/Esrra/Cry2/Safb2/Ywhah/Smyd3/Ubr5/Cnot1/Plat/Pias2/Ncor2/Calr/Srd5a1/Atp2b1/Foxo3/Trip4/Atp1a3/Nr3c2/Klf9/Safb/Kdm3a/Jak2/Rbfox2/Zmiz1
GOBP_REGULATION_OF_SMOOTH_MUSCLE_CELL_DIFFERENTIATION	GOBP_REGULATION_OF_SMOOTH_MUSCLE_CELL_DIFFERENTIATION	11	0.448134	1.08896	0.358621	0.916041	0.897497	788	tags=27%, list=12%, signal=24%	Nfatc3/Fgf9/Fgfr2
GOBP_DORSAL_VENTRAL_PATTERN_FORMATION	GOBP_DORSAL_VENTRAL_PATTERN_FORMATION	29	0.336671	1.08067	0.358586	0.916041	0.897497	1781	tags=52%, list=28%, signal=38%	Rnf220/Bmpr1a/Sufu/Lhx2/Axin1/Prkaca/Tulp3/Wdr19/Prkacb/Tbc1d32/Ttc21b/Fkbp8/Ift52/Ift172/Acvr1
GOBP_NEGATIVE_REGULATION_OF_CELL_CYCLE	GOBP_NEGATIVE_REGULATION_OF_CELL_CYCLE	128	0.238748	1.04567	0.358757	0.916041	0.897497	1038	tags=20%, list=16%, signal=17%	Myo16/Brinp3/Babam2/Rfwd3/Trp53bp1/Wapl/Dcun1d3/Apc/Rb1/Apbb2/Thoc1/Usp28/Nr4a1/Brinp1/Abl1/Ints7/Lats1/Foxn3/Dot1l/Gigyf2/Cep63/Atf2/Taok3/Eif2ak4/Plk5
GOBP_CEREBRAL_CORTEX_CELL_MIGRATION	GOBP_CEREBRAL_CORTEX_CELL_MIGRATION	28	0.341855	1.07809	0.360406	0.918776	0.900178	324	tags=18%, list=5%, signal=17%	Slit2/Sun1/Fgf13/Pex13/Reln
GOBP_POSITIVE_REGULATION_OF_SYNAPSE_ASSEMBLY	GOBP_POSITIVE_REGULATION_OF_SYNAPSE_ASSEMBLY	38	0.303501	1.05309	0.360494	0.918776	0.900178	828	tags=21%, list=13%, signal=18%	Flrt2/Ptprd/Lingo2/Ntrk2/Syndig1/Nrxn1/Ephb1/Il1rapl1
GOBP_CELLULAR_RESPONSE_TO_ORGANIC_CYCLIC_COMPOUND	GOBP_CELLULAR_RESPONSE_TO_ORGANIC_CYCLIC_COMPOUND	232	-0.238136	-1.04283	0.36075	0.918776	0.900178	1160	tags=23%, list=18%, signal=20%	Dag1/Safb2/Htr1f/Ywhah/Lrp8/Smyd3/Ubr5/Ryr3/Caly/Nsg1/Ppp1r9b/Hcn1/Nrip1/Cnot1/Hnrnpd/Plat/Tmem38a/Gabrb1/Pias2/Ncor2/Taf1/Gng2/Kcnq1/Calr/Hsp90ab1/Eef2k/Hcn2/Rap1b/Dnmt3a/Srd5a1/Ctnna1/H2az1/Gramd1b/Hsp90b1/Atp2b1/Htr2a/Foxo3/Trip4/Oprm1/Atp1a3/Hrh1/Nr3c2/Klf9/Safb/Atp2b4/Kdm3a/Diaph1/Rapgef1/Dmtn/Jak2/Rbfox2/Rapgef2/Ryr2/Zmiz1
GOBP_NEGATIVE_REGULATION_OF_CILIUM_ASSEMBLY	GOBP_NEGATIVE_REGULATION_OF_CILIUM_ASSEMBLY	10	0.452442	1.08474	0.361233	0.919224	0.900616	1949	tags=60%, list=30%, signal=42%	Tbc1d30/Odf2l/Mphosph9/Dnm2/Cdk10/Evi5l
GOBP_PROTEIN_LOCALIZATION_TO_ENDOSOME	GOBP_PROTEIN_LOCALIZATION_TO_ENDOSOME	12	-0.428617	-1.07449	0.361775	0.919818	0.901199	1974	tags=58%, list=31%, signal=40%	Pacsin2/Mgat3/Akap11/Rock2/Sorl1/Washc2/Nrp1
GOBP_PURINE_NUCLEOSIDE_MONOPHOSPHATE_METABOLIC_PROCESS	GOBP_PURINE_NUCLEOSIDE_MONOPHOSPHATE_METABOLIC_PROCESS	13	0.412059	1.05464	0.362768	0.919998	0.901375	1412	tags=38%, list=22%, signal=30%	Gda/Cask/Adk/Magi3/Adss
GOBP_FOREBRAIN_DEVELOPMENT	GOBP_FOREBRAIN_DEVELOPMENT	161	-0.252661	-1.05462	0.362538	0.919998	0.901375	1260	tags=27%, list=20%, signal=23%	Ogdh/Ywhae/Cdk5/Hook3/Slc4a10/Creb1/Tox/Tyro3/Lrp8/Btbd3/Tacc1/Mcph1/Trappc9/Bmerb1/Ppp1r9b/Cdh2/Pgap1/Prkg1/Phlpp2/Elavl4/Slit3/Secisbp2/Rtn4/Dab2ip/Srd5a1/Chd5/Dab1/Kcna1/Plxna4/Nrg1/Kdm2b/Rtn4rl1/Nrgn/Ski/Atp2b4/Numbl/Bcl11b/Kirrel3/Hap1/Nrp1/Tmem108/Rapgef2/Zmiz1/Tnr
GOBP_AUTOPHAGOSOME_ORGANIZATION	GOBP_AUTOPHAGOSOME_ORGANIZATION	65	0.26894	1.04479	0.362694	0.919998	0.901375	1669	tags=35%, list=26%, signal=26%	Snx7/Ulk2/Pip4k2a/Lrba/Snx18/Atg13/Ubxn2b/Sh3glb1/Mfn2/Ambra1/Vmp1/Atg16l2/Becn1/Ift88/Atg9a/Tmem41b/Ubqln1/Atg2a/Ehmt2/Stx12/Tbc1d14/Sec22b/Mtm1
GOBP_LIPOSACCHARIDE_METABOLIC_PROCESS	GOBP_LIPOSACCHARIDE_METABOLIC_PROCESS	40	-0.326034	-1.06698	0.363484	0.920637	0.902001	914	tags=20%, list=14%, signal=17%	St3gal3/Pgap1/St6galnac5/B4galnt1/St8sia5/Hexb/Pigk/Large1
GOBP_REGULATION_OF_NUCLEOCYTOPLASMIC_TRANSPORT	GOBP_REGULATION_OF_NUCLEOCYTOPLASMIC_TRANSPORT	51	-0.306976	-1.05447	0.363636	0.920637	0.902001	1653	tags=29%, list=26%, signal=22%	Sirt7/Rbm22/Xpo1/Psen1/Ywhae/Angpt1/Cdk5/Camk1/Ubr5/Ptpn11/Ipo5/Ctdspl2/Hsp90ab1/Jak2/Smad3
GOBP_CELLULAR_KETONE_METABOLIC_PROCESS	GOBP_CELLULAR_KETONE_METABOLIC_PROCESS	57	-0.301713	-1.05867	0.364706	0.921784	0.903125	720	tags=14%, list=11%, signal=13%	Ncor2/Srd5a1/Kdsr/Lonp2/Atp2b4/Prkce/Dkk3/Prkag2
GOBP_REGULATION_OF_ACTIN_FILAMENT_ORGANIZATION	GOBP_REGULATION_OF_ACTIN_FILAMENT_ORGANIZATION	129	-0.257959	-1.04685	0.364486	0.921784	0.903125	987	tags=19%, list=15%, signal=16%	Bin1/Arhgef10l/Arpc2/Grb2/Limch1/Sptbn4/Sptb/Ssh2/Snx9/Tmeff2/Dlg1/Washc2/Ppm1e/Tmsb4x/Dbn1/Add2/Prkce/Dmtn/Shank1/Nrp1/Sptbn2/Ptk2b/Baiap2/Smad3
GOBP_REGULATION_OF_EXECUTION_PHASE_OF_APOPTOSIS	GOBP_REGULATION_OF_EXECUTION_PHASE_OF_APOPTOSIS	10	0.449989	1.07886	0.365639	0.922026	0.903362	889	tags=30%, list=14%, signal=26%	Fap/Sirt2/Pak2
GOBP_REGULATION_OF_FATTY_ACID_TRANSPORT	GOBP_REGULATION_OF_FATTY_ACID_TRANSPORT	10	-0.458707	-1.07731	0.366788	0.922026	0.903362	2461	tags=70%, list=38%, signal=43%	Fis1/Pla2g3/P2rx4/Acsl1/Irs2/Eprs/Map2k6
GOBP_CORTICAL_ACTIN_CYTOSKELETON_ORGANIZATION	GOBP_CORTICAL_ACTIN_CYTOSKELETON_ORGANIZATION	19	-0.388547	-1.0755	0.368509	0.922026	0.903362	1715	tags=53%, list=27%, signal=39%	Akap11/Rock2/Plec/Nckap1/Cdk5/Fmnl1/Calr/Ikbkb/Dlg1/Pdcd6ip
GOBP_NUCLEOSIDE_TRIPHOSPHATE_BIOSYNTHETIC_PROCESS	GOBP_NUCLEOSIDE_TRIPHOSPHATE_BIOSYNTHETIC_PROCESS	33	-0.342599	-1.07469	0.365449	0.922026	0.903362	1952	tags=36%, list=30%, signal=25%	Uck2/Nme5/Atp5c1/Atp5d/Parp1/Pid1/Atp5j2/Atp5l/Atp6v1a/Ak5/Tmsb4x/Prkag2
GOBP_REGULATION_OF_NUCLEOBASE_CONTAINING_COMPOUND_TRANSPORT	GOBP_REGULATION_OF_NUCLEOBASE_CONTAINING_COMPOUND_TRANSPORT	10	0.448064	1.07425	0.370044	0.922026	0.903362	2249	tags=60%, list=35%, signal=39%	Setd2/Tpr/Akap8l/Iws1/Nsun2/Cpsf6
GOBP_REGULATION_OF_RNA_EXPORT_FROM_NUCLEUS	GOBP_REGULATION_OF_RNA_EXPORT_FROM_NUCLEUS	10	0.448064	1.07425	0.370044	0.922026	0.903362	2249	tags=60%, list=35%, signal=39%	Setd2/Tpr/Akap8l/Iws1/Nsun2/Cpsf6
GOBP_REGULATION_OF_MONONUCLEAR_CELL_MIGRATION	GOBP_REGULATION_OF_MONONUCLEAR_CELL_MIGRATION	29	0.333638	1.07094	0.368687	0.922026	0.903362	1518	tags=38%, list=24%, signal=29%	Slit2/Plcb1/App/Mia3/Cd200/Stk39/Itga4/Crk/Ripor2/Akirin1/Wnk1
GOBP_MAINTENANCE_OF_PROTEIN_LOCALIZATION_IN_ORGANELLE	GOBP_MAINTENANCE_OF_PROTEIN_LOCALIZATION_IN_ORGANELLE	16	0.393332	1.06643	0.36715	0.922026	0.903362	1219	tags=38%, list=19%, signal=30%	Sun1/Sun2/Hnrnpu/Syne1/Tapt1/Morc3
GOBP_POSITIVE_REGULATION_OF_REGULATED_SECRETORY_PATHWAY	GOBP_POSITIVE_REGULATION_OF_REGULATED_SECRETORY_PATHWAY	22	-0.371915	-1.06392	0.369492	0.922026	0.903362	1646	tags=45%, list=26%, signal=34%	Gab2/Nlgn1/Syt7/Cdk5/Cacna1g/Scamp5/Ap1g1/Rab15/Kcnb1/Cacnb2
GOBP_PLATELET_AGGREGATION	GOBP_PLATELET_AGGREGATION	23	-0.368125	-1.06353	0.369748	0.922026	0.903362	796	tags=35%, list=12%, signal=31%	Myh9/Actn1/Tyro3/Prkg1/Ubash3b/Adamts18/Dmtn/Jak2
GOBP_REGULATION_OF_MUSCLE_HYPERTROPHY	GOBP_REGULATION_OF_MUSCLE_HYPERTROPHY	27	-0.348304	-1.05861	0.367047	0.922026	0.903362	1939	tags=56%, list=30%, signal=39%	P2rx4/Ppp3ca/Errfi1/Tomm70a/Rock2/Gsk3a/Pparg/Parp1/Mef2a/Cdk9/Mtpn/Lmna/Jarid2/Atp2b4/Smad3
GOBP_REGULATION_OF_PROTEIN_TYROSINE_KINASE_ACTIVITY	GOBP_REGULATION_OF_PROTEIN_TYROSINE_KINASE_ACTIVITY	40	-0.321688	-1.05276	0.366834	0.922026	0.903362	928	tags=30%, list=14%, signal=26%	Lrp8/Sh3bp5/Neurl1a/Cbl/Srcin1/Ptpn1/Prnp/Ercc6/Nrg1/Grm5/Dlg4/Ggnbp2
GOBP_RESPONSE_TO_RETINOIC_ACID	GOBP_RESPONSE_TO_RETINOIC_ACID	29	-0.342853	-1.052	0.367987	0.922026	0.903362	327	tags=17%, list=5%, signal=16%	Abl2/Tesc/Brinp2/Ntrk3/Ptk2b
GOBP_REGULATION_OF_EPITHELIAL_CELL_MIGRATION	GOBP_REGULATION_OF_EPITHELIAL_CELL_MIGRATION	96	-0.272056	-1.05088	0.369668	0.922026	0.903362	757	tags=19%, list=12%, signal=17%	Ptpn23/Calr/Rtn4/Plk2/Dab2ip/Adgrb1/Pdpk1/Gpi1/Ptk2/Tmsb4x/Atp2b4/Prkce/Sema4a/Ccbe1/Nrp1/Ptk2b/Spred1/Smoc2
GOBP_NEGATIVE_REGULATION_OF_PEPTIDASE_ACTIVITY	GOBP_NEGATIVE_REGULATION_OF_PEPTIDASE_ACTIVITY	55	0.277073	1.04773	0.36983	0.922026	0.903362	1049	tags=31%, list=16%, signal=26%	Serpini1/Rps6ka3/App/Aplp2/Simc1/Birc6/Reck/Serpinb6a/Nr4a1/Usp14/Picalm/Csnk2a1/Igbp1/Pak2/Snca/Rock1/Ddx3x
GOBP_METHYLATION	GOBP_METHYLATION	153	-0.252196	-1.04729	0.367868	0.922026	0.903362	1789	tags=30%, list=28%, signal=22%	Ndufaf5/Gspt1/Arid4a/Atrx/Thumpd3/Sirt7/Nsun7/Chtop/Setdb1/Kansl3/Parp1/Rbbp5/Trmt6/Rrnad1/Kmt2b/Kmt2a/Tgs1/Tet2/Fbxo11/Smyd3/Smyd4/Lmna/Trmt1/Alkbh8/Macroh2a1/Ctcf/Paxbp1/Setd4/Mllt6/Auts2/Nelfa/Brd4/Pcmtd2/Pcmtd1/Ash2l/Bcor/Dnmt3a/Chd5/Tet3/Jarid2/Baz2a/Prdm2/Kansl2/Comt/Kdm3a/Ash1l
GOBP_AXON_DEVELOPMENT	GOBP_AXON_DEVELOPMENT	270	-0.231135	-1.03047	0.369942	0.922026	0.903362	986	tags=20%, list=15%, signal=18%	L1cam/Atl1/Map2/Brsk1/Ptpn11/Syngap1/Fstl4/Dscam/Sptbn4/Cdh2/Zdhhc17/Auts2/Slit3/Hsp90ab1/Ncam1/Epha7/Ppp3cb/Rtn4/Dcc/Rufy3/Stk25/Ctnna1/Nptx1/Dab1/Adgrb1/Plxna4/Ptk2/Nectin1/Raph1/Arhgef25/Nfasc/Rtn4rl1/Uchl1/Slitrk5/Mapk8ip3/Dpysl2/Numbl/Bcl11b/Dbn1/Rnf165/Sipa1l1/Epha10/Usp9x/Ece1/Sema4a/Bmpr1b/Chn1/Nrp1/Map1b/Jak2/Cntn5/Baiap2/Robo3/Tnr/Cdh4
GOBP_REGULATION_OF_MEMBRANE_PERMEABILITY	GOBP_REGULATION_OF_MEMBRANE_PERMEABILITY	23	-0.367697	-1.06229	0.371429	0.924706	0.905987	387	tags=26%, list=6%, signal=25%	Nmt1/Gsk3a/Laptm4b/Pdcd6ip/Jam3/Camk2a
GOBP_ESTABLISHMENT_OF_CELL_POLARITY	GOBP_ESTABLISHMENT_OF_CELL_POLARITY	76	-0.285727	-1.05962	0.371795	0.924847	0.906126	667	tags=21%, list=10%, signal=19%	Mcph1/Myo18a/Brsk1/Hsp90ab1/Rap1b/Rufy3/Numa1/Arhgef11/Wwc1/Ptk2/Pkd1/Sipa1l3/Jam3/Kif26b/Map1b/Ptk2b
GOBP_REGULATION_OF_ACTIVIN_RECEPTOR_SIGNALING_PATHWAY	GOBP_REGULATION_OF_ACTIVIN_RECEPTOR_SIGNALING_PATHWAY	12	-0.423204	-1.06092	0.37372	0.926553	0.907797	301	tags=25%, list=5%, signal=24%	Smad2/Ski/Fkbp1a
GOBP_POSITIVE_REGULATION_OF_PROTEIN_POLYMERIZATION	GOBP_POSITIVE_REGULATION_OF_PROTEIN_POLYMERIZATION	50	-0.304721	-1.04543	0.373333	0.926553	0.907797	987	tags=26%, list=15%, signal=22%	Bin1/Ckap5/Arpc2/Grb2/Snx9/Numa1/Drg1/Dlg1/Washc2/Prkce/Map1b/Ptk2b/Baiap2
GOBP_REGULATION_OF_ALTERNATIVE_MRNA_SPLICING_VIA_SPLICEOSOME	GOBP_REGULATION_OF_ALTERNATIVE_MRNA_SPLICING_VIA_SPLICEOSOME	43	-0.313109	-1.03893	0.373333	0.926553	0.907797	800	tags=21%, list=12%, signal=18%	Hnrnpl/Mbnl1/Celf5/Rbm24/Thrap3/Rbfox3/Celf4/Khdrbs2/Rbfox2
GOBP_B_CELL_DIFFERENTIATION	GOBP_B_CELL_DIFFERENTIATION	37	0.302569	1.03671	0.373434	0.926553	0.907797	1247	tags=32%, list=19%, signal=26%	Hdac9/Hdac4/Ptpn2/Tcf3/Dock10/Malt1/Abl1/Rbpj/Cebpg/Hdac5/Itga4/Sp3
GOBP_INOSITOL_PHOSPHATE_BIOSYNTHETIC_PROCESS	GOBP_INOSITOL_PHOSPHATE_BIOSYNTHETIC_PROCESS	12	-0.422317	-1.05869	0.375427	0.927423	0.908649	1676	tags=50%, list=26%, signal=37%	Ippk/Adcyap1r1/Itpkb/Ip6k2/Hrh1/Ptk2b
GOBP_TRANSFORMING_GROWTH_FACTOR_BETA_PRODUCTION	GOBP_TRANSFORMING_GROWTH_FACTOR_BETA_PRODUCTION	15	0.395833	1.05106	0.375622	0.927423	0.908649	974	tags=47%, list=15%, signal=40%	Itgb8/Bmpr1a/Cd34/Itgav/Cd2ap/Cd200/Atf2
GOBP_NEGATIVE_REGULATION_OF_CELL_JUNCTION_ASSEMBLY	GOBP_NEGATIVE_REGULATION_OF_CELL_JUNCTION_ASSEMBLY	15	0.395616	1.05048	0.375622	0.927423	0.908649	73	tags=13%, list=1%, signal=13%	Arhgap6/Robo2
GOBP_DENDRITE_DEVELOPMENT	GOBP_DENDRITE_DEVELOPMENT	168	-0.250229	-1.04726	0.374622	0.927423	0.908649	1110	tags=23%, list=17%, signal=20%	Ywhah/Lrp8/Camk1/Btbd3/Flrt1/Ppp1r9b/Kidins220/Map2/Syngap1/Fstl4/Dscam/Neurl1a/Prkg1/Srcin1/Elavl4/Adgrb3/Eef2k/Dcc/Dab2ip/Dab1/Camk2b/Rere/Bcl11a/Bhlhb9/Obsl1/Camk2a/Ctnnd2/Dbn1/Sipa1l1/Dlg4/Shank1/Nrp1/Map1b/Dgkg/Rbfox2/Rapgef2/Baiap2/Lzts1/Camk1d
GOBP_POSITIVE_REGULATION_OF_PROTEIN_KINASE_B_SIGNALING	GOBP_POSITIVE_REGULATION_OF_PROTEIN_KINASE_B_SIGNALING	27	-0.344068	-1.04574	0.375204	0.927423	0.908649	703	tags=33%, list=11%, signal=30%	Igf1r/Mfhas1/Angpt1/Mtdh/Hsp90ab1/Rtn4/Stk3/Ptk2/Nrg1
GOBP_NEGATIVE_REGULATION_OF_BLOOD_VESSEL_ENDOTHELIAL_CELL_MIGRATION	GOBP_NEGATIVE_REGULATION_OF_BLOOD_VESSEL_ENDOTHELIAL_CELL_MIGRATION	13	-0.418048	-1.06087	0.377358	0.930523	0.911687	299	tags=15%, list=5%, signal=15%	Atp2b4/Spred1
GOBP_INSULIN_SECRETION_INVOLVED_IN_CELLULAR_RESPONSE_TO_GLUCOSE_STIMULUS	GOBP_INSULIN_SECRETION_INVOLVED_IN_CELLULAR_RESPONSE_TO_GLUCOSE_STIMULUS	25	0.343568	1.04927	0.3775	0.930523	0.911687	774	tags=28%, list=12%, signal=25%	Adcy8/Oxct1/Klf7/Rab11fip2/Vsnl1/Ccdc186/Osbp
GOBP_OLIGOSACCHARIDE_METABOLIC_PROCESS	GOBP_OLIGOSACCHARIDE_METABOLIC_PROCESS	20	-0.38218	-1.06755	0.37884	0.93126	0.912409	1275	tags=35%, list=20%, signal=28%	Braf/St3gal2/St3gal3/St6galnac5/B4galt1/St8sia5/Hexb
GOBP_P_BODY_ASSEMBLY	GOBP_P_BODY_ASSEMBLY	15	-0.405472	-1.06633	0.378333	0.93126	0.912409	1100	tags=60%, list=17%, signal=50%	Edc3/Cnot6/Cnot7/Pan3/Cnot6l/Rc3h1/Noct/Cnot1/Atxn2
GOBP_REGULATION_OF_RECEPTOR_INTERNALIZATION	GOBP_REGULATION_OF_RECEPTOR_INTERNALIZATION	27	-0.342712	-1.04161	0.378467	0.93126	0.912409	1198	tags=26%, list=19%, signal=21%	Angpt1/Hpca/Atxn2/Ankrd13b/Ahi1/Dlg4/Gsg1l
GOBP_REGULATION_OF_DNA_BINDING_TRANSCRIPTION_FACTOR_ACTIVITY	GOBP_REGULATION_OF_DNA_BINDING_TRANSCRIPTION_FACTOR_ACTIVITY	141	-0.253032	-1.04088	0.379045	0.93126	0.912409	1256	tags=21%, list=20%, signal=17%	Ptgis/Taf12/4930447C04Rik/Mtpn/Traf3/Lrp8/Bhlhe40/Arhgef2/Trappc9/Egln1/Taf3/Arid5b/Taf1/Mtdh/Prnp/Dab2ip/Oprd1/Cyld/Chuk/Ikbkb/Stk3/Tax1bp1/Pkd1/Tmsb4x/Camk2a/Traip/Slco3a1/Jak2/Smad3/Camk1d
GOBP_POSITIVE_REGULATION_OF_TELOMERE_MAINTENANCE_VIA_TELOMERE_LENGTHENING	GOBP_POSITIVE_REGULATION_OF_TELOMERE_MAINTENANCE_VIA_TELOMERE_LENGTHENING	21	0.355203	1.04619	0.380145	0.933197	0.914307	383	tags=14%, list=6%, signal=13%	Parn/Pot1a/Xrcc5
GOBP_CELLULAR_RESPONSE_TO_FLUID_SHEAR_STRESS	GOBP_CELLULAR_RESPONSE_TO_FLUID_SHEAR_STRESS	10	0.444461	1.06561	0.381057	0.93357	0.914672	637	tags=30%, list=10%, signal=27%	Mef2c/Mtss1/Hdac3
GOBP_DNA_DEPENDENT_DNA_REPLICATION_MAINTENANCE_OF_FIDELITY	GOBP_DNA_DEPENDENT_DNA_REPLICATION_MAINTENANCE_OF_FIDELITY	17	0.386216	1.06117	0.381546	0.93357	0.914672	1084	tags=41%, list=17%, signal=34%	Wrn/Rfwd3/Zranb3/Thoc1/Fam111a/Zfp365/Smarcal1
GOBP_REPLICATION_FORK_PROCESSING	GOBP_REPLICATION_FORK_PROCESSING	17	0.386216	1.06117	0.381546	0.93357	0.914672	1084	tags=41%, list=17%, signal=34%	Wrn/Rfwd3/Zranb3/Thoc1/Fam111a/Zfp365/Smarcal1
GOBP_NEGATIVE_REGULATION_OF_CANONICAL_WNT_SIGNALING_PATHWAY	GOBP_NEGATIVE_REGULATION_OF_CANONICAL_WNT_SIGNALING_PATHWAY	48	-0.309199	-1.05056	0.381188	0.93357	0.914672	838	tags=19%, list=13%, signal=16%	Cdh2/Csnk1a1/Bicc1/Dab2ip/Cyld/Stk3/Foxo3/Dkk3/Ankrd6
GOBP_OOCYTE_DIFFERENTIATION	GOBP_OOCYTE_DIFFERENTIATION	16	-0.404323	-1.07559	0.382653	0.933669	0.914769	1689	tags=38%, list=26%, signal=28%	Tut4/Washc5/Zfx/Rps6ka2/Foxo3/Ptk2b
GOBP_CELL_MATRIX_ADHESION	GOBP_CELL_MATRIX_ADHESION	101	-0.272435	-1.05789	0.383148	0.933669	0.914769	504	tags=10%, list=8%, signal=9%	Arhgef7/Ptk2/Pkd1/Jam3/Dmtn/Nrp1/Ptk2b/Peak1/Smad3/Cdh13
GOBP_SIGNAL_TRANSDUCTION_IN_ABSENCE_OF_LIGAND	GOBP_SIGNAL_TRANSDUCTION_IN_ABSENCE_OF_LIGAND	15	0.393195	1.04405	0.383085	0.933669	0.914769	876	tags=33%, list=14%, signal=29%	Kitl/Itgav/Stradb/Eya3/Nf1
GOBP_MYELOID_LEUKOCYTE_ACTIVATION	GOBP_MYELOID_LEUKOCYTE_ACTIVATION	52	0.279113	1.03747	0.383085	0.933669	0.914769	981	tags=27%, list=15%, signal=23%	Camk4/Itgb8/App/Ttbk1/Nr4a3/Rabgef1/Rora/Snx6/Stxbp1/Cd200/Rbpj/Snca/Pja2/Kmt2e
GOBP_CELLULAR_RESPONSE_TO_LIPID	GOBP_CELLULAR_RESPONSE_TO_LIPID	183	0.224022	1.02408	0.382789	0.933669	0.914769	676	tags=16%, list=11%, signal=15%	Brinp3/Adcy8/Mef2c/Plcb1/Ddx17/Arntl/Nr3c1/Prkca/Abhd2/Esrrg/Lancl2/Cdk19/Gnai1/Adcy1/Pde4b/Pmepa1/Nr4a3/Xrcc5/Epha3/Wnt9a/Rorb/Rora/Capn2/Hnrnpu/Atp1a1/Ufl1/Malt1/Brinp1/Abl1
GOBP_CARDIAC_VENTRICLE_DEVELOPMENT	GOBP_CARDIAC_VENTRICLE_DEVELOPMENT	45	-0.311715	-1.04199	0.383585	0.933972	0.915066	674	tags=22%, list=10%, signal=20%	Slit3/Lmo4/Ap2b1/Nrg1/Greb1l/Zfpm2/Fkbp1a/Cpe/Ryr2/Pkp2
GOBP_REGULATION_OF_LEUKOCYTE_CHEMOTAXIS	GOBP_REGULATION_OF_LEUKOCYTE_CHEMOTAXIS	25	-0.354169	-1.05118	0.385382	0.937585	0.918606	788	tags=28%, list=12%, signal=25%	Ano6/Gpr18/Calr/Ptk2/Jam3/Ptk2b/Camk1d
GOBP_ADIPOSE_TISSUE_DEVELOPMENT	GOBP_ADIPOSE_TISSUE_DEVELOPMENT	17	0.385578	1.05942	0.386534	0.938859	0.919854	1911	tags=59%, list=30%, signal=41%	Oxct1/Klf7/Tbl1xr1/Atf2/Ppargc1a/Ubb/Bbs4/Nampt/Sirt1/Pik3ca
GOBP_PURINE_CONTAINING_COMPOUND_METABOLIC_PROCESS	GOBP_PURINE_CONTAINING_COMPOUND_METABOLIC_PROCESS	159	0.22923	1.02264	0.386431	0.938859	0.919854	1262	tags=24%, list=20%, signal=20%	Pde8b/Pde7b/Adcy8/Slc4a4/Gda/Gucy1a1/Gucy1b1/Nudt4/Hdac4/Dip2a/App/Adcy1/Fhit/Pde4b/Acsl4/Rora/Suclg2/Cask/Gucy1a2/Pank1/Insr/Gpam/Adcy2/Mccc2/Snca/Atp5a1/Adk/Stat3/Pdk3/Far1/Vcp/Slc35b3/Entpd7/Pdhx/Tecr/Amd1/Pde7a/Pank2
GOBP_REGULATION_OF_SPINDLE_ORGANIZATION	GOBP_REGULATION_OF_SPINDLE_ORGANIZATION	21	-0.371648	-1.0532	0.387097	0.939464	0.920446	1606	tags=38%, list=25%, signal=29%	Cltc/Rnf4/Chmp3/Ccsap/Numa1/Drg1/Pkd1/Pdcd6ip
GOBP_CORTICAL_CYTOSKELETON_ORGANIZATION	GOBP_CORTICAL_CYTOSKELETON_ORGANIZATION	26	-0.345325	-1.03834	0.387889	0.940622	0.921581	1715	tags=54%, list=27%, signal=40%	Pls1/Rhof/Akap11/Rock2/Rhobtb2/Plec/Nlgn1/Nckap1/Cdk5/Fmnl1/Calr/Ikbkb/Dlg1/Pdcd6ip
GOBP_ESTABLISHMENT_OF_PROTEIN_LOCALIZATION_TO_ENDOPLASMIC_RETICULUM	GOBP_ESTABLISHMENT_OF_PROTEIN_LOCALIZATION_TO_ENDOPLASMIC_RETICULUM	18	-0.387678	-1.05886	0.390492	0.943432	0.924334	378	tags=17%, list=6%, signal=16%	Srp72/Man1a/Ryr2
GOBP_NEGATIVE_REGULATION_OF_PROTEIN_CATABOLIC_PROCESS	GOBP_NEGATIVE_REGULATION_OF_PROTEIN_CATABOLIC_PROCESS	72	-0.284282	-1.04285	0.390244	0.943432	0.924334	929	tags=31%, list=14%, signal=26%	Caml/Rpl11/Grin2a/Usp19/Psen1/Rpl5/Marchf7/Snx12/Laptm4b/Timp3/Rps7/Gabarapl2/Rybp/Taf1/Hsp90ab1/Dab2ip/Adgrb1/Nrg1/Hmgcr/Agap2/Smad3/Prkcg
GOBP_REGULATION_OF_SYNAPSE_STRUCTURE_OR_ACTIVITY	GOBP_REGULATION_OF_SYNAPSE_STRUCTURE_OR_ACTIVITY	133	-0.256233	-1.04265	0.390016	0.943432	0.924334	1220	tags=28%, list=19%, signal=23%	Eif4g1/Cdk5/Cux2/Dag1/Lrp8/Camk1/Gpc6/Syngap1/Neurl1a/Cdh2/Il1rapl2/Srcin1/Adgrb3/Eef2k/Epha7/Stx1b/Prnp/Dab2ip/Clstn2/Slc17a7/Nptx1/Adgrb1/Camk2b/Nectin1/Shank2/Slitrk5/Bhlhb9/Ywhaz/Zfp804a/Dbn1/Sipa1l1/Grin2b/Sema4a/Homer1/Ntrk3/Lrfn2/Baiap2
GOBP_GLAND_DEVELOPMENT	GOBP_GLAND_DEVELOPMENT	121	-0.258961	-1.04212	0.390625	0.943432	0.924334	1205	tags=25%, list=19%, signal=21%	Zbtb1/Creb1/Plag1/Dag1/Kdm5b/Ccdc39/Mtx1/Irs2/Hnrnpd/Thra/Neurl1a/Arid5b/Rap1gap/Ncor2/Polb/Rtn4/Lmo4/Srd5a1/Jarid2/Pkd1/Nrg1/Sulf1/Ash1l/Bcl11b/Dkk3/Nrp1/Jak2/Pbx1/Cadm1/Smad3
GOBP_REGULATION_OF_TUBE_SIZE	GOBP_REGULATION_OF_TUBE_SIZE	39	0.29723	1.03785	0.390547	0.943432	0.924334	1013	tags=31%, list=16%, signal=26%	Arhgap42/Kcnma1/Gucy1a1/Zdhhc21/Chrm3/Slc8a1/Hrh2/Scpep1/Abl1/Npr3/Htr7/Rock1
GOBP_BLASTOCYST_DEVELOPMENT	GOBP_BLASTOCYST_DEVELOPMENT	34	-0.330316	-1.04349	0.391015	0.943612	0.92451	1365	tags=29%, list=21%, signal=23%	Skil/N4bp2l2/Acvr1c/Cnot1/Rpl13/Bcor/Cnot3/Rtn4/Smim14/Ppp4r4
GOBP_NEGATIVE_REGULATION_OF_RHO_PROTEIN_SIGNAL_TRANSDUCTION	GOBP_NEGATIVE_REGULATION_OF_RHO_PROTEIN_SIGNAL_TRANSDUCTION	10	0.440173	1.05533	0.39207	0.943873	0.924767	943	tags=30%, list=15%, signal=26%	Arhgap42/Arhgap35/Heg1
GOBP_SPECIFICATION_OF_SYMMETRY	GOBP_SPECIFICATION_OF_SYMMETRY	45	-0.309504	-1.0346	0.39196	0.943873	0.924767	633	tags=13%, list=10%, signal=12%	Bicc1/Ndrg4/Ahi1/Rfx3/Mical2/Smad3
GOBP_EPITHELIAL_CELL_PROLIFERATION	GOBP_EPITHELIAL_CELL_PROLIFERATION	116	0.238682	1.02752	0.391781	0.943873	0.924767	1137	tags=28%, list=18%, signal=24%	Ptn/Mef2c/Prkca/Jcad/Akt3/Bmpr1a/Fap/Vegfc/Cd34/Nr4a3/Fbxw7/Ppp1r16b/Bmper/Ift57/Cdc42/Rb1/Tek/Mtss1/Frs2/Fgf9/Cask/Nr4a1/Fgfr2/Btbd10/Nf1/Efnb2/Atp5a1/Atf2/Robo1/Stat3/Itga4/Sp1/Rreb1
GOBP_POSITIVE_REGULATION_OF_LIPID_KINASE_ACTIVITY	GOBP_POSITIVE_REGULATION_OF_LIPID_KINASE_ACTIVITY	18	-0.386315	-1.05514	0.395586	0.945724	0.926579	588	tags=39%, list=9%, signal=35%	Atg14/Pdgfb/Eef1a2/Vav3/Ptk2/Agap2/Ptk2b
GOBP_RESPONSE_TO_X_RAY	GOBP_RESPONSE_TO_X_RAY	12	0.425079	1.05508	0.396635	0.945724	0.926579	1111	tags=33%, list=17%, signal=28%	Trp53bp1/Xrcc5/Xrcc4/Xrcc6
GOBP_PHOSPHATIDYLCHOLINE_METABOLIC_PROCESS	GOBP_PHOSPHATIDYLCHOLINE_METABOLIC_PROCESS	22	0.350172	1.04953	0.393204	0.945724	0.926579	784	tags=23%, list=12%, signal=20%	Cds1/Pnpla8/Cept1/Capn2/Lpcat1
GOBP_LIGAND_GATED_ION_CHANNEL_SIGNALING_PATHWAY	GOBP_LIGAND_GATED_ION_CHANNEL_SIGNALING_PATHWAY	17	-0.386289	-1.04807	0.396007	0.945724	0.926579	216	tags=29%, list=3%, signal=28%	Grik2/Grik5/Grik4/Ptk2b/Gria1
GOBP_POSITIVE_REGULATION_OF_ALPHA_BETA_T_CELL_DIFFERENTIATION	GOBP_POSITIVE_REGULATION_OF_ALPHA_BETA_T_CELL_DIFFERENTIATION	11	-0.43054	-1.04213	0.395062	0.945724	0.926579	1390	tags=36%, list=22%, signal=29%	Ap3b1/Itpkb/Cbfb/Zbtb16
GOBP_REGULATION_OF_PEPTIDYL_SERINE_PHOSPHORYLATION	GOBP_REGULATION_OF_PEPTIDYL_SERINE_PHOSPHORYLATION	60	-0.295281	-1.0418	0.393635	0.945724	0.926579	1264	tags=27%, list=20%, signal=22%	Tnks1bp1/Eif4g1/Inpp5k/Angpt1/Camk1/Smyd3/Sptbn4/Hsp90ab1/Oprd1/Pde4d/Fnip1/Atp2b4/Dmtn/Plcl1/Ggnbp2/Ntrk3
GOBP_REGULATION_OF_LEUKOCYTE_DIFFERENTIATION	GOBP_REGULATION_OF_LEUKOCYTE_DIFFERENTIATION	68	-0.28638	-1.04047	0.396382	0.945724	0.926579	1205	tags=26%, list=19%, signal=22%	Zbtb1/Creb1/Rc3h2/Tox/Rc3h1/Klf10/Itpkb/Rasgrp1/Cr1l/Ndfip1/Ubash3b/Cbfb/Foxo3/Acin1/Tesc/Zbtb16/Tmem178/Zmiz1
GOBP_TYPE_I_INTERFERON_PRODUCTION	GOBP_TYPE_I_INTERFERON_PRODUCTION	37	-0.321505	-1.03704	0.396352	0.945724	0.926579	520	tags=16%, list=8%, signal=15%	Cyld/Chuk/Sirpa/Pola1/Zbtb20/Traip
GOBP_CELL_SUBSTRATE_ADHESION	GOBP_CELL_SUBSTRATE_ADHESION	150	-0.249801	-1.03268	0.393893	0.945724	0.926579	1408	tags=25%, list=22%, signal=20%	Radil/Pip5k1a/Spock2/Actn1/Sorbs1/Lamc1/Angpt1/Cdk5/Dag1/Tyro3/Atrnl1/Thbs3/Itga11/St6gal1/L1cam/Map4k4/Arpc2/Limch1/Srcin1/Ajap1/Calr/Tmeff2/Arhgef7/Ptk2/Pkd1/Washc2/Jam3/Edil3/Prkce/Dmtn/Nrp1/Prex1/Ptk2b/Peak1/Jak2/Smad3/Cdh13
GOBP_POSITIVE_REGULATION_OF_CELLULAR_RESPONSE_TO_TRANSFORMING_GROWTH_FACTOR_BETA_STIMULUS	GOBP_POSITIVE_REGULATION_OF_CELLULAR_RESPONSE_TO_TRANSFORMING_GROWTH_FACTOR_BETA_STIMULUS	14	0.39517	1.03239	0.396088	0.945724	0.926579	1046	tags=29%, list=16%, signal=24%	Sdcbp/Zeb2/Axin1/Ing2
GOBP_REGULATION_OF_PEPTIDASE_ACTIVITY	GOBP_REGULATION_OF_PEPTIDASE_ACTIVITY	118	0.238711	1.02928	0.395028	0.945724	0.926579	1068	tags=25%, list=17%, signal=21%	Map3k5/Serpini1/Antxr1/Rps6ka3/St18/Asph/App/Aplp2/Ttbk1/Simc1/Ift57/Birc6/Grin1/Reck/Serpinb6a/Nr4a1/Malt1/Usp14/Picalm/Csnk2a1/Igbp1/Pak2/Snca/Hdac1/Robo1/Rock1/Psma3/Ddx3x/Stat3
GOBP_CARBOHYDRATE_METABOLIC_PROCESS	GOBP_CARBOHYDRATE_METABOLIC_PROCESS	216	-0.23713	-1.02773	0.394933	0.945724	0.926579	1676	tags=29%, list=26%, signal=22%	Ippk/Sirt7/Ndst1/Epm2aip1/Braf/Cltc/Gsk3a/Pdgfb/Wdtc1/Adcyap1r1/B3gat1/Gpd2/Psen1/Cbfa2t3/Pygb/Foxk1/Sorbs1/Got1/St3gal2/Idh3g/Ogdh/Smpd3/Me1/Inpp5k/Dusp12/Slc39a14/Irs2/Chst1/Has1/Man2a2/Stk40/St3gal3/Galnt7/Hectd4/St6galnac5/Ranbp2/Kcnq1/Pdhb/Pfkp/Synj2/Slc2a3/Prkag1/B4galt1/B4galnt1/Pkm/Gpi1/St8sia5/Htr2a/Chst11/Hexb/Hrh1/Pfkfb3/Inpp4b/Csgalnact1/Prkce/Zbtb20/Per2/Ndst3/Pgm2l1/Man1a/Ptk2b/Prka…
GOBP_RAB_PROTEIN_SIGNAL_TRANSDUCTION	GOBP_RAB_PROTEIN_SIGNAL_TRANSDUCTION	11	0.434533	1.05591	0.4	0.946952	0.927783	765	tags=55%, list=12%, signal=48%	Dennd4c/Dennd4a/Rab21/Dennd1a/Rab12/Rab30
GOBP_RETINOIC_ACID_RECEPTOR_SIGNALING_PATHWAY	GOBP_RETINOIC_ACID_RECEPTOR_SIGNALING_PATHWAY	11	0.433477	1.05334	0.4	0.946952	0.927783	263	tags=18%, list=4%, signal=17%	Zfp536/Esrrg
GOBP_HOMOLOGOUS_CHROMOSOME_PAIRING_AT_MEIOSIS	GOBP_HOMOLOGOUS_CHROMOSOME_PAIRING_AT_MEIOSIS	11	0.43343	1.05323	0.4	0.946952	0.927783	1123	tags=36%, list=17%, signal=30%	Sun1/Mei4/Ago4/Sycp2
GOBP_NEGATIVE_REGULATION_OF_SMOOTHENED_SIGNALING_PATHWAY	GOBP_NEGATIVE_REGULATION_OF_SMOOTHENED_SIGNALING_PATHWAY	17	0.383143	1.05273	0.399002	0.946952	0.927783	1463	tags=47%, list=23%, signal=36%	Rb1/Sufu/Herc4/Prkaca/Tulp3/Vcp/Prkacb/Mosmo
GOBP_TELENCEPHALON_DEVELOPMENT	GOBP_TELENCEPHALON_DEVELOPMENT	115	-0.261507	-1.04528	0.397816	0.946952	0.927783	1051	tags=24%, list=16%, signal=21%	Btbd3/Tacc1/Mcph1/Trappc9/Bmerb1/Ppp1r9b/Cdh2/Phlpp2/Slit3/Secisbp2/Rtn4/Dab2ip/Srd5a1/Dab1/Kcna1/Plxna4/Nrg1/Kdm2b/Rtn4rl1/Nrgn/Ski/Atp2b4/Numbl/Bcl11b/Kirrel3/Tmem108/Zmiz1/Tnr
GOBP_REGULATION_OF_HEMOPOIESIS	GOBP_REGULATION_OF_HEMOPOIESIS	97	-0.268919	-1.04146	0.398104	0.946952	0.927783	1205	tags=25%, list=19%, signal=20%	Zbtb1/Creb1/Rc3h2/Tox/Rc3h1/Klf10/Itpkb/Rasgrp1/Cr1l/Ndfip1/Cnot4/Ubash3b/Cbfb/Mapk11/Foxo3/Klf13/Rcor1/Acin1/Tesc/Zbtb16/Tmem178/Ptk2b/Rbfox2/Zmiz1
GOBP_DETECTION_OF_LIGHT_STIMULUS	GOBP_DETECTION_OF_LIGHT_STIMULUS	13	0.404661	1.03571	0.398568	0.946952	0.927783	1813	tags=54%, list=28%, signal=39%	Cds1/Grk4/Cep250/Asic2/Slc24a2/Atp8a2/Ccdc66
GOBP_HEPARAN_SULFATE_PROTEOGLYCAN_METABOLIC_PROCESS	GOBP_HEPARAN_SULFATE_PROTEOGLYCAN_METABOLIC_PROCESS	19	0.363224	1.03305	0.4	0.946952	0.927783	747	tags=32%, list=12%, signal=28%	Hs6st3/Hs6st2/Hs3st4/Hs2st1/Tm9sf2/Pxylp1
GOBP_CELLULAR_RESPONSE_TO_REACTIVE_OXYGEN_SPECIES	GOBP_CELLULAR_RESPONSE_TO_REACTIVE_OXYGEN_SPECIES	45	0.286559	1.02523	0.397531	0.946952	0.927783	676	tags=18%, list=11%, signal=16%	Map3k5/Camkk2/Plekha1/Nr4a3/Impact/Mapk9/Glrx2/Abl1
GOBP_OVARIAN_FOLLICLE_DEVELOPMENT	GOBP_OVARIAN_FOLLICLE_DEVELOPMENT	19	-0.37921	-1.04965	0.400335	0.946995	0.927825	1126	tags=32%, list=18%, signal=26%	Eif2b4/Vgf/Zfx/Ctnna1/Foxo3/Bmpr1b
GOBP_MITOCHONDRION_DISTRIBUTION	GOBP_MITOCHONDRION_DISTRIBUTION	10	-0.445903	-1.04724	0.405109	0.949235	0.93002	2170	tags=70%, list=34%, signal=46%	Mapt/Lrrk2/Trak2/Atcay/Mef2a/Trak1/Hap1
GOBP_REGULATION_OF_POLYSACCHARIDE_METABOLIC_PROCESS	GOBP_REGULATION_OF_POLYSACCHARIDE_METABOLIC_PROCESS	16	-0.391898	-1.04254	0.418367	0.949235	0.93002	1890	tags=56%, list=29%, signal=40%	Ap2a1/Epm2aip1/Cltc/Gsk3a/Pdgfb/Sorbs1/Smpd3/Inpp5k/Irs2
GOBP_RESPONSE_TO_IRON_ION	GOBP_RESPONSE_TO_IRON_ION	10	0.434796	1.04244	0.411894	0.949235	0.93002	1293	tags=40%, list=20%, signal=32%	Trf/Snca/Aco1/Becn1
GOBP_NIK_NF_KAPPAB_SIGNALING	GOBP_NIK_NF_KAPPAB_SIGNALING	31	-0.336626	-1.04215	0.409241	0.949235	0.93002	1174	tags=39%, list=18%, signal=32%	Rbck1/Rc3h2/Rc3h1/Hdac7/Calr/Cyld/Chuk/Dlg1/Map3k14/Nr3c2/Tmsb4x/Ago3
GOBP_VASCULAR_ASSOCIATED_SMOOTH_MUSCLE_CONTRACTION	GOBP_VASCULAR_ASSOCIATED_SMOOTH_MUSCLE_CONTRACTION	10	0.434458	1.04163	0.414097	0.949235	0.93002	534	tags=40%, list=8%, signal=37%	Arhgap42/Zdhhc21/Chrm3/Slc8a1
GOBP_SYNAPTIC_VESICLE_PRIMING	GOBP_SYNAPTIC_VESICLE_PRIMING	16	-0.391238	-1.04078	0.418367	0.949235	0.93002	1339	tags=38%, list=21%, signal=30%	Sv2a/Snap23/Napa/Stx1b/Snap25/Erc2
GOBP_STEM_CELL_PROLIFERATION	GOBP_STEM_CELL_PROLIFERATION	17	0.378607	1.04026	0.411471	0.949235	0.93002	913	tags=29%, list=14%, signal=25%	Kitl/Vegfc/Cd34/Hnrnpu/Fermt2
GOBP_NEGATIVE_REGULATION_OF_FAT_CELL_DIFFERENTIATION	GOBP_NEGATIVE_REGULATION_OF_FAT_CELL_DIFFERENTIATION	17	-0.383324	-1.04002	0.404326	0.949235	0.93002	901	tags=35%, list=14%, signal=30%	Runx1t1/Gps2/Sort1/Jdp2/Zfpm2/Smad3
GOBP_POTASSIUM_ION_HOMEOSTASIS	GOBP_POTASSIUM_ION_HOMEOSTASIS	10	0.433609	1.03959	0.4163	0.949235	0.93002	1044	tags=40%, list=16%, signal=34%	Kcnma1/Atp1a1/Atp1b1/Slc12a2
GOBP_REGULATION_OF_PROTEIN_LOCALIZATION_TO_SYNAPSE	GOBP_REGULATION_OF_PROTEIN_LOCALIZATION_TO_SYNAPSE	15	-0.394805	-1.03828	0.405	0.949235	0.93002	1160	tags=27%, list=18%, signal=22%	Dag1/Gpc6/Dlg1/Iqsec2
GOBP_HISTONE_MONOUBIQUITINATION	GOBP_HISTONE_MONOUBIQUITINATION	17	-0.382134	-1.03679	0.414309	0.949235	0.93002	913	tags=24%, list=14%, signal=20%	Pcgf6/Rybp/Bcor/Kdm2b
GOBP_REGULATION_OF_SKELETAL_MUSCLE_TISSUE_DEVELOPMENT	GOBP_REGULATION_OF_SKELETAL_MUSCLE_TISSUE_DEVELOPMENT	10	0.432428	1.03676	0.420705	0.949235	0.93002	61	tags=10%, list=1%, signal=10%	Mef2c
GOBP_NUCLEOLAR_LARGE_RRNA_TRANSCRIPTION_BY_RNA_POLYMERASE_I	GOBP_NUCLEOLAR_LARGE_RRNA_TRANSCRIPTION_BY_RNA_POLYMERASE_I	10	-0.441202	-1.0362	0.419708	0.949235	0.93002	1676	tags=50%, list=26%, signal=37%	Ncl/Ippk/Sirt7/Macroh2a1/Nol11
GOBP_OSTEOBLAST_DIFFERENTIATION	GOBP_OSTEOBLAST_DIFFERENTIATION	84	-0.275133	-1.03589	0.41129	0.949235	0.93002	558	tags=14%, list=9%, signal=13%	Cbfb/Mapk11/Ptk2/Ski/Map2k6/Mef2d/H3f3b/Col6a1/Bmpr1b/Crim1/Rspo2/Smad3
GOBP_HISTONE_LYSINE_DEMETHYLATION	GOBP_HISTONE_LYSINE_DEMETHYLATION	19	-0.374145	-1.03564	0.41541	0.949235	0.93002	1990	tags=42%, list=31%, signal=29%	Kdm5a/Kdm5c/Phf8/Kdm4b/Kdm5b/Jmjd1c/Kdm2b/Kdm3a
GOBP_REGULATION_OF_BONE_REMODELING	GOBP_REGULATION_OF_BONE_REMODELING	10	0.431713	1.03504	0.420705	0.949235	0.93002	1163	tags=40%, list=18%, signal=33%	Prkca/Trf/Nf1/Tnfrsf11a
GOBP_ENDODERM_DEVELOPMENT	GOBP_ENDODERM_DEVELOPMENT	22	-0.361414	-1.03388	0.408475	0.949235	0.93002	181	tags=14%, list=3%, signal=13%	Col6a1/Col4a2/Smad3
GOBP_MALE_MEIOTIC_NUCLEAR_DIVISION	GOBP_MALE_MEIOTIC_NUCLEAR_DIVISION	12	-0.411926	-1.03264	0.412969	0.949235	0.93002	811	tags=33%, list=13%, signal=29%	Ubr2/Taf1/Brdt/Sycp3
GOBP_ENERGY_RESERVE_METABOLIC_PROCESS	GOBP_ENERGY_RESERVE_METABOLIC_PROCESS	31	-0.333527	-1.03256	0.419142	0.949235	0.93002	1642	tags=32%, list=26%, signal=24%	Epm2aip1/Gsk3a/Pid1/Pygb/Sorbs1/Inpp5k/Irs2/Stk40/Per2/Prkag2
GOBP_POSITIVE_REGULATION_OF_RESPONSE_TO_ENDOPLASMIC_RETICULUM_STRESS	GOBP_POSITIVE_REGULATION_OF_RESPONSE_TO_ENDOPLASMIC_RETICULUM_STRESS	18	-0.378031	-1.03251	0.419355	0.949235	0.93002	746	tags=28%, list=12%, signal=25%	Rnft2/Rnf185/Ptpn1/Dab2ip/Atf6
GOBP_DEVELOPMENT_OF_PRIMARY_SEXUAL_CHARACTERISTICS	GOBP_DEVELOPMENT_OF_PRIMARY_SEXUAL_CHARACTERISTICS	73	-0.279908	-1.03152	0.417886	0.949235	0.93002	1158	tags=27%, list=18%, signal=23%	Safb2/Eif2b4/Vgf/Zfx/Rnf38/Nrip1/Mamld1/Cbl/Arid5b/Slit3/Srd5a1/Ctnna1/Klhl10/Foxo3/Ybx3/Fndc3a/H3f3b/Zfpm2/Bmpr1b/Ptprn
GOBP_CELLULAR_RESPONSE_TO_BIOTIC_STIMULUS	GOBP_CELLULAR_RESPONSE_TO_BIOTIC_STIMULUS	43	0.291152	1.03138	0.402985	0.949235	0.93002	676	tags=19%, list=11%, signal=17%	Mef2c/Prkca/Cdk19/Pde4b/Capn2/Sirt2/Malt1/Abl1
GOBP_REGULATION_OF_PROTEIN_LOCALIZATION_TO_PLASMA_MEMBRANE	GOBP_REGULATION_OF_PROTEIN_LOCALIZATION_TO_PLASMA_MEMBRANE	50	-0.300319	-1.03033	0.408333	0.949235	0.93002	1635	tags=34%, list=25%, signal=26%	Ppfia1/Hectd1/Cltc/Pid1/Sorbs1/Cdk5/Ppp1r9b/Ptpn9/Acsl3/Stx7/Prnp/Akap5/Pdpk1/Dlg1/Tmem59/Atp2b4/Prkce
GOBP_NEGATIVE_REGULATION_OF_PHOSPHORYLATION	GOBP_NEGATIVE_REGULATION_OF_PHOSPHORYLATION	155	-0.247612	-1.02946	0.40512	0.949235	0.93002	928	tags=16%, list=14%, signal=14%	Sh3bp5/Macroh2a1/Cbl/Srcin1/Ptpn1/Ipo5/Prnp/Dab2ip/Camk2n1/Ubash3b/Pde4d/Pdpk1/Sirpa/Hmgcr/Ppm1e/Uchl1/Calm1/Sh3gl2/Dmtn/Ptprt/Ggnbp2/Ntrk3/Spred1/Prkag2/Spred2
GOBP_L_AMINO_ACID_TRANSPORT	GOBP_L_AMINO_ACID_TRANSPORT	22	-0.359853	-1.02941	0.411864	0.949235	0.93002	1924	tags=45%, list=30%, signal=32%	Slc38a2/Slc7a6/Slc38a9/Arl6ip5/Psen1/Slc1a1/Slc1a4/Slc17a7/Per2/Grm1
GOBP_RNA_POLYMERASE_II_PREINITIATION_COMPLEX_ASSEMBLY	GOBP_RNA_POLYMERASE_II_PREINITIATION_COMPLEX_ASSEMBLY	12	-0.410053	-1.02795	0.416382	0.949235	0.93002	1683	tags=58%, list=26%, signal=43%	Atf7ip/Cand1/Gtf2a2/Taf12/Thra/Taf3/Taf1
GOBP_RIBONUCLEOSIDE_TRIPHOSPHATE_METABOLIC_PROCESS	GOBP_RIBONUCLEOSIDE_TRIPHOSPHATE_METABOLIC_PROCESS	39	-0.316213	-1.02735	0.405	0.949235	0.93002	2606	tags=51%, list=41%, signal=31%	Gnai3/Atp6v0c/Slc25a12/Atp5g2/Atp5pb/Lrrk2/Rab23/Atp5h/Uck2/Nme5/Itpa/Atp5c1/Atp5d/Parp1/Pid1/Atp5j2/Atp5l/Atp6v1a/Tmsb4x/Prkag2
GOBP_REGULATION_OF_MEMBRANE_REPOLARIZATION	GOBP_REGULATION_OF_MEMBRANE_REPOLARIZATION	14	0.393133	1.02707	0.403423	0.949235	0.93002	427	tags=21%, list=7%, signal=20%	Cacna2d1/Ank2/Akap9
GOBP_CARDIAC_CHAMBER_DEVELOPMENT	GOBP_CARDIAC_CHAMBER_DEVELOPMENT	56	-0.29456	-1.02688	0.411966	0.949235	0.93002	674	tags=20%, list=10%, signal=18%	Slit3/Lmo4/Ap2b1/Nrg1/Greb1l/Zfpm2/Nrp1/Fkbp1a/Cpe/Ryr2/Pkp2
GOBP_FEMALE_SEX_DIFFERENTIATION	GOBP_FEMALE_SEX_DIFFERENTIATION	38	-0.317676	-1.0268	0.40201	0.949235	0.93002	1146	tags=34%, list=18%, signal=28%	Tyro3/Eif2b4/Vgf/Zfx/Nrip1/Arid5b/Slit3/Srd5a1/Ctnna1/Foxo3/Zfpm2/Bmpr1b/Ptprn
GOBP_OVULATION_CYCLE	GOBP_OVULATION_CYCLE	26	0.333649	1.02578	0.411765	0.949235	0.93002	417	tags=19%, list=6%, signal=18%	Slit2/Ptn/Robo2/Plekha1/Egr1
GOBP_KIDNEY_EPITHELIUM_DEVELOPMENT	GOBP_KIDNEY_EPITHELIUM_DEVELOPMENT	42	-0.311319	-1.0256	0.415541	0.949235	0.93002	451	tags=21%, list=7%, signal=20%	Dlg1/Pkd1/Ahi1/Greb1l/Iqgap1/Kif26b/Klhl3/Pbx1/Smad3
GOBP_CELLULAR_RESPONSE_TO_TOXIC_SUBSTANCE	GOBP_CELLULAR_RESPONSE_TO_TOXIC_SUBSTANCE	22	-0.358454	-1.02541	0.418644	0.949235	0.93002	1111	tags=32%, list=17%, signal=26%	Ccs/Cers1/Ipcef1/Pxdn/Oprd1/Txnrd1/Sesn1
GOBP_ORGANIC_HYDROXY_COMPOUND_TRANSPORT	GOBP_ORGANIC_HYDROXY_COMPOUND_TRANSPORT	79	0.254863	1.02538	0.416452	0.949235	0.93002	785	tags=15%, list=12%, signal=13%	Slc2a13/Osbpl1a/Osbpl3/Crhr1/Pip4k2a/Prkn/Syt4/Stx1a/Syt1/Syt2/Osbp/Zdhhc8
GOBP_POSITIVE_REGULATION_OF_CELL_DIVISION	GOBP_POSITIVE_REGULATION_OF_CELL_DIVISION	24	0.337686	1.02529	0.406948	0.949235	0.93002	788	tags=29%, list=12%, signal=26%	Ptn/Vegfc/Cdc42/Fgf9/Sirt2/Pkn2/Fgfr2
GOBP_REGULATION_OF_HEMATOPOIETIC_PROGENITOR_CELL_DIFFERENTIATION	GOBP_REGULATION_OF_HEMATOPOIETIC_PROGENITOR_CELL_DIFFERENTIATION	15	0.386059	1.0251	0.40796	0.949235	0.93002	676	tags=27%, list=11%, signal=24%	Kitl/Itch/Sos1/Abl1
GOBP_REGULATION_OF_T_CELL_DIFFERENTIATION	GOBP_REGULATION_OF_T_CELL_DIFFERENTIATION	34	-0.32435	-1.02464	0.410982	0.949235	0.93002	1205	tags=32%, list=19%, signal=26%	Zbtb1/Rc3h2/Tox/Rc3h1/Itpkb/Rasgrp1/Cr1l/Cbfb/Foxo3/Zbtb16/Zmiz1
GOBP_REGULATION_OF_CALCIUM_ION_TRANSMEMBRANE_TRANSPORTER_ACTIVITY	GOBP_REGULATION_OF_CALCIUM_ION_TRANSMEMBRANE_TRANSPORTER_ACTIVITY	41	-0.310776	-1.02446	0.420701	0.949235	0.93002	528	tags=29%, list=8%, signal=27%	Ywhae/Stim1/Cdk5/Hpca/Cacnb1/Pde4d/Calm1/Stim2/Hap1/Fkbp1a/Ryr2/Cacnb2
GOBP_REGULATION_OF_RESPONSE_TO_CYTOKINE_STIMULUS	GOBP_REGULATION_OF_RESPONSE_TO_CYTOKINE_STIMULUS	48	-0.30124	-1.02352	0.417492	0.949235	0.93002	1198	tags=29%, list=19%, signal=24%	Angpt1/Hipk1/Ptpn11/Gps2/Rnf185/Ptpn1/Xiap/Slit3/Hsp90ab1/Pxdn/Cyld/Ikbkb/Ccdc3/Traip
GOBP_NEGATIVE_REGULATION_OF_NEURON_DIFFERENTIATION	GOBP_NEGATIVE_REGULATION_OF_NEURON_DIFFERENTIATION	25	-0.344795	-1.02336	0.408638	0.949235	0.93002	1003	tags=28%, list=16%, signal=24%	Zhx2/Rap1gap/Dtx1/Calr/Foxo3/Disp3/Pbx1
GOBP_RECEPTOR_SIGNALING_PATHWAY_VIA_STAT	GOBP_RECEPTOR_SIGNALING_PATHWAY_VIA_STAT	46	-0.303001	-1.02309	0.41157	0.949235	0.93002	622	tags=17%, list=10%, signal=16%	Jak1/Dab1/Pkd1/Ociad2/Ptprt/Ggnbp2/Ptk2b/Jak2
GOBP_NEGATIVE_REGULATION_OF_GLIOGENESIS	GOBP_NEGATIVE_REGULATION_OF_GLIOGENESIS	11	-0.422473	-1.0226	0.409171	0.949235	0.93002	531	tags=27%, list=8%, signal=25%	Dab1/Ski/Ntrk3
GOBP_RESPONSE_TO_STEROL	GOBP_RESPONSE_TO_STEROL	11	-0.422469	-1.02259	0.409171	0.949235	0.93002	1749	tags=55%, list=27%, signal=40%	Inhba/Abca2/Smad2/Dag1/Lrp8/Gramd1b
GOBP_ADHERENS_JUNCTION_ORGANIZATION	GOBP_ADHERENS_JUNCTION_ORGANIZATION	34	-0.32369	-1.02256	0.412646	0.949235	0.93002	290	tags=15%, list=5%, signal=14%	Numbl/Jam3/Cdh22/Cdh7/Cdh9
GOBP_CELLULAR_RESPONSE_TO_OXYGEN_LEVELS	GOBP_CELLULAR_RESPONSE_TO_OXYGEN_LEVELS	60	0.265942	1.02189	0.402469	0.949235	0.93002	773	tags=20%, list=12%, signal=18%	Kcnd2/Scn2a/Cd34/Cpeb2/Hp1bp3/Cpeb4/Egr1/Rora/Slc8a1/Sirt2/Tmbim6/Rbpj
GOBP_REGULATION_OF_JUN_KINASE_ACTIVITY	GOBP_REGULATION_OF_JUN_KINASE_ACTIVITY	24	0.336538	1.02181	0.409429	0.949235	0.93002	1179	tags=33%, list=18%, signal=27%	Map3k5/Hipk3/Dnaja1/Axin1/Dvl3/Taok3/Tnfrsf11a/Map3k7
GOBP_NEGATIVE_REGULATION_OF_MRNA_CATABOLIC_PROCESS	GOBP_NEGATIVE_REGULATION_OF_MRNA_CATABOLIC_PROCESS	34	-0.323419	-1.0217	0.412646	0.949235	0.93002	993	tags=32%, list=15%, signal=27%	Mapkapk2/Csde1/Fus/Noct/Hnrnpd/Elavl4/Secisbp2/Ybx1/Ybx3/Rbm24/Thrap3
GOBP_CHONDROCYTE_DIFFERENTIATION	GOBP_CHONDROCYTE_DIFFERENTIATION	38	-0.315846	-1.02089	0.40871	0.949235	0.93002	432	tags=18%, list=7%, signal=17%	Chst11/Por/Sulf1/Mef2d/Bmpr1b/Zbtb16/Smad3
GOBP_RESPONSE_TO_INTERFERON_GAMMA	GOBP_RESPONSE_TO_INTERFERON_GAMMA	30	-0.328409	-1.01948	0.417349	0.949235	0.93002	903	tags=20%, list=14%, signal=17%	Flnb/Hsp90ab1/Jak1/Eprs/Sirpa/Jak2
GOBP_NEGATIVE_REGULATION_OF_ION_TRANSMEMBRANE_TRANSPORT	GOBP_NEGATIVE_REGULATION_OF_ION_TRANSMEMBRANE_TRANSPORT	33	0.309442	1.01938	0.42	0.949235	0.93002	886	tags=21%, list=14%, signal=18%	Hecw2/Crhr1/Thada/Fmr1/Crbn/Cab39/Stk39
GOBP_RESPONSE_TO_CYTOKINE	GOBP_RESPONSE_TO_CYTOKINE	247	-0.231639	-1.01921	0.41568	0.949235	0.93002	1605	tags=29%, list=25%, signal=23%	Ythdf3/Mapkapk2/Adipor2/Gsk3a/Pparg/Pdgfb/Mapk1/Actr2/Stat2/Pid1/Ina/Slc1a1/Spock2/Skil/Srsf7/Srsf3/Ptgis/Smpd3/Cdk9/Inpp5k/Angpt1/Creb1/Hipk1/Bcat2/Traf3/Lrp8/Rc3h1/Kdm5b/Tnfrsf21/Arhgef2/Ptpn11/Flnb/Gps2/Cbl/Timp3/Arid5b/Il1rapl2/Hdgf/Rnf185/Nup35/Ptpn1/Xiap/Slit3/Hsp90ab1/Pfkp/Ppp3cb/Jak1/Dab2ip/Pxdn/Eprs/Mapk11/Ybx1/Cyld/Chuk/Ikbkb/Jarid2/Sirpa/Foxo3/Ybx3/Smpd4/Tmsb4x/Snx10/Numbl/Kdm3a/Lifr/C…
GOBP_B_CELL_HOMEOSTASIS	GOBP_B_CELL_HOMEOSTASIS	14	0.3899	1.01862	0.408313	0.949235	0.93002	982	tags=36%, list=15%, signal=30%	Mef2c/Sos1/Dock10/Abl1/Pkn1
GOBP_REGULATION_OF_EXTRINSIC_APOPTOTIC_SIGNALING_PATHWAY	GOBP_REGULATION_OF_EXTRINSIC_APOPTOTIC_SIGNALING_PATHWAY	49	-0.298359	-1.01862	0.420965	0.949235	0.93002	1065	tags=24%, list=17%, signal=21%	Skil/Rbck1/Arhgef2/Lmna/Timp3/Pea15a/Ctnna1/Cyld/Stk3/Madd/Bmpr1b/Nrp1
GOBP_LEUKOCYTE_HOMEOSTASIS	GOBP_LEUKOCYTE_HOMEOSTASIS	27	0.327588	1.01854	0.411311	0.949235	0.93002	982	tags=30%, list=15%, signal=25%	Mef2c/Kitl/Pde4b/Sos1/Dock10/Abl1/Gpam/Pkn1
GOBP_PROTEASOME_MEDIATED_UBIQUITIN_DEPENDENT_PROTEIN_CATABOLIC_PROCESS	GOBP_PROTEASOME_MEDIATED_UBIQUITIN_DEPENDENT_PROTEIN_CATABOLIC_PROCESS	248	0.213955	1.01749	0.416928	0.949235	0.93002	1326	tags=23%, list=21%, signal=19%	Hecw2/Rnf144b/Rnf144a/Sgtb/Arntl/Sdcbp/Armc8/Fhit/Fbxl17/Prkn/Fbxw7/Maea/Fbxo33/Klhl20/Mapk9/Ube4a/Cd2ap/Fbxo38/Itch/Fbxl2/Sirt2/Bbs7/Ubxn2b/Appbp2/Ufl1/Crbn/Kctd17/Usp14/Faf1/Ufd1/Hace1/Tbl1xr1/Anapc4/Anapc1/Dnajc18/Dnajc10/Fbxl19/Axin1/Erlec1/Trpc4ap/Ubxn7/Psmd7/Fbxl5/Vcp/Klhdc1/Fbxl4/Csnk1d/Zswim8/Nemf/Anapc5/Nploc4/Smad7/Pcnp/Atxn3/Spopl/Jkamp/Fbxo45
GOBP_CENTROSOME_DUPLICATION	GOBP_CENTROSOME_DUPLICATION	30	-0.327703	-1.01729	0.420622	0.949235	0.93002	1949	tags=40%, list=30%, signal=28%	Cep295/Chmp4c/Rock2/Chordc1/Xpo1/C2cd3/Tmem67/Chmp3/Brsk1/Ckap5/Plk2/Pdcd6ip
GOBP_CELLULAR_RESPONSE_TO_HORMONE_STIMULUS	GOBP_CELLULAR_RESPONSE_TO_HORMONE_STIMULUS	252	-0.229148	-1.01558	0.416427	0.949235	0.93002	1158	tags=21%, list=18%, signal=18%	Safb2/Slc39a14/Ncoa5/Ywhah/Igfbp7/Smyd3/Ubr5/Irs2/Sesn3/Ptpn11/Grb2/Cnot1/Thra/Lgr4/Plat/Pias2/Ptpn1/Ncor2/Gng2/Calr/Slit3/Eef2k/Srd5a1/Pkm/Rab15/Eprs/Grb14/Pdpk1/Ptk2/Atp2b1/Foxo3/Trip4/Glp2r/Atp1a3/Por/Nr3c2/Klf9/Safb/Ptpre/Camk2a/Rab8b/Kdm3a/Lpin2/Prkce/Nr1d2/Cpeb1/Map1b/Jak2/Rbfox2/Baiap2/Sik2/Zmiz1
GOBP_RESPONSE_TO_LEUCINE	GOBP_RESPONSE_TO_LEUCINE	11	-0.419398	-1.01516	0.419753	0.949235	0.93002	992	tags=55%, list=15%, signal=46%	Pik3c3/Rptor/Klhl22/Sesn3/Ubr2/Sesn1
GOBP_POSITIVE_REGULATION_OF_NERVOUS_SYSTEM_DEVELOPMENT	GOBP_POSITIVE_REGULATION_OF_NERVOUS_SYSTEM_DEVELOPMENT	144	0.22933	1.01422	0.407407	0.949235	0.93002	745	tags=17%, list=12%, signal=16%	Slit2/Flrt2/Ptn/Robo2/Cux1/Ptprd/Lingo2/Ntrk2/Ttbk1/Dicer1/Man2a1/Reln/Vegfc/Xrcc5/Syndig1/Shtn1/Cdkl5/Nrxn1/Trpc5/Rab21/Golga4/Ufl1/Ephb1/Numb/Tiam1
GOBP_SYNAPTIC_TRANSMISSION_GABAERGIC	GOBP_SYNAPTIC_TRANSMISSION_GABAERGIC	28	-0.331694	-1.01155	0.419408	0.949235	0.93002	398	tags=18%, list=6%, signal=17%	Gabra3/Prkce/Hap1/Plcl1/Syn3
GOBP_NEGATIVE_REGULATION_OF_KINASE_ACTIVITY	GOBP_NEGATIVE_REGULATION_OF_KINASE_ACTIVITY	95	-0.26225	-1.01111	0.419714	0.949235	0.93002	1661	tags=39%, list=26%, signal=29%	Dusp3/Cblb/Adar/Ywhag/Dtnbp1/Errfi1/Pdcd4/Chordc1/Plec/Prkar1b/Pparg/Cdk5rap1/Psen1/Stk38/Sorl1/Adarb1/Inpp5k/Mapk8ip1/Smyd3/Irs2/Sh3bp5/Macroh2a1/Cbl/Srcin1/Ptpn1/Ipo5/Dab2ip/Camk2n1/Ubash3b/Pdpk1/Hmgcr/Ppm1e/Uchl1/Ptprt/Ggnbp2/Spred1/Prkag2
GOBP_ONE_CARBON_METABOLIC_PROCESS	GOBP_ONE_CARBON_METABOLIC_PROCESS	15	0.380488	1.01031	0.420398	0.949235	0.93002	299	tags=20%, list=5%, signal=19%	Mat2b/Car10/Ahcyl2
GOBP_PROSTANOID_METABOLIC_PROCESS	GOBP_PROSTANOID_METABOLIC_PROCESS	12	0.419341	1.04084	0.435096	0.949763	0.930537	447	tags=17%, list=7%, signal=16%	Pnpla8/Daglb
GOBP_GLYCOSPHINGOLIPID_BIOSYNTHETIC_PROCESS	GOBP_GLYCOSPHINGOLIPID_BIOSYNTHETIC_PROCESS	19	-0.372789	-1.03188	0.422111	0.949763	0.930537	914	tags=42%, list=14%, signal=36%	B4galt5/Ugt8a/St3gal2/St3gal3/St6galnac5/B4galnt1/St8sia5/Large1
GOBP_NEGATIVE_REGULATION_OF_RESPONSE_TO_ENDOPLASMIC_RETICULUM_STRESS	GOBP_NEGATIVE_REGULATION_OF_RESPONSE_TO_ENDOPLASMIC_RETICULUM_STRESS	17	0.375366	1.03136	0.428928	0.949763	0.930537	715	tags=24%, list=11%, signal=21%	Prkn/Ufl1/Tmbim6/Usp14
GOBP_CELLULAR_RESPONSE_TO_STARVATION	GOBP_CELLULAR_RESPONSE_TO_STARVATION	80	-0.277713	-1.03109	0.423203	0.949763	0.930537	1368	tags=24%, list=21%, signal=19%	Eif2ak3/Stk24/Ripor1/Hnrnpa1/Wipi2/Klf10/Sesn3/Brsk1/Gabarapl2/Prkag1/Srd5a1/Dnajc15/Foxo3/Fnip1/Sesn1/Comt/Nuak1/Sik2/Prkag2
GOBP_CARDIAC_MUSCLE_CELL_MEMBRANE_REPOLARIZATION	GOBP_CARDIAC_MUSCLE_CELL_MEMBRANE_REPOLARIZATION	17	0.375084	1.03058	0.431421	0.949763	0.930537	664	tags=35%, list=10%, signal=32%	Cacna2d1/Kcnj3/Ank2/Akap9/Atp1a1/Atp1b1
GOBP_CHAPERONE_MEDIATED_AUTOPHAGY	GOBP_CHAPERONE_MEDIATED_AUTOPHAGY	10	0.429541	1.02984	0.431718	0.949763	0.930537	2115	tags=70%, list=33%, signal=47%	Snrnp70/Snca/Lamp2/Hsp90aa1/Atg5/Eef1a1/Atp13a2
GOBP_POSITIVE_REGULATION_OF_CELL_CYCLE_G2_M_PHASE_TRANSITION	GOBP_POSITIVE_REGULATION_OF_CELL_CYCLE_G2_M_PHASE_TRANSITION	10	-0.438313	-1.02941	0.427007	0.949763	0.930537	1422	tags=40%, list=22%, signal=31%	Cdc7/Mta3/Brd4/Pbx1
GOBP_TRANSCRIPTION_PREINITIATION_COMPLEX_ASSEMBLY	GOBP_TRANSCRIPTION_PREINITIATION_COMPLEX_ASSEMBLY	20	-0.368491	-1.02931	0.428328	0.949763	0.930537	1240	tags=50%, list=19%, signal=40%	Bdp1/Atf7ip/Brf1/Cand1/Gtf2a2/Taf12/Thra/Taf3/Taf1/Baz2a
GOBP_POSITIVE_REGULATION_OF_CALCIUM_ION_TRANSPORT_INTO_CYTOSOL	GOBP_POSITIVE_REGULATION_OF_CALCIUM_ION_TRANSPORT_INTO_CYTOSOL	18	-0.376457	-1.02822	0.424448	0.949763	0.930537	507	tags=22%, list=8%, signal=21%	Pdpk1/Cemip/Calm1/Hap1
GOBP_POSITIVE_REGULATION_OF_HISTONE_H3_K4_METHYLATION	GOBP_POSITIVE_REGULATION_OF_HISTONE_H3_K4_METHYLATION	17	-0.378864	-1.02792	0.424293	0.949763	0.930537	1476	tags=41%, list=23%, signal=32%	Hcfc1/Snw1/Kansl3/Kmt2a/Auts2/Nelfa/Kansl2
GOBP_METANEPHROS_MORPHOGENESIS	GOBP_METANEPHROS_MORPHOGENESIS	10	0.428543	1.02745	0.433921	0.949763	0.930537	1269	tags=50%, list=20%, signal=40%	Fmn1/Calb1/Fras1/Basp1/Pkd2
GOBP_RESPONSE_TO_EXTRACELLULAR_STIMULUS	GOBP_RESPONSE_TO_EXTRACELLULAR_STIMULUS	166	-0.244902	-1.02541	0.430723	0.949763	0.930537	1459	tags=28%, list=23%, signal=22%	Atg7/Mn1/Atg14/Plec/Pparg/Mapk1/Igf1r/Mtmr3/Usf2/Sorl1/Eif2ak3/Stk24/Foxk1/Acvr1c/Eif4g1/Ripor1/Hnrnpa1/Wipi2/Klf10/Vgf/Noct/Sesn3/Ppp1r9b/Brsk1/Cbl/Hlcs/Gabarapl2/Dnmt3a/Prkag1/Srd5a1/Dnajc15/Ercc6/Prkab2/Atp2b1/Foxo3/Fnip1/Oprm1/Por/Sesn1/Shank2/Kcnb1/Comt/Map1b/Nuak1/Sik2/Prkcg/Prkag2
GOBP_NEGATIVE_REGULATION_OF_MRNA_PROCESSING	GOBP_NEGATIVE_REGULATION_OF_MRNA_PROCESSING	20	-0.366973	-1.02507	0.433447	0.949763	0.930537	2008	tags=35%, list=31%, signal=24%	U2af2/Srsf6/Zc3h14/Srsf7/Cdk9/Srsf10/Celf4
GOBP_REGULATION_OF_CELL_CYCLE_CHECKPOINT	GOBP_REGULATION_OF_CELL_CYCLE_CHECKPOINT	13	0.400189	1.02426	0.422434	0.949763	0.930537	1429	tags=38%, list=22%, signal=30%	Rfwd3/Thoc1/Dync1li1/Cdk5rap2/Tpr
GOBP_NUCLEUS_ORGANIZATION	GOBP_NUCLEUS_ORGANIZATION	74	-0.276111	-1.02417	0.434295	0.949763	0.930537	988	tags=22%, list=15%, signal=19%	Lmna/Bin1/Macroh2a1/Nup35/Usp36/Rtn4/Chd5/Numa1/Aff2/Sycp3/Usp50/Nup93/Pdcd6ip/Baz2a/Kdm3a/H3f3b
GOBP_AMEBOIDAL_TYPE_CELL_MIGRATION	GOBP_AMEBOIDAL_TYPE_CELL_MIGRATION	161	-0.245274	-1.02378	0.422961	0.949763	0.930537	979	tags=19%, list=15%, signal=17%	Has1/Hdac7/Map4k4/Ptpn11/Ago2/Cdh2/Arid5b/Ptpn23/Calr/Plekhg5/Rtn4/Plk2/Dab2ip/Fstl1/Adgrb1/Pdpk1/Gpi1/Arhgef7/Ptk2/Tmsb4x/Atp2b4/Iqgap1/Prkce/Sema4a/Dmtn/Ccbe1/Nrp1/Ptk2b/Spred1/Smoc2/Cdh13
GOBP_GLAND_MORPHOGENESIS	GOBP_GLAND_MORPHOGENESIS	31	0.31148	1.02245	0.426768	0.949763	0.930537	788	tags=23%, list=12%, signal=20%	Ptn/Fbxw7/Eda/Cdc42/Sema3a/Frs2/Fgfr2
GOBP_ENDODERMAL_CELL_DIFFERENTIATION	GOBP_ENDODERMAL_CELL_DIFFERENTIATION	12	-0.407538	-1.02164	0.426621	0.949763	0.930537	181	tags=25%, list=3%, signal=24%	Macroh2a1/Col6a1/Col4a2
GOBP_NEGATIVE_REGULATION_OF_EPITHELIAL_CELL_PROLIFERATION	GOBP_NEGATIVE_REGULATION_OF_EPITHELIAL_CELL_PROLIFERATION	43	0.287788	1.01946	0.422886	0.949763	0.930537	1011	tags=28%, list=16%, signal=24%	Mef2c/Fbxw7/Ift57/Rb1/Mtss1/Cask/Fgfr2/Nf1/Efnb2/Atp5a1/Atf2/Robo1
GOBP_RESPONSE_TO_AMINE	GOBP_RESPONSE_TO_AMINE	14	-0.393001	-1.01691	0.43339	0.949763	0.930537	1860	tags=43%, list=29%, signal=31%	Ppp3ca/Kcnc2/Grin2a/Slc1a1/Ppp1r9b/Jak2
GOBP_NEGATIVE_REGULATION_OF_PROTEIN_CONTAINING_COMPLEX_DISASSEMBLY	GOBP_NEGATIVE_REGULATION_OF_PROTEIN_CONTAINING_COMPLEX_DISASSEMBLY	44	-0.305202	-1.01671	0.425957	0.949763	0.930537	1123	tags=23%, list=17%, signal=19%	Mtpn/Arhgef2/Bmerb1/Sptbn4/Sptb/Washc2/Add2/Dmtn/Map1b/Sptbn2
GOBP_AMINO_ACID_TRANSPORT	GOBP_AMINO_ACID_TRANSPORT	50	-0.295997	-1.0155	0.428333	0.949763	0.930537	1924	tags=42%, list=30%, signal=30%	Slc7a6/Dtnbp1/Slc38a9/Arl6ip5/Rab3gap1/Slc16a2/Psen1/Slc1a1/Sv2a/Slc6a17/Gabbr1/Slc1a4/Slc6a7/Slc6a15/Sfxn3/Slc17a7/Slc16a10/Slc6a6/Per2/Grm1/Slc7a14
GOBP_ADENYLATE_CYCLASE_INHIBITING_G_PROTEIN_COUPLED_RECEPTOR_SIGNALING_PATHWAY	GOBP_ADENYLATE_CYCLASE_INHIBITING_G_PROTEIN_COUPLED_RECEPTOR_SIGNALING_PATHWAY	22	-0.354805	-1.01498	0.433898	0.949763	0.930537	1516	tags=50%, list=24%, signal=38%	Grm8/Gnaz/Gabbr1/Chrm1/Htr1f/Gabbr2/Oprd1/Akap5/Oprm1/Grm5/Grm1
GOBP_REGULATION_OF_PLASMA_LIPOPROTEIN_PARTICLE_LEVELS	GOBP_REGULATION_OF_PLASMA_LIPOPROTEIN_PARTICLE_LEVELS	18	0.357433	1.01498	0.42615	0.949763	0.930537	1266	tags=33%, list=20%, signal=27%	Vldlr/Zdhhc8/Prkaca/Mylip/Prkacb/Abcc8
GOBP_HISTONE_H2A_ACETYLATION	GOBP_HISTONE_H2A_ACETYLATION	12	-0.404873	-1.01496	0.430034	0.949763	0.930537	1437	tags=42%, list=22%, signal=32%	Epc2/Trrap/Epc1/Meaf6/Naa40
GOBP_REGULATION_OF_SECRETION	GOBP_REGULATION_OF_SECRETION	223	-0.232021	-1.01356	0.426277	0.949763	0.930537	1387	tags=26%, list=22%, signal=21%	Rab11fip3/Chmp3/Rab27b/Frmd4a/Cry2/Sv2a/Aimp1/Snx5/Gabbr1/Syt7/Acvr1c/Sec24a/Rims4/Smpd3/Cdk5/Creb1/Rala/Syt13/Kdm5b/Irs2/Erp29/Myo18a/Cacna1g/Ptpn11/Acsl3/Stxbp6/Nnat/Srcin1/Scamp5/Ptpn23/Kcnq1/Nsf/Rap1b/Ppp3cb/Stx1b/Ap1g1/Rab15/Pdpk1/Htr2a/Nrg1/Oprm1/Pdcd6ip/Hmgcr/Kcnb1/Camk2a/Map2k6/Rab8b/Snap25/Prkce/Per2/Cplx2/Hap1/Syt17/Rfx3/Rapgef4/Jak2/Cacnb2/Dnajc1/Prkcg
GOBP_REGULATION_OF_GLUCOSE_TRANSMEMBRANE_TRANSPORT	GOBP_REGULATION_OF_GLUCOSE_TRANSMEMBRANE_TRANSPORT	32	-0.324575	-1.01282	0.433775	0.949763	0.930537	1620	tags=38%, list=25%, signal=28%	Braf/Gsk3a/Pid1/Yes1/Sorbs1/Mef2a/C2cd5/Inpp5k/Irs2/Ptpn11/Pea15a/Prkag2
GOBP_CELL_CELL_RECOGNITION	GOBP_CELL_CELL_RECOGNITION	12	-0.40371	-1.01205	0.430034	0.949763	0.930537	612	tags=17%, list=10%, signal=15%	B4galt1/Dlg1
GOBP_POLY_A_PLUS_MRNA_EXPORT_FROM_NUCLEUS	GOBP_POLY_A_PLUS_MRNA_EXPORT_FROM_NUCLEUS	13	-0.398648	-1.01164	0.430532	0.949763	0.930537	2208	tags=54%, list=34%, signal=35%	Ddx19b/Thoc2/Pcid2/Nxf1/Poldip3/Pabpn1/Nup93
GOBP_POSITIVE_REGULATION_OF_PEPTIDASE_ACTIVITY	GOBP_POSITIVE_REGULATION_OF_PEPTIDASE_ACTIVITY	62	0.262315	1.01144	0.43038	0.949763	0.930537	1143	tags=24%, list=18%, signal=20%	Map3k5/Antxr1/St18/Asph/App/Ttbk1/Ift57/Grin1/Malt1/Picalm/Snca/Robo1/Ddx3x/Stat3/Vcp
GOBP_POSITIVE_REGULATION_OF_BMP_SIGNALING_PATHWAY	GOBP_POSITIVE_REGULATION_OF_BMP_SIGNALING_PATHWAY	13	-0.398456	-1.01116	0.430532	0.949763	0.930537	560	tags=46%, list=9%, signal=42%	Sox11/Scube3/Smad2/Numa1/Sulf1/Rnf165
GOBP_POSITIVE_REGULATION_OF_TRANSCRIPTION_BY_RNA_POLYMERASE_I	GOBP_POSITIVE_REGULATION_OF_TRANSCRIPTION_BY_RNA_POLYMERASE_I	13	-0.398436	-1.0111	0.430532	0.949763	0.930537	2858	tags=69%, list=45%, signal=38%	Smarcb1/Wdr75/Ncl/Heatr1/Wdr43/Phf8/Ippk/Eif2ak3/Nol11
GOBP_SPHINGOLIPID_BIOSYNTHETIC_PROCESS	GOBP_SPHINGOLIPID_BIOSYNTHETIC_PROCESS	50	-0.294606	-1.01073	0.431667	0.949763	0.930537	1028	tags=24%, list=16%, signal=20%	Abca8b/Elovl6/St3gal3/Cers1/St6galnac5/Cers6/B4galnt1/Kdsr/St8sia5/Smpd4/Spns2/Large1
GOBP_REGULATION_OF_PRESYNAPSE_ORGANIZATION	GOBP_REGULATION_OF_PRESYNAPSE_ORGANIZATION	21	0.343097	1.01053	0.430993	0.949763	0.930537	1296	tags=43%, list=20%, signal=34%	Farp1/Ptprd/App/Il1rapl1/Snca/Vps35/Slitrk1/Gpc4/Il1rap
GOBP_PROTEIN_KINASE_B_SIGNALING	GOBP_PROTEIN_KINASE_B_SIGNALING	53	-0.291292	-1.01048	0.435726	0.949763	0.930537	1233	tags=28%, list=19%, signal=23%	Rps6kb2/Smpd3/Inpp5k/Angpt1/Dag1/Tyro3/Sesn3/Mtdh/Hsp90ab1/Rtn4/Stk3/Ptk2/Dlg1/Nrg1/Ntrk3
GOBP_NEGATIVE_REGULATION_OF_NERVOUS_SYSTEM_DEVELOPMENT	GOBP_NEGATIVE_REGULATION_OF_NERVOUS_SYSTEM_DEVELOPMENT	63	-0.282642	-1.00965	0.433993	0.949763	0.930537	648	tags=30%, list=10%, signal=27%	Cdk5/Hook3/Ywhah/Map2/Syngap1/Fstl4/Epha7/Rtn4/Dcc/Rufy3/Ctnna1/Dab1/Trim11/Ski/Sema4a/Nrp1/Ntrk3/Rapgef2/Tnr
GOBP_DEFENSE_RESPONSE_TO_BACTERIUM	GOBP_DEFENSE_RESPONSE_TO_BACTERIUM	24	-0.344847	-1.00954	0.429048	0.949763	0.930537	519	tags=17%, list=8%, signal=15%	Adgrb1/Mapkbp1/Lyst/Lyzl4
GOBP_POSITIVE_REGULATION_OF_MAP_KINASE_ACTIVITY	GOBP_POSITIVE_REGULATION_OF_MAP_KINASE_ACTIVITY	45	-0.301781	-1.00878	0.435511	0.949763	0.930537	778	tags=33%, list=12%, signal=30%	Pdgfb/Psen1/Pak1/Dvl2/Nek10/Erp29/Rasgrp1/Ptpn1/Dab2ip/Akap13/Htr2a/Map2k6/Pdgfc/Ntrk3/Ptk2b
GOBP_REGULATION_OF_LEUKOCYTE_PROLIFERATION	GOBP_REGULATION_OF_LEUKOCYTE_PROLIFERATION	48	-0.296861	-1.00864	0.435644	0.949763	0.930537	1249	tags=31%, list=19%, signal=25%	Dhps/Marchf7/Mapk8ip1/Rc3h1/Tnfrsf21/Irs2/St6gal1/Cr1l/Slc39a10/Ndfip1/Prnp/Vav3/Ptk2/Dlg1/Jak2
GOBP_REGULATION_OF_LYMPHOCYTE_DIFFERENTIATION	GOBP_REGULATION_OF_LYMPHOCYTE_DIFFERENTIATION	42	-0.306094	-1.00839	0.435811	0.949763	0.930537	1205	tags=29%, list=19%, signal=23%	Zbtb1/Rc3h2/Tox/Rc3h1/Itpkb/Rasgrp1/Cr1l/Ndfip1/Cbfb/Foxo3/Zbtb16/Zmiz1
GOBP_BARBED_END_ACTIN_FILAMENT_CAPPING	GOBP_BARBED_END_ACTIN_FILAMENT_CAPPING	11	-0.415901	-1.0067	0.432099	0.949763	0.930537	1123	tags=27%, list=17%, signal=23%	Mtpn/Washc2/Add2
GOBP_SCHWANN_CELL_DIFFERENTIATION	GOBP_SCHWANN_CELL_DIFFERENTIATION	14	0.384384	1.00421	0.435208	0.949763	0.930537	876	tags=43%, list=14%, signal=37%	Ntrk2/Dicer1/Sirt2/Nab1/Arhgef10/Nf1
GOBP_EATING_BEHAVIOR	GOBP_EATING_BEHAVIOR	11	-0.414718	-1.00383	0.435626	0.949763	0.930537	580	tags=27%, list=9%, signal=25%	Oprd1/Oprm1/Uchl1
GOBP_REGULATION_OF_NUCLEAR_DIVISION	GOBP_REGULATION_OF_NUCLEAR_DIVISION	39	0.287458	1.00373	0.435323	0.949763	0.930537	1429	tags=38%, list=22%, signal=30%	Plcb1/Cdc42/Apc/Rb1/Cul9/Sirt2/Insr/Anapc4/Cdk13/Rcc1/Bub3/Anapc5/Dync1li1/Cdk5rap2/Tpr
GOBP_OOGENESIS	GOBP_OOGENESIS	28	-0.328823	-1.0028	0.434211	0.949763	0.930537	440	tags=32%, list=7%, signal=30%	Washc5/4930447C04Rik/Zfx/Rps6ka2/Foxo3/Hexb/H3f3b/Bmpr1b/Ptk2b
GOBP_CELLULAR_GLUCAN_METABOLIC_PROCESS	GOBP_CELLULAR_GLUCAN_METABOLIC_PROCESS	27	-0.328742	-0.999154	0.4323	0.949763	0.930537	1642	tags=33%, list=26%, signal=25%	Epm2aip1/Gsk3a/Pygb/Sorbs1/Inpp5k/Irs2/Stk40/Per2/Prkag2
GOBP_EXCITATORY_SYNAPSE_ASSEMBLY	GOBP_EXCITATORY_SYNAPSE_ASSEMBLY	16	-0.385232	-1.0248	0.437075	0.951131	0.931877	557	tags=44%, list=9%, signal=40%	Nlgn1/Nptn/Lrrc4b/Nptx1/Nrxn2/Sema4a/Ntrk3
GOBP_AXONAL_TRANSPORT_OF_MITOCHONDRION	GOBP_AXONAL_TRANSPORT_OF_MITOCHONDRION	13	-0.395162	-1.00279	0.437393	0.951131	0.931877	2618	tags=69%, list=41%, signal=41%	Hif1a/Mapt/Actr10/Trak2/Fez1/Hdac6/Trak1/Uchl1/Hap1
GOBP_POSITIVE_REGULATION_OF_BLOOD_VESSEL_ENDOTHELIAL_CELL_MIGRATION	GOBP_POSITIVE_REGULATION_OF_BLOOD_VESSEL_ENDOTHELIAL_CELL_MIGRATION	27	0.322399	1.0024	0.437018	0.951131	0.931877	338	tags=19%, list=5%, signal=18%	Hdac9/Prkca/Jcad/Akt3/Vegfc
GOBP_MONOVALENT_INORGANIC_CATION_HOMEOSTASIS	GOBP_MONOVALENT_INORGANIC_CATION_HOMEOSTASIS	55	0.265782	1.00503	0.437956	0.951664	0.932399	722	tags=16%, list=11%, signal=15%	Slc4a4/Kcnma1/Atp6v1h/Slc9a9/Slc8a1/Atp1a1/Atp1b1/Tmem9/Tmem165
GOBP_RESPONSE_TO_AMINO_ACID_STARVATION	GOBP_RESPONSE_TO_AMINO_ACID_STARVATION	28	0.321953	1.01533	0.439086	0.953002	0.933711	1032	tags=21%, list=16%, signal=18%	Map3k5/Impact/Sh3glb1/Lars/Atf2/Eif2ak4
GOBP_LEUKOCYTE_DIFFERENTIATION	GOBP_LEUKOCYTE_DIFFERENTIATION	152	-0.244583	-1.01273	0.43921	0.953002	0.933711	1205	tags=22%, list=19%, signal=19%	Zbtb1/Creb1/Rc3h2/Tox/Tet2/Tyro3/Rc3h1/Klf10/Gon4l/Runx2/Itpkb/Dcaf1/Gps2/Gpr18/Rasgrp1/Cr1l/Ndfip1/Ppp3cb/Ubash3b/Cbfb/Foxo3/Fnip1/Snx10/Bcl11b/Acin1/L3mbtl3/Sema4a/Tesc/Zbtb16/Prex1/Tmem178/Ptk2b/Pbx1/Zmiz1
GOBP_CEREBRAL_CORTEX_DEVELOPMENT	GOBP_CEREBRAL_CORTEX_DEVELOPMENT	57	0.266815	1.01163	0.439803	0.953598	0.934295	324	tags=12%, list=5%, signal=12%	Slit2/Plcb1/Sun1/Ntrk2/Fgf13/Pex13/Reln
GOBP_CELL_SUBSTRATE_JUNCTION_ORGANIZATION	GOBP_CELL_SUBSTRATE_JUNCTION_ORGANIZATION	63	-0.281715	-1.00634	0.440594	0.953929	0.934619	504	tags=13%, list=8%, signal=12%	Arhgef7/Ptk2/Rab8b/Dmtn/Nrp1/Ptk2b/Peak1/Smad3
GOBP_MESODERM_DEVELOPMENT	GOBP_MESODERM_DEVELOPMENT	32	-0.321795	-1.00415	0.440397	0.953929	0.934619	505	tags=16%, list=8%, signal=14%	Gpi1/Txnrd1/Zfpm2/Jak2/Smad3
GOBP_CAMP_MEDIATED_SIGNALING	GOBP_CAMP_MEDIATED_SIGNALING	19	0.348643	0.991576	0.441975	0.956227	0.936871	1242	tags=42%, list=19%, signal=34%	Pde7b/Gnai1/Adcy1/Cap1/Adcy2/Pde3b/Pex5l/Pde7a
GOBP_RIBOSE_PHOSPHATE_METABOLIC_PROCESS	GOBP_RIBOSE_PHOSPHATE_METABOLIC_PROCESS	156	0.226543	1.00588	0.442478	0.956622	0.937258	1322	tags=25%, list=21%, signal=20%	Pde8b/Pde7b/Adcy8/Slc4a4/Gda/Gucy1a1/Gucy1b1/Nudt4/Hdac4/Dip2a/App/Adcy1/Pde4b/Acsl4/Rora/Suclg2/Cask/Gucy1a2/Pank1/Insr/Gpam/Adcy2/Mccc2/Snca/Atp5a1/Adk/Stat3/Pdk3/Ctps2/Far1/Vcp/Slc35b3/Entpd7/Pdhx/Tecr/Pde7a/Pank2/Ppargc1a/Cmpk1
GOBP_NEGATIVE_REGULATION_OF_JNK_CASCADE	GOBP_NEGATIVE_REGULATION_OF_JNK_CASCADE	18	0.354407	1.00638	0.443099	0.957274	0.937896	637	tags=28%, list=10%, signal=25%	Hipk3/Dnaja1/Prkn/Itch/Hdac3
GOBP_POSITIVE_REGULATION_OF_AMINE_TRANSPORT	GOBP_POSITIVE_REGULATION_OF_AMINE_TRANSPORT	13	0.39428	1.00914	0.443914	0.958342	0.938942	559	tags=31%, list=9%, signal=28%	Syt4/Stx1a/Syt1/Stxbp1
GOBP_PROTEIN_DNA_COMPLEX_ASSEMBLY	GOBP_PROTEIN_DNA_COMPLEX_ASSEMBLY	57	-0.287921	-1.01028	0.445378	0.95904	0.939626	1906	tags=39%, list=30%, signal=27%	Brf1/Cand1/Smarca5/Trappc12/Kat6a/Atrx/Gtf2a2/H2bc6/Terf1/Rnf4/Kat6b/Taf12/Smyd3/Macroh2a1/Thra/Zfp827/Taf3/Cenpc1/Taf1/Baz2a/Rsf1/H3f3b
GOBP_NEGATIVE_REGULATION_OF_DNA_BINDING_TRANSCRIPTION_FACTOR_ACTIVITY	GOBP_NEGATIVE_REGULATION_OF_DNA_BINDING_TRANSCRIPTION_FACTOR_ACTIVITY	55	-0.289507	-1.0084	0.445008	0.95904	0.939626	1349	tags=27%, list=21%, signal=22%	Rbck1/Ptgis/Traf3/Bhlhe40/Egln1/Taf3/Taf1/Prnp/Dab2ip/Cyld/Chuk/Tax1bp1/Pkd1/Tmsb4x/Traip
GOBP_PHOTORECEPTOR_CELL_DEVELOPMENT	GOBP_PHOTORECEPTOR_CELL_DEVELOPMENT	18	0.353328	1.00332	0.445521	0.95904	0.939626	881	tags=22%, list=14%, signal=19%	Dcx/Ntrk2/Rorb/Ift140
GOBP_POSITIVE_REGULATION_OF_GLIOGENESIS	GOBP_POSITIVE_REGULATION_OF_GLIOGENESIS	20	0.339077	0.993978	0.444712	0.95904	0.939626	994	tags=30%, list=15%, signal=25%	Ptn/Ttbk1/Dicer1/Ufl1/Hdac1/Zfp365
GOBP_NEGATIVE_REGULATION_OF_HYDROLASE_ACTIVITY	GOBP_NEGATIVE_REGULATION_OF_HYDROLASE_ACTIVITY	100	-0.259846	-1.00587	0.44586	0.95908	0.939665	987	tags=22%, list=15%, signal=19%	Bin1/Mgat5/Ppp1r9b/Egln1/Timp3/Sort1/Cr1l/Xiap/Spock3/Prnp/Dab2ip/Gpi1/Ikbkb/Fnip1/Por/Dnajb6/Camk2a/Bicd1/Ppp4r4/Crim1/Serpinb8/Fkbp1a
GOBP_NEGATIVE_REGULATION_OF_STRIATED_MUSCLE_CELL_DIFFERENTIATION	GOBP_NEGATIVE_REGULATION_OF_STRIATED_MUSCLE_CELL_DIFFERENTIATION	12	0.417813	1.03704	0.447115	0.959702	0.940274	1318	tags=50%, list=21%, signal=40%	Hdac4/Frs2/Hdac3/Hdac1/Hdac5/Ctdp1
GOBP_NEGATIVE_REGULATION_OF_DNA_REPAIR	GOBP_NEGATIVE_REGULATION_OF_DNA_REPAIR	16	-0.381328	-1.01442	0.447279	0.959702	0.940274	1166	tags=31%, list=18%, signal=26%	Klhl15/Shld2/Ubr5/Rnf169/Ercc6
GOBP_RETINAL_GANGLION_CELL_AXON_GUIDANCE	GOBP_RETINAL_GANGLION_CELL_AXON_GUIDANCE	14	0.380499	0.994063	0.447433	0.959702	0.940274	73	tags=14%, list=1%, signal=14%	Slit2/Robo2
GOBP_MAINTENANCE_OF_PROTEIN_LOCATION_IN_CELL	GOBP_MAINTENANCE_OF_PROTEIN_LOCATION_IN_CELL	27	-0.325729	-0.989997	0.446982	0.959702	0.940274	848	tags=37%, list=13%, signal=32%	Ankrd13c/Sorl1/Cdk5/Taf3/Grik5/Rit2/Vps13a/Tmsb4x/Dbn1/Vps13c
GOBP_VESICLE_FUSION_TO_PLASMA_MEMBRANE	GOBP_VESICLE_FUSION_TO_PLASMA_MEMBRANE	14	-0.388365	-1.00491	0.448567	0.961444	0.941981	830	tags=36%, list=13%, signal=31%	Snap23/Grik5/Stx1b/Snap25/Cplx2
GOBP_SKIN_EPIDERMIS_DEVELOPMENT	GOBP_SKIN_EPIDERMIS_DEVELOPMENT	28	0.314822	0.99284	0.449239	0.962194	0.942717	985	tags=36%, list=15%, signal=30%	Zdhhc21/Eda/Sos1/Ldb1/Rbpj/Fgfr2/Lhx2/Nf1/Trpc4ap/Hdac1
GOBP_FORMATION_OF_PRIMARY_GERM_LAYER	GOBP_FORMATION_OF_PRIMARY_GERM_LAYER	31	-0.326499	-1.0108	0.452145	0.965653	0.946105	505	tags=16%, list=8%, signal=15%	Gpi1/Txnrd1/Col6a1/Col4a2/Smad3
GOBP_POSITIVE_REGULATION_OF_TELOMERASE_ACTIVITY	GOBP_POSITIVE_REGULATION_OF_TELOMERASE_ACTIVITY	16	0.368695	0.999628	0.451691	0.965653	0.946105	1586	tags=44%, list=25%, signal=33%	Parn/Pot1a/Xrcc5/Naf1/Hsp90aa1/Ptges3/Nvl
GOBP_INORGANIC_ION_IMPORT_ACROSS_PLASMA_MEMBRANE	GOBP_INORGANIC_ION_IMPORT_ACROSS_PLASMA_MEMBRANE	36	-0.311884	-0.996903	0.452145	0.965653	0.946105	719	tags=31%, list=11%, signal=27%	Slc39a14/Kcnj13/Slc39a10/Kcnq1/Hcn2/Prnp/Dlg1/Slc8a2/Atp1a3/Atp2b4/Kcnj6
GOBP_CIRCADIAN_REGULATION_OF_GENE_EXPRESSION	GOBP_CIRCADIAN_REGULATION_OF_GENE_EXPRESSION	40	0.282598	0.993569	0.451852	0.965653	0.946105	1359	tags=30%, list=21%, signal=24%	Arntl/Npas2/Egr1/Rora/Hnrnpu/Hdac3/Usp2/Ppp1cb/Hdac1/Csnk1d/Ppargc1a/Hdac2
GOBP_ACTIN_FILAMENT_BUNDLE_ORGANIZATION	GOBP_ACTIN_FILAMENT_BUNDLE_ORGANIZATION	76	-0.272241	-1.00961	0.453526	0.966716	0.947147	576	tags=24%, list=9%, signal=22%	Sorbs1/Synpo/Tpm1/Inpp5k/Pls3/Arhgef10l/Limch1/Fam171a1/Tmeff2/Hsp90b1/Ppm1e/Add2/Dmtn/Shank1/Nrp1/Ptk2b/Baiap2/Smad3
GOBP_INTERFERON_BETA_PRODUCTION	GOBP_INTERFERON_BETA_PRODUCTION	21	-0.355151	-1.00644	0.453311	0.966716	0.947147	2096	tags=48%, list=33%, signal=32%	Polr3a/Dhx9/Rnf216/Riok3/Tomm70a/Traf3/Ptpn11/Sirpa/Zbtb20/Traip
GOBP_REGULATION_OF_CELL_CYCLE_G1_S_PHASE_TRANSITION	GOBP_REGULATION_OF_CELL_CYCLE_G1_S_PHASE_TRANSITION	61	0.259457	1.00078	0.453865	0.966716	0.947147	1049	tags=23%, list=16%, signal=19%	Myo16/Plcb1/Rfwd3/Fbxw7/Dcun1d3/Apc/Rb1/Ppp2ca/Appl1/Gigyf2/Kmt2e/Ambra1/Plk5/Ddx3x
GOBP_PRESYNAPTIC_ENDOCYTOSIS	GOBP_PRESYNAPTIC_ENDOCYTOSIS	45	-0.296561	-0.99133	0.453936	0.966716	0.947147	1366	tags=29%, list=21%, signal=23%	Rab27b/Sncb/Dnm3/Cdk5/Bin1/Synj2/Gak/Ppp3cb/Slc17a7/Sh3gl3/Sh3gl2/Dnm1/Btbd9
GOBP_SNARE_COMPLEX_ASSEMBLY	GOBP_SNARE_COMPLEX_ASSEMBLY	10	0.423153	1.01452	0.45815	0.967313	0.947732	895	tags=30%, list=14%, signal=26%	Stx1a/Stxbp1/Snca
GOBP_NEGATIVE_REGULATION_OF_PROTEIN_CONTAINING_COMPLEX_ASSEMBLY	GOBP_NEGATIVE_REGULATION_OF_PROTEIN_CONTAINING_COMPLEX_ASSEMBLY	74	-0.271258	-1.00617	0.458333	0.967313	0.947732	955	tags=22%, list=15%, signal=19%	Map2/Thra/Sptbn4/Zfp827/Sptb/Ssh2/Lmo4/Oprd1/Dnajc15/Arhgef7/Washc2/Tmsb4x/Jam3/Add2/Dmtn/Sptbn2
GOBP_PHOSPHATIDYLINOSITOL_DEPHOSPHORYLATION	GOBP_PHOSPHATIDYLINOSITOL_DEPHOSPHORYLATION	21	-0.354361	-1.00421	0.456706	0.967313	0.947732	2157	tags=43%, list=34%, signal=29%	Pten/Mtmr4/Mtmr10/Mtmr1/Mtmr3/Inpp5k/Synj2/Mtmr12/Inpp4b
GOBP_ENDOPLASMIC_RETICULUM_TO_GOLGI_VESICLE_MEDIATED_TRANSPORT	GOBP_ENDOPLASMIC_RETICULUM_TO_GOLGI_VESICLE_MEDIATED_TRANSPORT	74	0.254155	1.00093	0.457672	0.967313	0.947732	1259	tags=27%, list=20%, signal=22%	Nrbp2/Sec24b/Stx18/Arcn1/Copb1/Ank1/Copg2/Mia3/Sec23a/Copb2/Sec31a/Golga2/Arf4/Ppp6c/Vcp/Atl3/Csnk1d/Sec23ip/Vti1a/Tmed5
GOBP_RHYTHMIC_PROCESS	GOBP_RHYTHMIC_PROCESS	140	-0.243957	-0.999868	0.456656	0.967313	0.947732	1272	tags=24%, list=20%, signal=20%	Kmt2a/Nono/Cdk5/Creb1/Tyro3/Klf10/Kdm5b/Bhlhe40/Noct/Nrip1/Hnrnpd/Lgr4/Gabrb1/Ncor2/Kcnq1/Slit3/Srd5a1/Huwe1/Foxo3/Oprm1/Enox1/Tef/Klf9/Thrap3/Map2k6/Usp9x/Nr1d2/Bmpr1b/Per2/Ptprn/Homer1/Btbd9/Hlf/Prkcg
GOBP_INFLAMMATORY_RESPONSE	GOBP_INFLAMMATORY_RESPONSE	152	-0.241398	-0.999546	0.457447	0.967313	0.947732	1025	tags=22%, list=16%, signal=19%	Ano6/Mcph1/Chst1/Abcf1/Psma1/Gps2/Setd4/Brd4/Rasgrp1/Cers6/Xiap/Ndfip1/Polb/Plk2/B4galt1/Dab2ip/Camk2n1/Tpst1/Cyld/Chuk/Ikbkb/Sirpa/Oprm1/Hrh1/Tmsb4x/Jam3/Ash1l/Nr1d2/Pxk/Bmpr1b/Jak2/Smad3/Camk1d
GOBP_EMBRYONIC_PATTERN_SPECIFICATION	GOBP_EMBRYONIC_PATTERN_SPECIFICATION	25	-0.336353	-0.9983	0.458472	0.967313	0.947732	130	tags=12%, list=2%, signal=12%	Zbtb16/Nrp1/Smad3
GOBP_MUSCLE_CELL_PROLIFERATION	GOBP_MUSCLE_CELL_PROLIFERATION	63	-0.278617	-0.995275	0.458746	0.967313	0.947732	527	tags=14%, list=8%, signal=13%	Mapk11/Jarid2/Ndrg4/Mef2d/Zfpm2/Tenm4/Mnat1/Jak2/Cdh13
GOBP_MEMBRANE_DOCKING	GOBP_MEMBRANE_DOCKING	49	-0.29108	-0.993763	0.455907	0.967313	0.947732	770	tags=20%, list=12%, signal=18%	Stx7/Stx1b/Rab15/Ndrg4/Calm1/Kcnb1/Rab8b/Snap25/Snph/Cplx2
GOBP_REGULATION_OF_NEURAL_PRECURSOR_CELL_PROLIFERATION	GOBP_REGULATION_OF_NEURAL_PRECURSOR_CELL_PROLIFERATION	28	-0.325465	-0.992557	0.455592	0.967313	0.947732	838	tags=25%, list=13%, signal=22%	Cdh2/Smarcd3/Ctnna1/Foxo3/Kdm2b/Disp3/Tafa1
GOBP_SEGMENTATION	GOBP_SEGMENTATION	26	-0.328881	-0.988901	0.456628	0.967313	0.947732	113	tags=8%, list=2%, signal=8%	Nrp1/Smad3
GOBP_REGULATION_OF_SYNAPTIC_VESICLE_EXOCYTOSIS	GOBP_REGULATION_OF_SYNAPTIC_VESICLE_EXOCYTOSIS	35	0.29239	0.987234	0.457921	0.967313	0.947732	677	tags=26%, list=11%, signal=23%	Adcy1/Syp/Syt4/Prepl/Cspg5/Syt1/Rap1a/Cask/Fmr1
GOBP_CYCLIC_NUCLEOTIDE_MEDIATED_SIGNALING	GOBP_CYCLIC_NUCLEOTIDE_MEDIATED_SIGNALING	29	0.30646	0.983699	0.457071	0.967313	0.947732	305	tags=17%, list=5%, signal=16%	Pde7b/Gucy1b1/Nudt4/Gnai1/Adcy1
GOBP_PRIMARY_MIRNA_PROCESSING	GOBP_PRIMARY_MIRNA_PROCESSING	11	-0.405817	-0.982289	0.455026	0.967313	0.947732	1763	tags=55%, list=27%, signal=40%	Dgcr8/Smad1/Lin28b/Smad2/Srrt/Smad3
GOBP_RESPONSE_TO_LIPID	GOBP_RESPONSE_TO_LIPID	256	0.210682	1.00285	0.459283	0.967764	0.948174	676	tags=14%, list=11%, signal=13%	Brinp3/Slit2/Adcy8/Mef2c/Plcb1/Ddx17/Arntl/Nr3c1/Rps6ka3/Pcsk1/Prkca/Abhd2/Esrrg/Lancl2/Cdk19/Gnai1/Adcy1/Pde4b/Pmepa1/Nr4a3/Xrcc5/Epha3/Wnt9a/Erbin/Rorb/Rora/Stxbp1/Capn2/Agl/Hnrnpu/Atp1a1/Nr4a1/Ufl1/Malt1/Brinp1/Abl1
GOBP_MEMBRANE_LIPID_METABOLIC_PROCESS	GOBP_MEMBRANE_LIPID_METABOLIC_PROCESS	82	-0.266536	-1.00102	0.459936	0.96791	0.948317	1028	tags=20%, list=16%, signal=17%	Abca8b/Elovl6/St3gal3/Cers1/Pgap1/St6galnac5/Cers6/B4galnt1/Kdsr/St8sia5/Hexb/Tex2/Smpd4/Pigk/Spns2/Large1
GOBP_CHLORIDE_TRANSMEMBRANE_TRANSPORT	GOBP_CHLORIDE_TRANSMEMBRANE_TRANSPORT	25	0.326572	0.997359	0.46	0.96791	0.948317	174	tags=12%, list=3%, signal=12%	Gabrg3/Gabrg2/Gabra1
GOBP_CELL_DIFFERENTIATION_IN_HINDBRAIN	GOBP_CELL_DIFFERENTIATION_IN_HINDBRAIN	10	0.421618	1.01084	0.464758	0.971047	0.95139	1667	tags=50%, list=26%, signal=37%	Rora/Ldb1/Slc25a46/Ttc21b/Ophn1
GOBP_POSITIVE_REGULATION_OF_MRNA_SPLICING_VIA_SPLICEOSOME	GOBP_POSITIVE_REGULATION_OF_MRNA_SPLICING_VIA_SPLICEOSOME	16	-0.379915	-1.01066	0.462585	0.971047	0.95139	400	tags=19%, list=6%, signal=18%	Tra2a/Thrap3/Celf4
GOBP_RESPONSE_TO_XENOBIOTIC_STIMULUS	GOBP_RESPONSE_TO_XENOBIOTIC_STIMULUS	116	-0.252036	-1.0079	0.464678	0.971047	0.95139	690	tags=17%, list=11%, signal=16%	Kcnq1/Calr/Hsp90ab1/Dnmt3a/Prnp/Srd5a1/Vav3/Ss18/Rnf149/Htr2a/Foxo3/Por/Shank2/Ppm1e/Uchl1/Map2k6/Cyb5b/Pde4a/Map1b/Ptk2b
GOBP_HEPARAN_SULFATE_PROTEOGLYCAN_BIOSYNTHETIC_PROCESS	GOBP_HEPARAN_SULFATE_PROTEOGLYCAN_BIOSYNTHETIC_PROCESS	17	0.366815	1.00786	0.46384	0.971047	0.95139	747	tags=29%, list=12%, signal=26%	Hs6st3/Hs6st2/Hs2st1/Tm9sf2/Pxylp1
GOBP_CARDIAC_MUSCLE_TISSUE_DEVELOPMENT	GOBP_CARDIAC_MUSCLE_TISSUE_DEVELOPMENT	69	-0.274648	-1.00248	0.466558	0.971047	0.95139	561	tags=19%, list=9%, signal=17%	Akap13/Mapk11/Jarid2/Ndrg4/Nebl/Nrg1/Obsl1/Zfpm2/Tenm4/Fkbp1a/Ryr2/Pkp2/Sgcd
GOBP_EXOCYTOSIS	GOBP_EXOCYTOSIS	182	-0.236802	-1.00148	0.464662	0.971047	0.95139	948	tags=19%, list=15%, signal=16%	Exoc6/Cacna1g/Napa/Stxbp6/Cbl/Grik5/Rasgrp1/Srcin1/Scamp5/Nsf/Rap1b/Ppp3cb/Stx1b/Ap1g1/Syn2/Rab15/Abcc4/Pdpk1/Syt16/Htr2a/Pdcd6ip/Kcnb1/Rab8b/Snap25/Snph/Dmtn/Cplx2/Hap1/Syt17/Erc2/Rapgef4/Exoc6b/Cacnb2/Prkcg
GOBP_RESPONSE_TO_INTERLEUKIN_6	GOBP_RESPONSE_TO_INTERLEUKIN_6	15	-0.380529	-1.00073	0.465	0.971047	0.95139	622	tags=33%, list=10%, signal=30%	Pid1/Ptgis/Jak1/Ptprt/Jak2
GOBP_MORPHOGENESIS_OF_AN_EPITHELIUM	GOBP_MORPHOGENESIS_OF_AN_EPITHELIUM	169	-0.237911	-0.998492	0.466967	0.971047	0.95139	1160	tags=21%, list=18%, signal=18%	Dag1/Smurf1/Fat1/Rala/Daam1/Kdm5b/Gpc6/Ccdc39/Brsk1/Grb2/Lgr4/Rps7/Ajap1/Mrtfa/Epha7/Lmo4/Tmeff2/Ndrg4/Stk3/Dlg1/Pkd1/Ahi1/Kdm2b/Sulf1/Greb1l/Ski/Kif26b/Nrp1/Rspo2/Klhl3/Pbx1/Ankrd6/Col4a1/Ryr2/Mical2/Smad3
GOBP_P38MAPK_CASCADE	GOBP_P38MAPK_CASCADE	21	-0.352171	-0.998	0.466893	0.971047	0.95139	1685	tags=57%, list=26%, signal=42%	Per1/Mapkapk2/Emc10/Map3k3/Mfhas1/Rasgrp1/Dab2ip/Ulk4/Mapk11/Cyld/Dlg1/Map2k6
GOBP_CELLULAR_RESPONSE_TO_RADIATION	GOBP_CELLULAR_RESPONSE_TO_RADIATION	67	0.25278	0.994703	0.467337	0.971047	0.95139	850	tags=18%, list=13%, signal=16%	Babam2/Wrn/Trp53bp1/Xrcc5/Egr1/Impact/Gtf2h5/Usp28/Fmr1/Ints7/Ddb2/Grk4
GOBP_CELLULAR_RESPONSE_TO_HYDROGEN_PEROXIDE	GOBP_CELLULAR_RESPONSE_TO_HYDROGEN_PEROXIDE	26	0.323058	0.99322	0.462916	0.971047	0.95139	676	tags=19%, list=11%, signal=17%	Map3k5/Plekha1/Nr4a3/Impact/Abl1
GOBP_MUSCLE_ADAPTATION	GOBP_MUSCLE_ADAPTATION	38	-0.305379	-0.987055	0.467337	0.971047	0.95139	1939	tags=47%, list=30%, signal=33%	P2rx4/Ppp3ca/Errfi1/Tomm70a/Rock2/Gsk3a/Pparg/Parp1/Mef2a/Cdk9/Dag1/Mtpn/Lmna/Camk2b/Jarid2/Foxo3/Atp2b4/Smad3
GOBP_POSITIVE_REGULATION_OF_STRESS_FIBER_ASSEMBLY	GOBP_POSITIVE_REGULATION_OF_STRESS_FIBER_ASSEMBLY	26	-0.328012	-0.986288	0.463175	0.971047	0.95139	942	tags=35%, list=15%, signal=30%	Evl/Rock2/Pak1/Tpm1/Arhgef10l/Limch1/Ppm1e/Nrp1/Smad3
GOBP_NEGATIVE_REGULATION_OF_DNA_RECOMBINATION	GOBP_NEGATIVE_REGULATION_OF_DNA_RECOMBINATION	16	0.363657	0.985971	0.466184	0.971047	0.95139	929	tags=25%, list=14%, signal=21%	Trp53bp1/Zranb3/Thoc1/Msh3
GOBP_POSITIVE_REGULATION_OF_DNA_RECOMBINATION	GOBP_POSITIVE_REGULATION_OF_DNA_RECOMBINATION	32	-0.315701	-0.985134	0.465232	0.971047	0.95139	1561	tags=28%, list=24%, signal=21%	Actr2/Parp1/Trrap/Fus/Shld2/Hdgfl2/Epc1/Meaf6/Ercc6
GOBP_REGULATION_OF_LYMPHOCYTE_MIGRATION	GOBP_REGULATION_OF_LYMPHOCYTE_MIGRATION	16	0.362806	0.983662	0.466184	0.971047	0.95139	1518	tags=50%, list=24%, signal=38%	App/Mia3/Cd200/Stk39/Itga4/Crk/Ripor2/Wnk1
GOBP_MEMBRANE_DEPOLARIZATION_DURING_CARDIAC_MUSCLE_CELL_ACTION_POTENTIAL	GOBP_MEMBRANE_DEPOLARIZATION_DURING_CARDIAC_MUSCLE_CELL_ACTION_POTENTIAL	13	-0.387467	-0.983269	0.464837	0.971047	0.95139	944	tags=31%, list=15%, signal=26%	Cacna1g/Hcn2/Cacna1c/Cacnb2
GOBP_SPLICEOSOMAL_COMPLEX_ASSEMBLY	GOBP_SPLICEOSOMAL_COMPLEX_ASSEMBLY	35	0.291158	0.983074	0.465347	0.971047	0.95139	1244	tags=31%, list=19%, signal=25%	Celf2/Srpk1/Srsf5/Srpk2/Luc7l3/Ptbp2/Ncbp1/Gcfc2/Prpf6/Sf3a1/Snrnp200
GOBP_REGULATION_OF_MITOTIC_SPINDLE_ASSEMBLY	GOBP_REGULATION_OF_MITOTIC_SPINDLE_ASSEMBLY	10	-0.428374	-1.00607	0.468978	0.973105	0.953407	715	tags=50%, list=11%, signal=45%	Chmp4c/Chmp3/Ccsap/Drg1/Pdcd6ip
GOBP_BONE_RESORPTION	GOBP_BONE_RESORPTION	14	-0.381171	-0.986299	0.468803	0.973105	0.953407	565	tags=21%, list=9%, signal=20%	Ubash3b/Snx10/Ptk2b
GOBP_DICARBOXYLIC_ACID_METABOLIC_PROCESS	GOBP_DICARBOXYLIC_ACID_METABOLIC_PROCESS	30	-0.316801	-0.983448	0.469722	0.973297	0.953595	1786	tags=37%, list=28%, signal=27%	Atcay/Slc25a32/Mthfd1/Sdhb/Got1/Ogdh/Me1/Gpt2/Sucla2/Gls/Me3
GOBP_POSITIVE_REGULATION_OF_GLIAL_CELL_DIFFERENTIATION	GOBP_POSITIVE_REGULATION_OF_GLIAL_CELL_DIFFERENTIATION	14	0.375927	0.982119	0.469438	0.973297	0.953595	286	tags=21%, list=4%, signal=21%	Ptn/Ttbk1/Dicer1
GOBP_CHONDROITIN_SULFATE_PROTEOGLYCAN_METABOLIC_PROCESS	GOBP_CHONDROITIN_SULFATE_PROTEOGLYCAN_METABOLIC_PROCESS	16	-0.377093	-1.00315	0.471088	0.974104	0.954385	2143	tags=56%, list=33%, signal=38%	Dsel/Ugdh/Dse/B3gat1/Spock2/Chpf2/Spock3/Chst11/Csgalnact1
GOBP_COLLATERAL_SPROUTING	GOBP_COLLATERAL_SPROUTING	16	0.362651	0.983241	0.471014	0.974104	0.954385	676	tags=25%, list=11%, signal=22%	Ulk2/Fgf13/App/Abl1
GOBP_POSITIVE_REGULATION_OF_EPITHELIAL_TO_MESENCHYMAL_TRANSITION	GOBP_POSITIVE_REGULATION_OF_EPITHELIAL_TO_MESENCHYMAL_TRANSITION	12	-0.39152	-0.98149	0.47099	0.974104	0.954385	24	tags=17%, list=0%, signal=17%	Smad2/Smad3
GOBP_DOPAMINERGIC_NEURON_DIFFERENTIATION	GOBP_DOPAMINERGIC_NEURON_DIFFERENTIATION	10	-0.42631	-1.00122	0.476277	0.974455	0.954729	82	tags=20%, list=1%, signal=20%	Manf/Rspo2
GOBP_STRIATED_MUSCLE_ADAPTATION	GOBP_STRIATED_MUSCLE_ADAPTATION	16	-0.376	-1.00024	0.472789	0.974455	0.954729	509	tags=44%, list=8%, signal=40%	Ppp3ca/Errfi1/Pparg/Lmna/Camk2b/Atp2b4/Smad3
GOBP_SKELETAL_SYSTEM_MORPHOGENESIS	GOBP_SKELETAL_SYSTEM_MORPHOGENESIS	67	-0.277324	-0.999862	0.47351	0.974455	0.954729	1227	tags=27%, list=19%, signal=22%	Smpd3/Dscaml1/Thbs3/Runx2/Ankrd11/Thra/Arid5b/Flvcr1/Dlg1/Pkd1/Chst11/Por/Ski/Mef2d/Mmp16/Csgalnact1/Bmpr1b/Smad3
GOBP_MEMBRANE_REPOLARIZATION_DURING_CARDIAC_MUSCLE_CELL_ACTION_POTENTIAL	GOBP_MEMBRANE_REPOLARIZATION_DURING_CARDIAC_MUSCLE_CELL_ACTION_POTENTIAL	10	-0.424559	-0.997111	0.478102	0.974455	0.954729	690	tags=60%, list=11%, signal=54%	Nos1ap/Ywhae/Kcnq1/Kcnn2/Kcnd3/Kcnip2
GOBP_EMBRYONIC_ORGAN_MORPHOGENESIS	GOBP_EMBRYONIC_ORGAN_MORPHOGENESIS	74	-0.268555	-0.996141	0.477564	0.974455	0.954729	1711	tags=34%, list=27%, signal=25%	Wdpcp/Mthfd1/Ndst1/Mapk1/C2cd3/Psen1/Dvl2/Smad2/Sobp/Dscaml1/Hipk1/Ccdc39/Runx2/Ttc39c/Kcnq1/Flvcr1/Ndrg4/Dlg1/Chst11/Ahi1/Kdm2b/Mmp16/Ryr2/Mical2/Smad3
GOBP_REGULATION_OF_TRIGLYCERIDE_METABOLIC_PROCESS	GOBP_REGULATION_OF_TRIGLYCERIDE_METABOLIC_PROCESS	11	0.409788	0.995778	0.473563	0.974455	0.954729	1262	tags=36%, list=20%, signal=29%	Fbxw7/Daglb/Tbl1xr1/Pank2
GOBP_ARTERY_MORPHOGENESIS	GOBP_ARTERY_MORPHOGENESIS	16	-0.374163	-0.995356	0.477891	0.974455	0.954729	113	tags=12%, list=2%, signal=12%	Nrp1/Zmiz1
GOBP_CYTOPLASMIC_PATTERN_RECOGNITION_RECEPTOR_SIGNALING_PATHWAY_IN_RESPONSE_TO_VIRUS	GOBP_CYTOPLASMIC_PATTERN_RECOGNITION_RECEPTOR_SIGNALING_PATHWAY_IN_RESPONSE_TO_VIRUS	11	0.409072	0.99404	0.475862	0.974455	0.954729	1901	tags=55%, list=30%, signal=38%	Sec14l1/Ufd1/Nploc4/Clpb/Lsm14a/Usp15
GOBP_REGULATION_OF_DENDRITE_EXTENSION	GOBP_REGULATION_OF_DENDRITE_EXTENSION	21	-0.350567	-0.993453	0.473684	0.974455	0.954729	717	tags=33%, list=11%, signal=30%	Cpne9/Smurf1/Rnf157/Cpne5/Bcl11a/Syt17/Cpne6
GOBP_VACUOLAR_LOCALIZATION	GOBP_VACUOLAR_LOCALIZATION	30	0.305536	0.992558	0.475703	0.974455	0.954729	559	tags=20%, list=9%, signal=18%	Klc2/Nr4a3/Plekhm2/Rabgef1/Snx6/Stxbp1
GOBP_CRANIAL_SKELETAL_SYSTEM_DEVELOPMENT	GOBP_CRANIAL_SKELETAL_SYSTEM_DEVELOPMENT	22	-0.34636	-0.990817	0.472881	0.974455	0.954729	432	tags=32%, list=7%, signal=30%	Mthfd1/Ndst1/Smad2/Runx2/Chst11/Mmp16/Smad3
GOBP_REGULATION_OF_SMALL_MOLECULE_METABOLIC_PROCESS	GOBP_REGULATION_OF_SMALL_MOLECULE_METABOLIC_PROCESS	107	-0.250092	-0.988486	0.477519	0.974455	0.954729	1653	tags=29%, list=26%, signal=22%	Sirt7/Epm2aip1/Gsk3a/Pparg/Wdtc1/Adcyap1r1/Psen1/Cbfa2t3/Parp1/Pid1/Foxk1/Sorbs1/Inpp5k/Dusp12/Hpca/Irs2/Ranbp2/Ncor2/Prkag1/Sec14l2/Htr2a/Por/Hrh1/Tmsb4x/Lonp2/Atp2b4/Prkce/Dkk3/Zbtb20/Ptk2b/Prkag2
GOBP_MEMBRANE_PROTEIN_ECTODOMAIN_PROTEOLYSIS	GOBP_MEMBRANE_PROTEIN_ECTODOMAIN_PROTEOLYSIS	22	-0.34528	-0.987727	0.476271	0.974455	0.954729	1579	tags=36%, list=25%, signal=28%	Myh9/Psen1/Dag1/H13/Timp3/Sppl3/Snx9/Nrd1
GOBP_EMBRYONIC_DIGIT_MORPHOGENESIS	GOBP_EMBRYONIC_DIGIT_MORPHOGENESIS	20	-0.352842	-0.985596	0.474403	0.974455	0.954729	675	tags=20%, list=11%, signal=18%	Flvcr1/Chst11/Ece1/Zbtb16
GOBP_REGULATION_OF_TOLL_LIKE_RECEPTOR_SIGNALING_PATHWAY	GOBP_REGULATION_OF_TOLL_LIKE_RECEPTOR_SIGNALING_PATHWAY	22	-0.344467	-0.985402	0.477966	0.974455	0.954729	1395	tags=32%, list=22%, signal=25%	Mfhas1/Tyro3/Gps2/Lgr4/Rtn4/Dab2ip/Pdpk1
GOBP_FOREBRAIN_CELL_MIGRATION	GOBP_FOREBRAIN_CELL_MIGRATION	38	-0.303305	-0.980352	0.474037	0.974455	0.954729	1260	tags=32%, list=20%, signal=26%	Ogdh/Cdk5/Tyro3/Lrp8/Bmerb1/Slit3/Rtn4/Dab2ip/Dab1/Nrg1/Zmiz1/Tnr
GOBP_PYRIMIDINE_CONTAINING_COMPOUND_METABOLIC_PROCESS	GOBP_PYRIMIDINE_CONTAINING_COMPOUND_METABOLIC_PROCESS	24	-0.334748	-0.97997	0.474124	0.974455	0.954729	1952	tags=42%, list=30%, signal=29%	Uck2/Nme5/Tdg/Mapk1/Dpyd/Tet2/Cdadc1/Tet3/Ak5/Dpysl2
GOBP_NEGATIVE_REGULATION_OF_PROTEIN_LOCALIZATION_TO_CELL_PERIPHERY	GOBP_NEGATIVE_REGULATION_OF_PROTEIN_LOCALIZATION_TO_CELL_PERIPHERY	12	-0.38945	-0.9763	0.472696	0.974455	0.954729	1635	tags=50%, list=25%, signal=37%	Ppfia1/Hectd1/Cltc/Pid1/Lztfl1/Tmem59
GOBP_ENDODERM_FORMATION	GOBP_ENDODERM_FORMATION	13	-0.384014	-0.974505	0.476844	0.974455	0.954729	181	tags=23%, list=3%, signal=22%	Macroh2a1/Col6a1/Col4a2
GOBP_REGULATION_OF_TELOMERE_MAINTENANCE_VIA_TELOMERE_LENGTHENING	GOBP_REGULATION_OF_TELOMERE_MAINTENANCE_VIA_TELOMERE_LENGTHENING	36	0.285116	0.973639	0.477273	0.974455	0.954729	898	tags=17%, list=14%, signal=14%	Parn/Pot1a/Xrcc5/Smg6/Hnrnpu/Naf1
GOBP_CELLULAR_SENESCENCE	GOBP_CELLULAR_SENESCENCE	36	0.285023	0.973323	0.477273	0.974455	0.954729	711	tags=19%, list=11%, signal=17%	Map3k5/Arntl/Akt3/Bmpr1a/Mapk9/Abl1/Smc6
GOBP_B_CELL_RECEPTOR_SIGNALING_PATHWAY	GOBP_B_CELL_RECEPTOR_SIGNALING_PATHWAY	12	0.406222	1.00827	0.480769	0.974585	0.954856	676	tags=25%, list=11%, signal=22%	Mef2c/Plekha1/Abl1
GOBP_PEPTIDYL_SERINE_MODIFICATION	GOBP_PEPTIDYL_SERINE_MODIFICATION	176	-0.236438	-0.994342	0.479699	0.974585	0.954856	1502	tags=27%, list=23%, signal=21%	Pak1/Hdac6/Parp1/Cdc7/Stk38/Slc1a1/Spock2/Eif2ak3/Tnks1bp1/Rps6kb2/Dclk3/Eif4g1/Inpp5k/Angpt1/Cdk5/Hipk1/Camk1/Smyd3/Camk1g/Brsk1/Sptbn4/Csnk1a1/Stk38l/Rps6ka2/Taf1/Spock3/Mknk1/Hsp90ab1/Stk32c/Plk2/Oprd1/Pde4d/Pdpk1/Chuk/Ikbkb/Pkd1/Fnip1/Hipk4/Atp2b4/Camk2a/Prkce/Dmtn/Galnt16/Plcl1/Ggnbp2/Ntrk3/Prkcg/Camk1d
GOBP_AUTONOMIC_NERVOUS_SYSTEM_DEVELOPMENT	GOBP_AUTONOMIC_NERVOUS_SYSTEM_DEVELOPMENT	10	-0.421894	-0.990851	0.492701	0.974585	0.954856	478	tags=30%, list=7%, signal=28%	Adarb1/Plxna4/Nrp1
GOBP_LIPID_CATABOLIC_PROCESS	GOBP_LIPID_CATABOLIC_PROCESS	83	0.245785	0.990685	0.480211	0.974585	0.954856	595	tags=13%, list=9%, signal=12%	Plcb4/Plcb1/Pnpla8/Pla2g4e/Pcca/Abhd2/Pex13/Ivd/Daglb/Auh/Sirt2
GOBP_POSITIVE_REGULATION_OF_CELL_DEATH	GOBP_POSITIVE_REGULATION_OF_CELL_DEATH	184	-0.234395	-0.990613	0.489489	0.974585	0.954856	1040	tags=19%, list=16%, signal=16%	Rpl26/Ano6/Bin1/Grik2/Ip6k2/Neurl1a/Grik5/Timp3/Rps7/Trim35/Rps6ka2/Rybp/Epha7/Dnmt3a/E2f3/Pea15a/Prnp/B4galt1/Dab2ip/Ctnna1/Cyld/Arhgef7/Stk3/Foxo3/Fnip1/Slc6a6/Camk2a/Map2k6/Grin2b/Atf6/Bmpr1b/Zbtb16/Jak2/Rapgef2/Camk1d
GOBP_LIPID_MODIFICATION	GOBP_LIPID_MODIFICATION	81	-0.264579	-0.988939	0.485484	0.974585	0.954856	1926	tags=32%, list=30%, signal=23%	Agk/Mtmr10/Sgpp2/Plpp5/Cpt1c/Plppr4/Abca2/Mtmr1/Adipor2/Mtmr3/Plppr2/Plppr3/St3gal2/Crat/Inpp5k/Irs2/Etfa/Synj2/B4galnt1/Por/Mtmr12/Lonp2/Inpp4b/Dgkb/Dgkg/Prkag2
GOBP_LEUKOCYTE_MIGRATION	GOBP_LEUKOCYTE_MIGRATION	85	-0.261901	-0.988726	0.481422	0.974585	0.954856	685	tags=16%, list=11%, signal=15%	Gpr18/Calr/B4galt1/Vav3/Sirpa/Ptk2/Hrh1/Jam3/Add2/Lyst/Spns2/Prex1/Ptk2b/Camk1d
GOBP_ORGAN_GROWTH	GOBP_ORGAN_GROWTH	54	0.263748	0.988644	0.479899	0.974585	0.954856	1001	tags=26%, list=16%, signal=22%	Erbb4/Vgll4/Mef2c/Bmpr1a/Dipk2a/Fgf9/Sorbs2/Rbpj/Fgfr2/Lats1/Anxa6/Heg1/Atf2/Basp1
GOBP_NEGATIVE_REGULATION_OF_MAP_KINASE_ACTIVITY	GOBP_NEGATIVE_REGULATION_OF_MAP_KINASE_ACTIVITY	19	-0.357066	-0.988361	0.482412	0.974585	0.954856	1757	tags=53%, list=27%, signal=38%	Pdcd4/Pparg/Stk38/Sorl1/Inpp5k/Mapk8ip1/Ptpn1/Dab2ip/Hmgcr/Uchl1
GOBP_CELLULAR_RESPONSE_TO_INTERLEUKIN_1	GOBP_CELLULAR_RESPONSE_TO_INTERLEUKIN_1	23	0.328095	0.988347	0.481572	0.974585	0.954856	525	tags=17%, list=8%, signal=16%	Plcb1/St18/Egr1/Rora
GOBP_REGULATION_OF_DEVELOPMENTAL_GROWTH	GOBP_REGULATION_OF_DEVELOPMENTAL_GROWTH	150	-0.239064	-0.988289	0.483969	0.974585	0.954856	717	tags=16%, list=11%, signal=15%	Rnf157/Flvcr1/Epha7/Rtn4/Dcc/Rufy3/Mapk11/Cpne5/Jarid2/Wwc1/Stk3/Plxna4/Ybx3/Bcl11a/Dpysl2/Dbn1/Zfpm2/Sema4a/Syt17/Nrp1/Map1b/Cpne6/Tnr/Cdh4
GOBP_NEGATIVE_REGULATION_OF_MITOTIC_CELL_CYCLE_PHASE_TRANSITION	GOBP_NEGATIVE_REGULATION_OF_MITOTIC_CELL_CYCLE_PHASE_TRANSITION	61	0.256169	0.988103	0.488778	0.974585	0.954856	1429	tags=28%, list=22%, signal=22%	Myo16/Babam2/Rfwd3/Dcun1d3/Apc/Rb1/Foxn3/Gigyf2/Taok3/Plk5/Bub3/Pkd2/Dync1li1/Fbxo31/Cdc73/Cdk5rap2/Tpr
GOBP_POLYOL_BIOSYNTHETIC_PROCESS	GOBP_POLYOL_BIOSYNTHETIC_PROCESS	19	-0.356831	-0.987711	0.482412	0.974585	0.954856	1725	tags=53%, list=27%, signal=39%	Sptlc2/Ip6k1/Abca2/Ippk/Adcyap1r1/Got1/Itpkb/Ip6k2/Hrh1/Ptk2b
GOBP_STEROID_METABOLIC_PROCESS	GOBP_STEROID_METABOLIC_PROCESS	73	-0.267969	-0.987522	0.489431	0.974585	0.954856	600	tags=11%, list=9%, signal=10%	Srd5a1/Sec14l2/Por/Hmgcr/Disp3/Dkk3/Pbx1/Prkag2
GOBP_NEGATIVE_REGULATION_OF_TUMOR_NECROSIS_FACTOR_SUPERFAMILY_CYTOKINE_PRODUCTION	GOBP_NEGATIVE_REGULATION_OF_TUMOR_NECROSIS_FACTOR_SUPERFAMILY_CYTOKINE_PRODUCTION	11	0.406354	0.987435	0.487356	0.974585	0.954856	492	tags=27%, list=8%, signal=25%	Dicer1/Cd34/Chrna7
GOBP_POSITIVE_REGULATION_OF_DENDRITE_DEVELOPMENT	GOBP_POSITIVE_REGULATION_OF_DENDRITE_DEVELOPMENT	11	0.406237	0.98715	0.487356	0.974585	0.954856	1062	tags=36%, list=17%, signal=30%	Ptn/Vldlr/Abl1/Pacsin1
GOBP_POSITIVE_REGULATION_OF_CELLULAR_PROTEIN_CATABOLIC_PROCESS	GOBP_POSITIVE_REGULATION_OF_CELLULAR_PROTEIN_CATABOLIC_PROCESS	85	0.242901	0.985444	0.493473	0.974585	0.954856	1273	tags=26%, list=20%, signal=21%	Vgll4/Rnf144b/Rnf144a/Prkn/Fbxw7/Mapk9/Sirt2/Bbs7/Fmr1/Faf1/Pttg1ip/Agbl4/Axin1/Vps35/Fbxl5/Marchf2/Vcp/Csnk1d/Tmtc3/Smad7/Hsp90aa1/Atxn3
GOBP_POSITIVE_REGULATION_OF_NEUROGENESIS	GOBP_POSITIVE_REGULATION_OF_NEUROGENESIS	118	-0.245423	-0.985255	0.49375	0.974585	0.954856	579	tags=23%, list=9%, signal=21%	Cux2/Plag1/Dag1/Lrp8/Bin1/L1cam/Dscam/Neurl1a/Smarcd3/Eef2k/Rufy3/Stk25/Rnf112/Camk2b/Plxna4/Oprm1/Grm5/Bhlhb9/Numbl/Obsl1/Dbn1/Hap1/Nrp1/Map1b/Tenm4/Baiap2/Cdh4
GOBP_NEGATIVE_REGULATION_OF_IMMUNE_RESPONSE	GOBP_NEGATIVE_REGULATION_OF_IMMUNE_RESPONSE	35	-0.310821	-0.984743	0.481605	0.974585	0.954856	1910	tags=43%, list=30%, signal=30%	Adar/Cd46/Ythdf3/Pparg/Stat2/Yes1/Rc3h2/Tyro3/Rc3h1/Psma1/Trafd1/Cr1l/Ndfip1/Ppp3cb/Plk2
GOBP_POSITIVE_REGULATION_OF_ORGANELLE_ASSEMBLY	GOBP_POSITIVE_REGULATION_OF_ORGANELLE_ASSEMBLY	49	0.267952	0.983922	0.491272	0.974585	0.954856	1020	tags=22%, list=16%, signal=19%	Snx7/Asap1/Sdcbp/Pip4k2a/Mapk9/Stx18/Snx18/Kctd17/Sh3glb1/Arhgap35/Tapt1
GOBP_PROTEIN_DNA_COMPLEX_SUBUNIT_ORGANIZATION	GOBP_PROTEIN_DNA_COMPLEX_SUBUNIT_ORGANIZATION	82	-0.261824	-0.983327	0.49359	0.974585	0.954856	1720	tags=29%, list=27%, signal=22%	Atrx/Gtf2a2/Ino80/H2bc6/Terf1/Rnf4/Psme4/Kat6b/Taf12/Supt16/Smyd3/Macroh2a1/Thra/Zfp827/Ctcf/Taf3/Smarcd3/Cenpc1/Taf1/Chd5/Sycp3/Baz2a/Rsf1/H3f3b
GOBP_POSITIVE_REGULATION_OF_CATABOLIC_PROCESS	GOBP_POSITIVE_REGULATION_OF_CATABOLIC_PROCESS	268	0.204979	0.983021	0.49026	0.974585	0.954856	1293	tags=22%, list=20%, signal=18%	Hecw2/Vgll4/Rnf144b/Slc4a4/Rnf144a/Camkk2/Dis3l2/Snx7/Ulk2/App/Parn/Pip4k2a/Prkn/Grsf1/Fbxw7/Mapk9/Daglb/Apc/Itch/Snx18/Tnrc6a/Sirt2/Bbs7/Hnrnpu/Dcp1b/Ufl1/Fmr1/Sh3d19/Samd4/Faf1/Pttg1ip/Agbl4/Lpcat1/Insr/Hace1/Sh3glb1/Csnk2a1/Snca/Axin1/Gigyf2/Vps35/Tent4a/Ambra1/Rock1/Pnpt1/Fbxl5/Marchf2/Vcp/Htt/Csnk1d/Zswim8/Map3k7/Mylip/Tmtc3/Smad7/Hsp90aa1/Atxn3/Becn1
GOBP_REGULATION_OF_TYPE_I_INTERFERON_MEDIATED_SIGNALING_PATHWAY	GOBP_REGULATION_OF_TYPE_I_INTERFERON_MEDIATED_SIGNALING_PATHWAY	15	-0.373708	-0.982795	0.483333	0.974585	0.954856	1910	tags=47%, list=30%, signal=33%	Adar/Ythdf3/Stat2/Ptpn11/Rnf185/Ptpn1/Hsp90ab1
GOBP_BODY_MORPHOGENESIS	GOBP_BODY_MORPHOGENESIS	19	-0.354941	-0.982479	0.494137	0.974585	0.954856	1778	tags=53%, list=28%, signal=38%	Grem2/Rab3gap1/Clasp2/Dag1/Ptpn11/Ankrd11/Arid5b/Flvcr1/Ski/Crispld1
GOBP_GLIAL_CELL_DIFFERENTIATION	GOBP_GLIAL_CELL_DIFFERENTIATION	71	0.249189	0.982308	0.48329	0.974585	0.954856	1068	tags=25%, list=17%, signal=21%	Ptn/Ntrk2/App/Ttbk1/Dicer1/Reln/Plp1/Cspg5/Cntn1/Sirt2/Nab1/Abl1/Arhgef10/Nf1/Cntn2/Hdac1/Zfp365/Stat3
GOBP_MALE_SEX_DIFFERENTIATION	GOBP_MALE_SEX_DIFFERENTIATION	56	-0.281395	-0.980986	0.487179	0.974585	0.954856	980	tags=23%, list=15%, signal=20%	Rnf38/Mamld1/Lgr4/Cbl/Arid5b/Srd5a1/Ctnna1/Klhl10/Ybx3/Greb1l/Fndc3a/H3f3b/Zfpm2
GOBP_NEGATIVE_REGULATION_OF_INTRACELLULAR_TRANSPORT	GOBP_NEGATIVE_REGULATION_OF_INTRACELLULAR_TRANSPORT	30	-0.315939	-0.980772	0.481178	0.974585	0.954856	1206	tags=40%, list=19%, signal=33%	Lrrk2/Rab23/Pkig/Lman1/Abca2/Inpp5k/Angpt1/Cdk5/Snx12/Arhgap1/Dmtn/Map1b
GOBP_REGULATION_OF_JNK_CASCADE	GOBP_REGULATION_OF_JNK_CASCADE	64	0.253239	0.979775	0.493573	0.974585	0.954856	1014	tags=25%, list=16%, signal=21%	Map3k5/Plcb1/Sdcbp/App/Hipk3/Dnaja1/Prkn/Cdc42/Sema3a/Itch/Hdac3/Ephb1/Rap2a/Axin1/Pja2/Taok3
GOBP_POSITIVE_REGULATION_OF_HISTONE_ACETYLATION	GOBP_POSITIVE_REGULATION_OF_HISTONE_ACETYLATION	13	0.382757	0.979645	0.48926	0.974585	0.954856	345	tags=15%, list=5%, signal=15%	Glyr1/Tada2a
GOBP_POSITIVE_REGULATION_OF_DNA_BINDING	GOBP_POSITIVE_REGULATION_OF_DNA_BINDING	18	-0.358556	-0.979322	0.487267	0.974585	0.954856	355	tags=33%, list=6%, signal=32%	Pparg/Parp1/Pinx1/Calm1/Ski/Jak2
GOBP_LYMPHOCYTE_APOPTOTIC_PROCESS	GOBP_LYMPHOCYTE_APOPTOTIC_PROCESS	15	-0.372166	-0.978739	0.486667	0.974585	0.954856	1091	tags=60%, list=17%, signal=50%	Noc2l/Hif1a/Lyn/Foxp1/Pten/Tnfrsf21/Irs2/Slc39a10/Fnip1
GOBP_MYELOID_CELL_ACTIVATION_INVOLVED_IN_IMMUNE_RESPONSE	GOBP_MYELOID_CELL_ACTIVATION_INVOLVED_IN_IMMUNE_RESPONSE	22	-0.341051	-0.975631	0.489831	0.974585	0.954856	849	tags=23%, list=13%, signal=20%	Cbl/Rasgrp1/Pdpk1/Prkce/Cplx2
GOBP_NEURON_RECOGNITION	GOBP_NEURON_RECOGNITION	35	-0.307589	-0.974505	0.491639	0.974585	0.954856	1478	tags=37%, list=23%, signal=29%	Nptn/Nexn/Ntm/Dscaml1/Tnfrsf21/Ncam2/Crtac1/Dscam/Rtn4/Opcml/Ywhaz/Nrp1/Robo3
GOBP_BASE_EXCISION_REPAIR	GOBP_BASE_EXCISION_REPAIR	15	-0.370337	-0.973929	0.49	0.974585	0.954856	2286	tags=60%, list=36%, signal=39%	Parg/Fam168a/Lig3/Tdg/Apex2/Pnkp/Polb/Huwe1/Ercc6
GOBP_TRANSITION_METAL_ION_HOMEOSTASIS	GOBP_TRANSITION_METAL_ION_HOMEOSTASIS	45	-0.291039	-0.972871	0.485762	0.974585	0.954856	1619	tags=38%, list=25%, signal=28%	Atp6ap1/Atp6v0a2/Slc11a2/Slc1a1/Ap3b1/Slc39a14/Abcb7/Slc30a7/Slc39a10/Xiap/Ndfip1/Flvcr1/Atp6v1a/Prnp/Slc22a17/Fth1/Btbd9
GOBP_MITOCHONDRIAL_CALCIUM_ION_HOMEOSTASIS	GOBP_MITOCHONDRIAL_CALCIUM_ION_HOMEOSTASIS	14	0.371858	0.971489	0.493888	0.974585	0.954856	2254	tags=64%, list=35%, signal=42%	Pdzd8/Anxa6/Letm1/Micu3/Disc1/Slc8a3/Immt/Micu1/Micu2
GOBP_REGULATION_OF_CLATHRIN_DEPENDENT_ENDOCYTOSIS	GOBP_REGULATION_OF_CLATHRIN_DEPENDENT_ENDOCYTOSIS	12	-0.387165	-0.970573	0.479522	0.974585	0.954856	455	tags=58%, list=7%, signal=54%	Dgkd/Hip1r/Dnajc6/Wasl/Snap91/Aak1/Sh3gl3
GOBP_REGULATION_OF_ADENYLATE_CYCLASE_ACTIVITY	GOBP_REGULATION_OF_ADENYLATE_CYCLASE_ACTIVITY	16	0.357939	0.970468	0.487923	0.974585	0.954856	876	tags=38%, list=14%, signal=32%	Grm3/Crhr1/Akap9/Cap1/Npr3/Nf1
GOBP_CELL_DEATH_IN_RESPONSE_TO_OXIDATIVE_STRESS	GOBP_CELL_DEATH_IN_RESPONSE_TO_OXIDATIVE_STRESS	37	0.283006	0.969682	0.488722	0.974585	0.954856	373	tags=14%, list=6%, signal=13%	Map3k5/Oxr1/Prkn/Nr4a3/Fbxw7
GOBP_POSITIVE_REGULATION_OF_SMALL_GTPASE_MEDIATED_SIGNAL_TRANSDUCTION	GOBP_POSITIVE_REGULATION_OF_SMALL_GTPASE_MEDIATED_SIGNAL_TRANSDUCTION	31	-0.313205	-0.969645	0.493399	0.974585	0.954856	1007	tags=32%, list=16%, signal=27%	Itpkb/Map4k4/Auts2/Gpr18/Rasgrp1/Mcf2l/Prag1/Akap13/Nrg1/Stk19
GOBP_REGULATION_OF_FATTY_ACID_METABOLIC_PROCESS	GOBP_REGULATION_OF_FATTY_ACID_METABOLIC_PROCESS	24	-0.331207	-0.969604	0.480801	0.974585	0.954856	325	tags=21%, list=5%, signal=20%	Pparg/Wdtc1/Irs2/Lonp2/Prkag2
GOBP_TRANSCRIPTION_INITIATION_FROM_RNA_POLYMERASE_II_PROMOTER	GOBP_TRANSCRIPTION_INITIATION_FROM_RNA_POLYMERASE_II_PROMOTER	37	-0.299476	-0.96598	0.489221	0.974585	0.954856	1240	tags=32%, list=19%, signal=26%	Taf12/Cdk9/Med17/Gtf2h2/Thra/Taf3/Sub1/Taf1/Med24/E2f3/Ercc6/Gtf2f2
GOBP_NEGATIVE_REGULATION_OF_GENE_EXPRESSION_EPIGENETIC	GOBP_NEGATIVE_REGULATION_OF_GENE_EXPRESSION_EPIGENETIC	47	-0.284999	-0.96579	0.493355	0.974585	0.954856	1034	tags=21%, list=16%, signal=18%	Resf1/Macroh2a1/Ctcf/Epc1/Ubr2/Pphln1/Dnmt3a/Baz2a/H3f3b/L3mbtl3
GOBP_CARBOHYDRATE_TRANSMEMBRANE_TRANSPORT	GOBP_CARBOHYDRATE_TRANSMEMBRANE_TRANSPORT	41	-0.292638	-0.964665	0.490818	0.974585	0.954856	1620	tags=34%, list=25%, signal=26%	Braf/Gsk3a/Pid1/Yes1/Sorbs1/Mef2a/C2cd5/Inpp5k/Irs2/Ptpn11/Sort1/Slc2a3/Pea15a/Prkag2
GOBP_CELLULAR_RESPONSE_TO_CALCIUM_ION	GOBP_CELLULAR_RESPONSE_TO_CALCIUM_ION	40	-0.294489	-0.963745	0.485762	0.974585	0.954856	1277	tags=35%, list=20%, signal=28%	Syt7/Mef2a/Cpne9/Syt13/Hpca/Kcnh1/Ryr3/Itpkb/Eef2k/Cpne5/Iqgap1/Dmtn/Syt17/Cpne6
GOBP_REGULATION_OF_MIRNA_TRANSCRIPTION	GOBP_REGULATION_OF_MIRNA_TRANSCRIPTION	22	0.321376	0.963219	0.487864	0.974585	0.954856	417	tags=18%, list=6%, signal=17%	Nfatc3/Nr3c1/Bmpr1a/Egr1
GOBP_LYMPHOCYTE_HOMEOSTASIS	GOBP_LYMPHOCYTE_HOMEOSTASIS	19	0.338515	0.962771	0.488889	0.974585	0.954856	982	tags=32%, list=15%, signal=27%	Mef2c/Sos1/Dock10/Abl1/Gpam/Pkn1
GOBP_POSITIVE_REGULATION_OF_ERBB_SIGNALING_PATHWAY	GOBP_POSITIVE_REGULATION_OF_ERBB_SIGNALING_PATHWAY	13	-0.378871	-0.961453	0.487136	0.974585	0.954856	857	tags=31%, list=13%, signal=27%	Neurl1a/Cbl/Rtn4/Hap1
GOBP_REGULATION_OF_ENDOPLASMIC_RETICULUM_UNFOLDED_PROTEIN_RESPONSE	GOBP_REGULATION_OF_ENDOPLASMIC_RETICULUM_UNFOLDED_PROTEIN_RESPONSE	12	-0.383364	-0.961045	0.489761	0.974585	0.954856	732	tags=25%, list=11%, signal=22%	Ptpn1/Dab2ip/Atf6
GOBP_GLANDULAR_EPITHELIAL_CELL_DEVELOPMENT	GOBP_GLANDULAR_EPITHELIAL_CELL_DEVELOPMENT	10	-0.420397	-0.987337	0.498175	0.977071	0.957292	838	tags=50%, list=13%, signal=44%	Rarb/Gsk3a/Cdh2/Pdpk1/Rfx3
GOBP_SYNCYTIUM_FORMATION	GOBP_SYNCYTIUM_FORMATION	16	-0.369704	-0.983494	0.498299	0.977071	0.957292	1098	tags=31%, list=17%, signal=26%	Camk1/Kcnh1/Adgrb3/Adgrb1/Tanc1
GOBP_ORGANIC_ACID_TRANSPORT	GOBP_ORGANIC_ACID_TRANSPORT	83	-0.260527	-0.980242	0.495987	0.977071	0.957292	2021	tags=40%, list=31%, signal=28%	Mpc2/Slc27a1/P2rx4/Slc7a6/Acsl1/Dtnbp1/Slc38a9/Arl6ip5/Slc25a32/Rab3gap1/Pparg/Slc16a2/Slc10a7/Psen1/Slc1a1/Sv2a/Slc6a17/Gabbr1/Slc1a4/Irs2/Slc6a7/Acsl3/Slc6a15/Sfxn3/Slc17a7/Slc16a10/Eprs/Abcc4/Slc6a6/Map2k6/Per2/Grm1/Slc7a14
GOBP_ALTERNATIVE_MRNA_SPLICING_VIA_SPLICEOSOME	GOBP_ALTERNATIVE_MRNA_SPLICING_VIA_SPLICEOSOME	52	-0.281832	-0.974807	0.498333	0.977071	0.957292	874	tags=19%, list=14%, signal=17%	Rbm17/Hnrnpl/Mbnl1/Celf5/Rbm24/Thrap3/Rbfox3/Celf4/Khdrbs2/Rbfox2
GOBP_REGULATION_OF_VACUOLE_ORGANIZATION	GOBP_REGULATION_OF_VACUOLE_ORGANIZATION	32	0.294461	0.972841	0.497487	0.977071	0.957292	1669	tags=38%, list=26%, signal=28%	Snx7/Pip4k2a/Snx18/Sh3glb1/Scarb2/Becn1/Ift88/Atg2a/Ehmt2/Tbc1d14/Sec22b/Mtm1
GOBP_ENDOTHELIAL_CELL_PROLIFERATION	GOBP_ENDOTHELIAL_CELL_PROLIFERATION	47	-0.284729	-0.964873	0.498339	0.977071	0.957292	507	tags=11%, list=8%, signal=10%	Pdpk1/Dlg1/Sulf1/Nrp1/Cdh13
GOBP_AXONAL_TRANSPORT	GOBP_AXONAL_TRANSPORT	48	-0.283513	-0.963291	0.4967	0.977071	0.957292	1472	tags=23%, list=23%, signal=18%	Hdac6/Ap3b1/Rab27b/Kif1b/Trak1/Caly/Map2/Uchl1/Mapk8ip3/Hap1/Tmem108
GOBP_POSITIVE_REGULATION_OF_VASCULATURE_DEVELOPMENT	GOBP_POSITIVE_REGULATION_OF_VASCULATURE_DEVELOPMENT	39	-0.29633	-0.96275	0.498333	0.977071	0.957292	840	tags=31%, list=13%, signal=27%	Ptgis/Stim1/Hipk1/Ago2/Mtdh/Jak1/Pkm/Pdpk1/Ccbe1/Nrp1/Ptk2b/Smoc2
GOBP_POSITIVE_REGULATION_OF_T_CELL_PROLIFERATION	GOBP_POSITIVE_REGULATION_OF_T_CELL_PROLIFERATION	12	-0.381744	-0.956983	0.498294	0.977071	0.957292	72	tags=42%, list=1%, signal=41%	Nck2/Tyk2/Cd46/Dhps/Jak2
GOBP_REGULATION_OF_SUPRAMOLECULAR_FIBER_ORGANIZATION	GOBP_REGULATION_OF_SUPRAMOLECULAR_FIBER_ORGANIZATION	181	-0.233352	-0.986458	0.499246	0.977567	0.957778	987	tags=18%, list=15%, signal=16%	Bin1/Bmerb1/Map2/Arhgef10l/Ckap5/Arpc2/Grb2/Colgalt1/Limch1/Sptbn4/Sptb/Ssh2/Snx9/Tmeff2/Akap13/Numa1/Drg1/Arhgef7/Dlg1/Washc2/Ppm1e/Tmsb4x/Dbn1/Add2/Prkce/Dmtn/Shank1/Nrp1/Map1b/Sptbn2/Ptk2b/Baiap2/Smad3
GOBP_POSITIVE_REGULATION_OF_ERK1_AND_ERK2_CASCADE	GOBP_POSITIVE_REGULATION_OF_ERK1_AND_ERK2_CASCADE	53	-0.282238	-0.979077	0.499165	0.977567	0.957778	489	tags=21%, list=8%, signal=19%	Rasgrp1/Rap1b/Ndrg4/Htr2a/Nrg1/Oprm1/Pdgfc/Nrp1/Ntrk3/Ptk2b/Rapgef2
GOBP_REGENERATION	GOBP_REGENERATION	52	-0.281448	-0.973479	0.503333	0.979137	0.959316	570	tags=15%, list=9%, signal=14%	Ctnna1/Bcl9/Rtn4rl1/Mapk8ip3/Map1b/Jak2/Large1/Tnr
GOBP_RESPONSE_TO_UV	GOBP_RESPONSE_TO_UV	55	0.256814	0.971123	0.50365	0.979137	0.959316	770	tags=18%, list=12%, signal=16%	Wrn/Impact/Dcun1d3/Uvssa/Cirbp/Zranb3/Ro60/Usp28/Fmr1/Ddb2
GOBP_POSITIVE_REGULATION_OF_LEUKOCYTE_MIGRATION	GOBP_POSITIVE_REGULATION_OF_LEUKOCYTE_MIGRATION	33	-0.308903	-0.968993	0.503322	0.979137	0.959316	685	tags=15%, list=11%, signal=14%	Calr/Ptk2/Jam3/Ptk2b/Camk1d
GOBP_CENTRAL_NERVOUS_SYSTEM_NEURON_DEVELOPMENT	GOBP_CENTRAL_NERVOUS_SYSTEM_NEURON_DEVELOPMENT	47	-0.28397	-0.9623	0.503322	0.979137	0.959316	1293	tags=28%, list=20%, signal=22%	Adarb1/Ogdh/Cdk5/Slc4a10/Map2/Sptbn4/Gabrb1/Hsp90ab1/Dcc/Plxna4/Nrp1/Rapgef2/Zmiz1
GOBP_HISTONE_PHOSPHORYLATION	GOBP_HISTONE_PHOSPHORYLATION	24	-0.327619	-0.9591	0.500835	0.979137	0.959316	1221	tags=25%, list=19%, signal=20%	Cdk9/Cdk5/Dcaf1/Macroh2a1/Hipk4/Jak2
GOBP_HORMONE_BIOSYNTHETIC_PROCESS	GOBP_HORMONE_BIOSYNTHETIC_PROCESS	15	-0.364666	-0.959016	0.503333	0.979137	0.959316	600	tags=60%, list=9%, signal=55%	Hif1a/Cacna1h/Wnt4/Med1/Hsd17b12/Igf1r/Srd5a1/Por/Dkk3
GOBP_PROTEIN_LOCALIZATION_TO_MICROTUBULE_ORGANIZING_CENTER	GOBP_PROTEIN_LOCALIZATION_TO_MICROTUBULE_ORGANIZING_CENTER	25	-0.323116	-0.959012	0.503322	0.979137	0.959316	1746	tags=36%, list=27%, signal=26%	Pcm1/C2cd3/Cep83/Hook3/Mcph1/Numa1/Snx10/Nudcd3/Bicd1
GOBP_REGULATION_OF_RHO_PROTEIN_SIGNAL_TRANSDUCTION	GOBP_REGULATION_OF_RHO_PROTEIN_SIGNAL_TRANSDUCTION	40	-0.292124	-0.956006	0.502513	0.979137	0.959316	828	tags=25%, list=13%, signal=22%	Eps8l1/Rit2/Gpr18/Mcf2l/Prag1/Akap13/Arhgef25/Abl2/Arhgef28/Nrp1
GOBP_POSITIVE_REGULATION_OF_ADAPTIVE_IMMUNE_RESPONSE	GOBP_POSITIVE_REGULATION_OF_ADAPTIVE_IMMUNE_RESPONSE	21	0.324388	0.955426	0.503632	0.979137	0.959316	1638	tags=33%, list=26%, signal=25%	Trp53bp1/Fbxo38/Malt1/Eif2ak4/Map3k7/Ripk2/Hspd1
GOBP_NEGATIVE_REGULATION_OF_STRESS_ACTIVATED_PROTEIN_KINASE_SIGNALING_CASCADE	GOBP_NEGATIVE_REGULATION_OF_STRESS_ACTIVATED_PROTEIN_KINASE_SIGNALING_CASCADE	21	0.324149	0.954722	0.503632	0.979137	0.959316	1014	tags=33%, list=16%, signal=28%	Hipk3/Dnaja1/Prkn/Itch/Hdac3/Igbp1/Taok3
GOBP_NEGATIVE_REGULATION_OF_COLD_INDUCED_THERMOGENESIS	GOBP_NEGATIVE_REGULATION_OF_COLD_INDUCED_THERMOGENESIS	21	0.323793	0.953674	0.503632	0.979137	0.959316	818	tags=33%, list=13%, signal=29%	Arntl/Nova1/Lama4/Rb1/Zfp423/Rbpj/Npr3
GOBP_STEROID_HORMONE_MEDIATED_SIGNALING_PATHWAY	GOBP_STEROID_HORMONE_MEDIATED_SIGNALING_PATHWAY	70	-0.269408	-0.984006	0.506536	0.979699	0.959867	1502	tags=29%, list=23%, signal=22%	Pak1/Hdac6/Skp2/Parp1/Esrra/Cry2/Safb2/Ywhah/Ubr5/Cnot1/Pias2/Ncor2/Calr/Trip4/Nr3c2/Safb/Kdm3a/Jak2/Rbfox2/Zmiz1
GOBP_MYELIN_ASSEMBLY	GOBP_MYELIN_ASSEMBLY	12	0.396078	0.983095	0.509615	0.979699	0.959867	606	tags=33%, list=9%, signal=30%	Dicer1/Ank2/Cntn1/Epb41l3
GOBP_ADULT_BEHAVIOR	GOBP_ADULT_BEHAVIOR	67	-0.272438	-0.982246	0.506623	0.979699	0.959867	580	tags=18%, list=9%, signal=16%	Oprd1/Dab1/Nrxn2/Htr2a/Oprm1/Shank2/Uchl1/Pcdh17/Shank1/Sptbn2/Homer1/Btbd9
GOBP_PHOSPHATE_ION_TRANSPORT	GOBP_PHOSPHATE_ION_TRANSPORT	10	-0.417389	-0.980273	0.510949	0.979699	0.959867	1340	tags=40%, list=21%, signal=32%	Cry2/Ip6k2/Slc17a7/Ank
GOBP_REGULATION_OF_CALCIUM_ION_IMPORT	GOBP_REGULATION_OF_CALCIUM_ION_IMPORT	10	-0.417328	-0.980127	0.512774	0.979699	0.959867	625	tags=30%, list=10%, signal=27%	Pdgfb/Prnp/Homer1
GOBP_REGULATION_OF_PHOSPHOLIPASE_C_ACTIVITY	GOBP_REGULATION_OF_PHOSPHOLIPASE_C_ACTIVITY	10	-0.417132	-0.979667	0.512774	0.979699	0.959867	778	tags=40%, list=12%, signal=35%	Rasgrp1/Htr2a/Abl2/Bicd1
GOBP_DETECTION_OF_MECHANICAL_STIMULUS_INVOLVED_IN_SENSORY_PERCEPTION	GOBP_DETECTION_OF_MECHANICAL_STIMULUS_INVOLVED_IN_SENSORY_PERCEPTION	10	0.4073	0.976515	0.513216	0.979699	0.959867	15	tags=10%, list=0%, signal=10%	Scn1a
GOBP_PROTEIN_AUTOPHOSPHORYLATION	GOBP_PROTEIN_AUTOPHOSPHORYLATION	116	-0.244183	-0.976495	0.510204	0.979699	0.959867	706	tags=16%, list=11%, signal=14%	Taf1/Mknk1/Eef2k/Epha7/Stk25/Camk2b/Pdpk1/Ptk2/Aak1/Hipk4/Calm1/Camk2a/Pdgfc/Ptk2b/Peak1/Jak2/Sik2/Prkcg
GOBP_DNA_BIOSYNTHETIC_PROCESS	GOBP_DNA_BIOSYNTHETIC_PROCESS	74	-0.262892	-0.975137	0.50641	0.979699	0.959867	1898	tags=34%, list=30%, signal=24%	Exosc10/Mre11a/Rad50/Rchy1/Tnks/Terf1/Pdgfb/Mapk1/Rev1/Gnl3l/Gins2/Pinx1/Tnks1bp1/Smpd3/Zbtb1/Hnrnpa1/Pnkp/Hnrnpd/Meaf6/Cers1/Polb/Hsp90ab1/Pola1/Ptk2b/Smoc2
GOBP_NEGATIVE_REGULATION_OF_NEURON_DEATH	GOBP_NEGATIVE_REGULATION_OF_NEURON_DEATH	88	-0.255976	-0.974267	0.506431	0.979699	0.959867	1424	tags=27%, list=22%, signal=22%	Kras/Slc1a1/Sorl1/Sncb/Retreg1/Nono/Eif4g1/Angpt1/Cdk5/Tyro3/Grik2/Syngap1/Cbl/Hdgf/Hsp90ab1/Ap2b1/Gpi1/Kdm2b/Bhlhb9/Agap2/Nrp1/Ptk2b/Jak2/Prkcg
GOBP_CYTOSOLIC_TRANSPORT	GOBP_CYTOSOLIC_TRANSPORT	118	0.225474	0.972205	0.513812	0.979699	0.959867	607	tags=14%, list=9%, signal=13%	Lmtk2/Ppfia2/Tanc2/Evi5/Pip4k2a/Vps50/Kif16b/Prkn/Syt4/Prepl/Klhl20/Vps54/Ankfy1/Snx6/Rab21/Ap1ar
GOBP_POSITIVE_REGULATION_OF_TUMOR_NECROSIS_FACTOR_SUPERFAMILY_CYTOKINE_PRODUCTION	GOBP_POSITIVE_REGULATION_OF_TUMOR_NECROSIS_FACTOR_SUPERFAMILY_CYTOKINE_PRODUCTION	23	-0.336173	-0.971215	0.507563	0.979699	0.959867	2170	tags=52%, list=34%, signal=35%	Lrrk2/Dhx9/Clu/Tnfrsf8/Mapkapk2/Psen1/Arhgef2/Ptpn11/Setd4/Rasgrp1/Zbtb20/Jak2
GOBP_CELL_DIFFERENTIATION_INVOLVED_IN_KIDNEY_DEVELOPMENT	GOBP_CELL_DIFFERENTIATION_INVOLVED_IN_KIDNEY_DEVELOPMENT	17	0.35319	0.970429	0.511222	0.979699	0.959867	1449	tags=35%, list=23%, signal=27%	Mef2c/Cd34/Mtss1/Basp1/Myo1e/Ext1
GOBP_RUFFLE_ASSEMBLY	GOBP_RUFFLE_ASSEMBLY	19	-0.350389	-0.969879	0.505863	0.979699	0.959867	1939	tags=47%, list=30%, signal=33%	P2rx4/Evl/Wdpcp/Dbnl/Nlgn1/Pip5k1a/Inpp5k/Eps8l1/Snx10
GOBP_FOCAL_ADHESION_ASSEMBLY	GOBP_FOCAL_ADHESION_ASSEMBLY	56	-0.27819	-0.969813	0.511111	0.979699	0.959867	504	tags=12%, list=8%, signal=12%	Arhgef7/Ptk2/Dmtn/Nrp1/Ptk2b/Peak1/Smad3
GOBP_INTRINSIC_APOPTOTIC_SIGNALING_PATHWAY_IN_RESPONSE_TO_ENDOPLASMIC_RETICULUM_STRESS	GOBP_INTRINSIC_APOPTOTIC_SIGNALING_PATHWAY_IN_RESPONSE_TO_ENDOPLASMIC_RETICULUM_STRESS	24	0.318727	0.967727	0.511166	0.979699	0.959867	863	tags=21%, list=13%, signal=18%	Map3k5/Ptpn2/Prkn/Tmbim6/Dnajc10
GOBP_PROTEIN_DESTABILIZATION	GOBP_PROTEIN_DESTABILIZATION	25	0.316696	0.967199	0.5125	0.979699	0.959867	1539	tags=32%, list=24%, signal=24%	Prkn/Fbxw7/Snca/Vps35/Htt/Mylip/Cdc73/Ep300
GOBP_NUCLEOSIDE_TRIPHOSPHATE_METABOLIC_PROCESS	GOBP_NUCLEOSIDE_TRIPHOSPHATE_METABOLIC_PROCESS	43	-0.290988	-0.965531	0.513333	0.979699	0.959867	2170	tags=37%, list=34%, signal=25%	Lrrk2/Rab23/Atp5h/Uck2/Nme5/Itpa/Atp5c1/Atp5d/Parp1/Pid1/Atp5j2/Atp5l/Atp6v1a/Ak5/Tmsb4x/Prkag2
GOBP_NEGATIVE_REGULATION_OF_LIPID_BIOSYNTHETIC_PROCESS	GOBP_NEGATIVE_REGULATION_OF_LIPID_BIOSYNTHETIC_PROCESS	21	-0.340606	-0.965226	0.511036	0.979699	0.959867	184	tags=29%, list=3%, signal=28%	Slc27a1/Abca2/Pdgfb/Wdtc1/Dkk3/Ccdc3
GOBP_POTASSIUM_ION_IMPORT_ACROSS_PLASMA_MEMBRANE	GOBP_POTASSIUM_ION_IMPORT_ACROSS_PLASMA_MEMBRANE	19	-0.348625	-0.964997	0.510888	0.979699	0.959867	957	tags=37%, list=15%, signal=31%	Kcnj9/Kcnj13/Kcnq1/Hcn2/Dlg1/Atp1a3/Kcnj6
GOBP_POSITIVE_REGULATION_OF_DENDRITE_MORPHOGENESIS	GOBP_POSITIVE_REGULATION_OF_DENDRITE_MORPHOGENESIS	30	-0.310703	-0.96452	0.507365	0.979699	0.959867	666	tags=20%, list=10%, signal=18%	Eef2k/Camk2b/Bhlhb9/Obsl1/Dbn1/Baiap2
GOBP_KETONE_BIOSYNTHETIC_PROCESS	GOBP_KETONE_BIOSYNTHETIC_PROCESS	15	0.360981	0.958512	0.50995	0.979699	0.959867	635	tags=27%, list=10%, signal=24%	Egr1/Coq2/Pdss2/Coq10b
GOBP_POSITIVE_REGULATION_OF_MYELOID_CELL_DIFFERENTIATION	GOBP_POSITIVE_REGULATION_OF_MYELOID_CELL_DIFFERENTIATION	27	-0.315327	-0.958382	0.513866	0.979699	0.959867	527	tags=19%, list=8%, signal=17%	Mapk11/Foxo3/Rcor1/Acin1/Tesc
GOBP_INTEGRIN_MEDIATED_SIGNALING_PATHWAY	GOBP_INTEGRIN_MEDIATED_SIGNALING_PATHWAY	39	-0.294899	-0.958099	0.505	0.979699	0.959867	656	tags=23%, list=10%, signal=21%	Itga11/Ptpn11/Adam11/Vav3/Ctnna1/Ptk2/Dmtn/Nrp1/Ptk2b
GOBP_FILOPODIUM_ASSEMBLY	GOBP_FILOPODIUM_ASSEMBLY	39	-0.294631	-0.95723	0.505	0.979699	0.959867	1135	tags=28%, list=18%, signal=23%	Srgap2/Nlgn1/Dnm3/Rala/Ppp1r9b/Neurl1a/Fnbp1l/Arhgef4/Fgd4/Dmtn/Nrp1
GOBP_ENDOPLASMIC_RETICULUM_CALCIUM_ION_HOMEOSTASIS	GOBP_ENDOPLASMIC_RETICULUM_CALCIUM_ION_HOMEOSTASIS	14	0.366184	0.956664	0.511002	0.979699	0.959867	698	tags=29%, list=11%, signal=26%	App/Thada/Kctd17/Tmbim6
GOBP_PLACENTA_BLOOD_VESSEL_DEVELOPMENT	GOBP_PLACENTA_BLOOD_VESSEL_DEVELOPMENT	12	-0.380982	-0.955071	0.505119	0.979699	0.959867	435	tags=17%, list=7%, signal=16%	Pkd1/Ggnbp2
GOBP_REGULATION_OF_PROTEIN_MATURATION	GOBP_REGULATION_OF_PROTEIN_MATURATION	20	-0.341815	-0.954794	0.513652	0.979699	0.959867	1045	tags=30%, list=16%, signal=25%	Snx12/Rps6ka2/Xiap/Prnp/Tmem59/Ccbe1
GOBP_OVULATION_CYCLE_PROCESS	GOBP_OVULATION_CYCLE_PROCESS	17	-0.350397	-0.950685	0.512479	0.979699	0.959867	895	tags=35%, list=14%, signal=30%	Nrip1/Slit3/Foxo3/Map2k6/Bmpr1b/Ptprn
GOBP_REGULATION_OF_ATP_METABOLIC_PROCESS	GOBP_REGULATION_OF_ATP_METABOLIC_PROCESS	37	-0.294213	-0.949002	0.514096	0.979699	0.959867	620	tags=16%, list=10%, signal=15%	Prkag1/Dnajc15/Htr2a/Tmsb4x/Zbtb20/Prkag2
[truncated: 1,422 more rows]

## Sheet: L23 IT GO_CC
ID	Description	setSize	enrichmentScore	NES	pvalue	p.adjust	qvalue	rank	leading_edge	core_enrichment
[truncated: 418 more rows]

## Sheet: L23 IT GO_MF
ID	Description	setSize	enrichmentScore	NES	pvalue	p.adjust	qvalue	rank	leading_edge	core_enrichment
[truncated: 555 more rows]

[truncated: 6 more sheets: L45 IT GO_BP, L45 IT GO_CC, L45 IT GO_MF, IN Sv2c GO_BP, IN Sv2c GO_CC, IN Sv2c GO_MF]
