# Supplementary material for: TAOK2 controls synaptic plasticity and anxiety via ERK and calcium signaling
Source: iScience. 2025 Oct 9;28(11):113712. doi: 10.1016/j.isci.2025.113712 (PMC12590003; doi:10.1016/j.isci.2025.113712)
Supplement: Table S6. BioGRID interactors for human and mouse TAOK2, related to Figure S6 [file mmc7.xlsx]

## Sheet: Taok2 Human physical target
#BioGRID Interaction ID	Entrez Gene Interactor A	Entrez Gene Interactor B	BioGRID ID Interactor A	BioGRID ID Interactor B	Systematic Name Interactor A	Systematic Name Interactor B	Official Symbol Interactor A	Official Symbol Interactor B	Synonyms Interactor A	Synonyms Interactor B	Experimental System	Experimental System Type	Author	Publication Source	Organism ID Interactor A	Organism ID Interactor B	Throughput	Score	Modification	Qualifications	Tags	Source Database	SWISS-PROT Accessions Interactor A	TREMBL Accessions Interactor A	REFSEQ Accessions Interactor A	SWISS-PROT Accessions Interactor B	TREMBL Accessions Interactor B	REFSEQ Accessions Interactor B	Ontology Term IDs	Ontology Term Names	Ontology Term Categories	Ontology Term Qualifier IDs	Ontology Term Qualifier Names	Ontology Term Types	Organism Name Interactor A	Organism Name Interactor B
304207	9344	5606	114750	111592	UNQ2971/PRO7431	-	TAOK2	MAP2K3	MAP3K17|PSK|PSK1|PSK1-BETA|TAO1|TAO2	MAPKK3|MEK3|MKK3|PRKMK3|SAPKK-2|SAPKK2	Biochemical Activity	physical	Chen Z (2001)	PUBMED:11279118	9606	9606	Low Throughput	-	Phosphorylation	-	-	BIOGRID	Q9UL54	-	NP_001238972|NP_057235|NP_004774	P46734	Q6FI23	NP_001303261|NP_002747|NP_659731	-	-	-	-	-	-	Homo sapiens	Homo sapiens
304208	9344	5608	114750	111594	UNQ2971/PRO7431	-	TAOK2	MAP2K6	MAP3K17|PSK|PSK1|PSK1-BETA|TAO1|TAO2	MAPKK6|MEK6|MKK6|PRKMK6|SAPKK-3|SAPKK3	Biochemical Activity	physical	Chen Z (2001)	PUBMED:11279118	9606	9606	Low Throughput	-	Phosphorylation	-	-	BIOGRID	Q9UL54	-	NP_001238972|NP_057235|NP_004774	P52564	A0A024R8K3|A8K3Y2	NP_002749|NP_001317379	-	-	-	-	-	-	Homo sapiens	Homo sapiens
304209	9344	5606	114750	111592	UNQ2971/PRO7431	-	TAOK2	MAP2K3	MAP3K17|PSK|PSK1|PSK1-BETA|TAO1|TAO2	MAPKK3|MEK3|MKK3|PRKMK3|SAPKK-2|SAPKK2	Affinity Capture-Western	physical	Chen Z (2001)	PUBMED:11279118	9606	9606	Low Throughput	-	-	-	-	BIOGRID	Q9UL54	-	NP_001238972|NP_057235|NP_004774	P46734	Q6FI23	NP_001303261|NP_002747|NP_659731	-	-	-	-	-	-	Homo sapiens	Homo sapiens
304210	9344	5608	114750	111594	UNQ2971/PRO7431	-	TAOK2	MAP2K6	MAP3K17|PSK|PSK1|PSK1-BETA|TAO1|TAO2	MAPKK6|MEK6|MKK6|PRKMK6|SAPKK-3|SAPKK3	Affinity Capture-Western	physical	Chen Z (2001)	PUBMED:11279118	9606	9606	Low Throughput	-	-	-	-	BIOGRID	Q9UL54	-	NP_001238972|NP_057235|NP_004774	P52564	A0A024R8K3|A8K3Y2	NP_002749|NP_001317379	-	-	-	-	-	-	Homo sapiens	Homo sapiens
607363	9344	203068	114750	128444	UNQ2971/PRO7431	DAAP-285E11.4	TAOK2	TUBB	MAP3K17|PSK|PSK1|PSK1-BETA|TAO1|TAO2	CDCBM6|M40|OK/SW-cl.56|TUBB1|TUBB5	Reconstituted Complex	physical	Mitsopoulos C (2003)	PUBMED:12639963	9606	9606	Low Throughput	-	-	-	-	BIOGRID	Q9UL54	-	NP_001238972|NP_057235|NP_004774	P07437	Q5ST81|B4DY90|B4DQN9|B4DMJ5|Q5SU16	NP_001280145|NP_001280144|NP_821133|NP_001280141|NP_001280143|NP_001280142	-	-	-	-	-	-	Homo sapiens	Homo sapiens
607364	9344	7846	114750	113603	UNQ2971/PRO7431	-	TAOK2	TUBA1A	MAP3K17|PSK|PSK1|PSK1-BETA|TAO1|TAO2	B-ALPHA-1|LIS3|TUBA3	Reconstituted Complex	physical	Mitsopoulos C (2003)	PUBMED:12639963	9606	9606	Low Throughput	-	-	-	-	BIOGRID	Q9UL54	-	NP_001238972|NP_057235|NP_004774	Q71U36	-	NP_001257329|NP_001257328|NP_006000	-	-	-	-	-	-	Homo sapiens	Homo sapiens
796928	9344	6885	114750	112748	UNQ2971/PRO7431	RP1-154G14.1	TAOK2	MAP3K7	MAP3K17|PSK|PSK1|PSK1-BETA|TAO1|TAO2	MEKK7|TAK1|TGF1a	Affinity Capture-Western	physical	Huangfu WC (2006)	PUBMED:16893890	9606	9606	Low Throughput	-	-	-	-	BIOGRID	Q9UL54	-	NP_001238972|NP_057235|NP_004774	O43318	-	NP_663306|NP_003179|NP_663304|NP_663305	-	-	-	-	-	-	Homo sapiens	Homo sapiens
796929	6885	9344	112748	114750	RP1-154G14.1	UNQ2971/PRO7431	MAP3K7	TAOK2	MEKK7|TAK1|TGF1a	MAP3K17|PSK|PSK1|PSK1-BETA|TAO1|TAO2	Affinity Capture-Western	physical	Huangfu WC (2006)	PUBMED:16893890	9606	9606	Low Throughput	-	-	-	-	BIOGRID	O43318	-	NP_663306|NP_003179|NP_663304|NP_663305	Q9UL54	-	NP_001238972|NP_057235|NP_004774	-	-	-	-	-	-	Homo sapiens	Homo sapiens
951612	9344	59349	114750	121890	UNQ2971/PRO7431	-	TAOK2	KLHL12	MAP3K17|PSK|PSK1|PSK1-BETA|TAO1|TAO2	C3IP1|DKIR	Two-hybrid	physical	Corominas R (2014)	PUBMED:24722188	9606	9606	High Throughput	-	-	-	-	BIOGRID	Q9UL54	-	NP_001238972|NP_057235|NP_004774	Q53G59	-	NP_001290038|NP_001289980|NP_067646	-	-	-	-	-	-	Homo sapiens	Homo sapiens
951613	9344	25898	114750	117406	UNQ2971/PRO7431	-	TAOK2	RCHY1	MAP3K17|PSK|PSK1|PSK1-BETA|TAO1|TAO2	ARNIP|CHIMP|PIRH2|PRO1996|RNF199|ZCHY|ZNF363	Two-hybrid	physical	Corominas R (2014)	PUBMED:24722188	9606	9606	High Throughput	-	-	-	-	BIOGRID	Q9UL54	-	NP_001238972|NP_057235|NP_004774	Q96PM5	-	NP_056251|NP_001265468|NP_001265467|NP_001265466|NP_001265465|NP_001009922	-	-	-	-	-	-	Homo sapiens	Homo sapiens
1193819	10494	9344	115757	114750	-	UNQ2971/PRO7431	STK25	TAOK2	SOK1|YSK1	MAP3K17|PSK|PSK1|PSK1-BETA|TAO1|TAO2	Affinity Capture-MS	physical	Huttlin EL (2015)	PUBMED:26186194	9606	9606	High Throughput	0.999994	-	BioPlex 1.0 HEK 293T cells CompPASS score = 0.999993663, threshold = 0.75. Quantitative scores calculated by CompPASS-Plus (Huttlin et al. Cell, 2015, PMID: 26186194).|See BioPlex Interactome for details (https://bioplex.hms.harvard.edu/index.php).|This data has also been reanalyzed as part of BioPlex 2.0 (PMID: 28514442) and BioPlex 3.0 (PMID: 33961781). Only scores from within BioPlex 1.0 (PMID…	-	BIOGRID	O00506	B4DMA5|B3KRS6|B4E185|B4DZ52|Q96BA2|A0A024R4B2|B4DVS7	NP_001269236|NP_001269237|NP_001258906|NP_001269235|NP_001258908|NP_001269234|NP_001258909|NP_006365|NP_001258907	Q9UL54	-	NP_001238972|NP_057235|NP_004774	-	-	-	-	-	-	Homo sapiens	Homo sapiens
1194353	4055	9344	110233	114750	-	UNQ2971/PRO7431	LTBR	TAOK2	CD18|D12S370|LT-BETA-R|TNF-R-III|TNFCR|TNFR-RP|TNFR2-RP|TNFR3|TNFRSF3	MAP3K17|PSK|PSK1|PSK1-BETA|TAO1|TAO2	Affinity Capture-MS	physical	Huttlin EL (2015)	PUBMED:26186194	9606	9606	High Throughput	0.999997	-	BioPlex 1.0 HEK 293T cells CompPASS score = 0.999996956, threshold = 0.75. Quantitative scores calculated by CompPASS-Plus (Huttlin et al. Cell, 2015, PMID: 26186194).|See BioPlex Interactome for details (https://bioplex.hms.harvard.edu/index.php).|This data has also been reanalyzed as part of BioPlex 2.0 (PMID: 28514442) and BioPlex 3.0 (PMID: 33961781). Only scores from within BioPlex 1.0 (PMID…	-	BIOGRID	P36941	-	NP_001257916|NP_002333	Q9UL54	-	NP_001238972|NP_057235|NP_004774	-	-	-	-	-	-	Homo sapiens	Homo sapiens
1449322	22919	9344	116581	114750	-	UNQ2971/PRO7431	MAPRE1	TAOK2	EB1	MAP3K17|PSK|PSK1|PSK1-BETA|TAO1|TAO2	Affinity Capture-MS	physical	Hein MY (2015)	PUBMED:26496610	9606	9606	High Throughput	-	-	interaction detected by quantitative BAC-GFP interactomics (QUBIC)	-	BIOGRID	Q15691	-	NP_036457	Q9UL54	-	NP_001238972|NP_057235|NP_004774	-	-	-	-	-	-	Homo sapiens	Homo sapiens
1504806	5606	9344	111592	114750	-	UNQ2971/PRO7431	MAP2K3	TAOK2	MAPKK3|MEK3|MKK3|PRKMK3|SAPKK-2|SAPKK2	MAP3K17|PSK|PSK1|PSK1-BETA|TAO1|TAO2	Co-localization	physical	Chen TC (2014)	PUBMED:25241761	9606	9606	High Throughput	-	-	in situ PLA	-	BIOGRID	P46734	Q6FI23	NP_001303261|NP_002747|NP_659731	Q9UL54	-	NP_001238972|NP_057235|NP_004774	-	-	-	-	-	-	Homo sapiens	Homo sapiens
1504809	5608	9344	111594	114750	-	UNQ2971/PRO7431	MAP2K6	TAOK2	MAPKK6|MEK6|MKK6|PRKMK6|SAPKK-3|SAPKK3	MAP3K17|PSK|PSK1|PSK1-BETA|TAO1|TAO2	Co-localization	physical	Chen TC (2014)	PUBMED:25241761	9606	9606	High Throughput	-	-	in situ PLA	-	BIOGRID	P52564	A0A024R8K3|A8K3Y2	NP_002749|NP_001317379	Q9UL54	-	NP_001238972|NP_057235|NP_004774	-	-	-	-	-	-	Homo sapiens	Homo sapiens
2222635	10494	9344	115757	114750	-	UNQ2971/PRO7431	STK25	TAOK2	SOK1|YSK1	MAP3K17|PSK|PSK1|PSK1-BETA|TAO1|TAO2	Affinity Capture-MS	physical	Huttlin EL (2017)	PUBMED:28514442	9606	9606	High Throughput	0.999993	-	BioPlex 2.0 HEK 293T cells CompPASS score = 0.999992609, threshold = 0.75. Quantitative scores calculated by CompPASS-Plus (Huttlin et al. Cell, 2015, PMID: 26186194).|See BioPlex Interactome for details (https://bioplex.hms.harvard.edu/index.php).|This data has also been reanalyzed as part of BioPlex 3.0 (PMID: 33961781) and may be re-scored from BioPlex 1.0 (PMID: 26186194). Only scores from wi…	-	BIOGRID	O00506	B4DMA5|B3KRS6|B4E185|B4DZ52|Q96BA2|A0A024R4B2|B4DVS7	NP_001269236|NP_001269237|NP_001258906|NP_001269235|NP_001258908|NP_001269234|NP_001258909|NP_006365|NP_001258907	Q9UL54	-	NP_001238972|NP_057235|NP_004774	-	-	-	-	-	-	Homo sapiens	Homo sapiens
2222706	64116	9344	122072	114750	PP3105	UNQ2971/PRO7431	SLC39A8	TAOK2	BIGM103|LZT-Hs6|ZIP8	MAP3K17|PSK|PSK1|PSK1-BETA|TAO1|TAO2	Affinity Capture-MS	physical	Huttlin EL (2017)	PUBMED:28514442	9606	9606	High Throughput	0.999992	-	BioPlex 2.0 HEK 293T cells CompPASS score = 0.999992227, threshold = 0.75. Quantitative scores calculated by CompPASS-Plus (Huttlin et al. Cell, 2015, PMID: 26186194).|See BioPlex Interactome for details (https://bioplex.hms.harvard.edu/index.php).|This data has also been reanalyzed as part of BioPlex 3.0 (PMID: 33961781) and may be re-scored from BioPlex 1.0 (PMID: 26186194). Only scores from wi…	-	BIOGRID	Q9C0K1	A0A024RDG0	NP_001128618|NP_001128619|NP_071437|NP_001128620	Q9UL54	-	NP_001238972|NP_057235|NP_004774	-	-	-	-	-	-	Homo sapiens	Homo sapiens
2222998	4055	9344	110233	114750	-	UNQ2971/PRO7431	LTBR	TAOK2	CD18|D12S370|LT-BETA-R|TNF-R-III|TNFCR|TNFR-RP|TNFR2-RP|TNFR3|TNFRSF3	MAP3K17|PSK|PSK1|PSK1-BETA|TAO1|TAO2	Affinity Capture-MS	physical	Huttlin EL (2017)	PUBMED:28514442	9606	9606	High Throughput	0.99999	-	BioPlex 2.0 HEK 293T cells CompPASS score = 0.99999015, threshold = 0.75. Quantitative scores calculated by CompPASS-Plus (Huttlin et al. Cell, 2015, PMID: 26186194).|See BioPlex Interactome for details (https://bioplex.hms.harvard.edu/index.php).|This data has also been reanalyzed as part of BioPlex 3.0 (PMID: 33961781) and may be re-scored from BioPlex 1.0 (PMID: 26186194). Only scores from wit…	-	BIOGRID	P36941	-	NP_001257916|NP_002333	Q9UL54	-	NP_001238972|NP_057235|NP_004774	-	-	-	-	-	-	Homo sapiens	Homo sapiens
2230113	3790	9344	109991	114750	-	UNQ2971/PRO7431	KCNS3	TAOK2	KV9.3	MAP3K17|PSK|PSK1|PSK1-BETA|TAO1|TAO2	Affinity Capture-MS	physical	Huttlin EL (2017)	PUBMED:28514442	9606	9606	High Throughput	0.999539	-	BioPlex 2.0 HEK 293T cells CompPASS score = 0.999538766, threshold = 0.75. Quantitative scores calculated by CompPASS-Plus (Huttlin et al. Cell, 2015, PMID: 26186194).|See BioPlex Interactome for details (https://bioplex.hms.harvard.edu/index.php).|This data has also been reanalyzed as part of BioPlex 3.0 (PMID: 33961781) and may be re-scored from BioPlex 1.0 (PMID: 26186194). Only scores from wi…	-	BIOGRID	Q9BQ31	-	NP_001269357|NP_002243	Q9UL54	-	NP_001238972|NP_057235|NP_004774	-	-	-	-	-	-	Homo sapiens	Homo sapiens
2231508	56923	9344	121250	114750	-	UNQ2971/PRO7431	NMUR2	TAOK2	FM-4|FM4|NMU-R2|NMU2R|TGR-1|TGR1	MAP3K17|PSK|PSK1|PSK1-BETA|TAO1|TAO2	Affinity Capture-MS	physical	Huttlin EL (2017)	PUBMED:28514442	9606	9606	High Throughput	0.999245	-	BioPlex 2.0 HEK 293T cells CompPASS score = 0.999244941, threshold = 0.75. Quantitative scores calculated by CompPASS-Plus (Huttlin et al. Cell, 2015, PMID: 26186194).|See BioPlex Interactome for details (https://bioplex.hms.harvard.edu/index.php).|This data has also been reanalyzed as part of BioPlex 3.0 (PMID: 33961781) and may be re-scored from BioPlex 1.0 (PMID: 26186194). Only scores from wi…	-	BIOGRID	Q9GZQ4	-	NP_064552	Q9UL54	-	NP_001238972|NP_057235|NP_004774	-	-	-	-	-	-	Homo sapiens	Homo sapiens
2234116	54942	9344	120282	114750	-	UNQ2971/PRO7431	FAM206A	TAOK2	C9orf6|CG-8	MAP3K17|PSK|PSK1|PSK1-BETA|TAO1|TAO2	Affinity Capture-MS	physical	Huttlin EL (2017)	PUBMED:28514442	9606	9606	High Throughput	0.998193	-	BioPlex 2.0 HEK 293T cells CompPASS score = 0.998192849, threshold = 0.75. Quantitative scores calculated by CompPASS-Plus (Huttlin et al. Cell, 2015, PMID: 26186194).|See BioPlex Interactome for details (https://bioplex.hms.harvard.edu/index.php).|This data has also been reanalyzed as part of BioPlex 3.0 (PMID: 33961781) and may be re-scored from BioPlex 1.0 (PMID: 26186194). Only scores from wi…	-	BIOGRID	Q9NX38	-	NP_060302	Q9UL54	-	NP_001238972|NP_057235|NP_004774	-	-	-	-	-	-	Homo sapiens	Homo sapiens
2235415	57717	9344	121740	114750	-	UNQ2971/PRO7431	PCDHB16	TAOK2	ME1|PCDH-BETA16|PCDH3X|PCDHB8a	MAP3K17|PSK|PSK1|PSK1-BETA|TAO1|TAO2	Affinity Capture-MS	physical	Huttlin EL (2017)	PUBMED:28514442	9606	9606	High Throughput	0.997371	-	BioPlex 2.0 HEK 293T cells CompPASS score = 0.997371291, threshold = 0.75. Quantitative scores calculated by CompPASS-Plus (Huttlin et al. Cell, 2015, PMID: 26186194).|See BioPlex Interactome for details (https://bioplex.hms.harvard.edu/index.php).|This data has also been reanalyzed as part of BioPlex 3.0 (PMID: 33961781) and may be re-scored from BioPlex 1.0 (PMID: 26186194). Only scores from wi…	-	BIOGRID	Q9NRJ7	-	NP_066008	Q9UL54	-	NP_001238972|NP_057235|NP_004774	-	-	-	-	-	-	Homo sapiens	Homo sapiens
2238430	7054	9344	112912	114750	-	UNQ2971/PRO7431	TH	TAOK2	DYT14|DYT5b|TYH	MAP3K17|PSK|PSK1|PSK1-BETA|TAO1|TAO2	Affinity Capture-MS	physical	Huttlin EL (2017)	PUBMED:28514442	9606	9606	High Throughput	0.994502	-	BioPlex 2.0 HEK 293T cells CompPASS score = 0.994501834, threshold = 0.75. Quantitative scores calculated by CompPASS-Plus (Huttlin et al. Cell, 2015, PMID: 26186194).|See BioPlex Interactome for details (https://bioplex.hms.harvard.edu/index.php).|This data has also been reanalyzed as part of BioPlex 3.0 (PMID: 33961781) and may be re-scored from BioPlex 1.0 (PMID: 26186194). Only scores from wi…	-	BIOGRID	P07101	P78428	NP_954987|NP_000351|NP_954986	Q9UL54	-	NP_001238972|NP_057235|NP_004774	-	-	-	-	-	-	Homo sapiens	Homo sapiens
2248133	29800	9344	118924	114750	-	UNQ2971/PRO7431	ZDHHC1	TAOK2	C16orf1|HSU90653|ZNF377	MAP3K17|PSK|PSK1|PSK1-BETA|TAO1|TAO2	Affinity Capture-MS	physical	Huttlin EL (2017)	PUBMED:28514442	9606	9606	High Throughput	0.968139	-	BioPlex 2.0 HEK 293T cells CompPASS score = 0.968138565, threshold = 0.75. Quantitative scores calculated by CompPASS-Plus (Huttlin et al. Cell, 2015, PMID: 26186194).|See BioPlex Interactome for details (https://bioplex.hms.harvard.edu/index.php).|This data has also been reanalyzed as part of BioPlex 3.0 (PMID: 33961781) and may be re-scored from BioPlex 1.0 (PMID: 26186194). Only scores from wi…	-	BIOGRID	Q8WTX9	-	NP_037436|NP_001310556	Q9UL54	-	NP_001238972|NP_057235|NP_004774	-	-	-	-	-	-	Homo sapiens	Homo sapiens
2465910	112399	9344	125185	114750	-	UNQ2971/PRO7431	EGLN3	TAOK2	HIFP4H3|HIFPH3|PHD3	MAP3K17|PSK|PSK1|PSK1-BETA|TAO1|TAO2	Affinity Capture-MS	physical	Rodriguez J (2016)	PUBMED:26972000	9606	9606	High Throughput	-	-	Source of EGLN3 not clear	-	BIOGRID	Q9H6Z9	F8W1G2	NP_001295032|NP_071356	Q9UL54	-	NP_001238972|NP_057235|NP_004774	-	-	-	-	-	-	Homo sapiens	Homo sapiens
2520484	2100	9344	108404	114750	-	UNQ2971/PRO7431	ESR2	TAOK2	ER-BETA|ESR-BETA|ESRB|ESTRB|Erb|NR3A2	MAP3K17|PSK|PSK1|PSK1-BETA|TAO1|TAO2	Affinity Capture-MS	physical	Giurato G (2018)	PUBMED:29509190	9606	9606	High Throughput	-	-	-	-	BIOGRID	Q92731	Q0PTK2|Q7LCB3|F1D8N3	NP_001201832|NP_001428|NP_001201831|NP_001278641|NP_001035365|NP_001278652|NP_001258805|NP_001258806	Q9UL54	-	NP_001238972|NP_057235|NP_004774	-	-	-	-	-	-	Homo sapiens	Homo sapiens
2525765	9344	7391	114750	113237	UNQ2971/PRO7431	RP11-544M22.5	TAOK2	USF1	MAP3K17|PSK|PSK1|PSK1-BETA|TAO1|TAO2	FCHL|FCHL1|HYPLIP1|MLTF|MLTFI|UEF|bHLHb11	Biochemical Activity	physical	DeMille D (2019)	PUBMED:30381292	9606	9606	Low Throughput	-	Phosphorylation	-	-	BIOGRID	Q9UL54	-	NP_001238972|NP_057235|NP_004774	P22415	-	NP_996888|NP_001263302|NP_009053	-	-	-	-	-	-	Homo sapiens	Homo sapiens
2538139	3480	9344	109701	114750	-	UNQ2971/PRO7431	IGF1R	TAOK2	CD221|IGFIR|IGFR|JTK13	MAP3K17|PSK|PSK1|PSK1-BETA|TAO1|TAO2	Negative Genetic	genetic	Han K (2017)	PUBMED:28319085	9606	9606	High Throughput	-3.072	-	CRISPR GI screen|Cell Line:K562 (EFO:0002067)|Experimental Setup:Timecourse|GIST: A-phenotypic negative genetic interaction|Library:Drug Target-CDKO CRISPRn library|Significance Threshold: q-value<0.05	-	BIOGRID	P08069	C9J5X1	NP_000866|NP_001278787	Q9UL54	-	NP_001238972|NP_057235|NP_004774	HP:0001507	Growth abnormality	phenotype	-	-	-	Homo sapiens	Homo sapiens
2538179	5292	9344	111310	114750	-	UNQ2971/PRO7431	PIM1	TAOK2	PIM	MAP3K17|PSK|PSK1|PSK1-BETA|TAO1|TAO2	Negative Genetic	genetic	Han K (2017)	PUBMED:28319085	9606	9606	High Throughput	-2.96	-	CRISPR GI screen|Cell Line:K562 (EFO:0002067)|Experimental Setup:Timecourse|GIST: A-phenotypic negative genetic interaction|Library:Drug Target-CDKO CRISPRn library|Significance Threshold: q-value<0.05	-	BIOGRID	P11309	A0A024RD25	NP_001230115|NP_002639	Q9UL54	-	NP_001238972|NP_057235|NP_004774	HP:0001507	Growth abnormality	phenotype	-	-	-	Homo sapiens	Homo sapiens
2538391	4056	9344	110234	114750	-	UNQ2971/PRO7431	LTC4S	TAOK2	-	MAP3K17|PSK|PSK1|PSK1-BETA|TAO1|TAO2	Positive Genetic	genetic	Han K (2017)	PUBMED:28319085	9606	9606	High Throughput	2.832	-	CRISPR GI screen|Cell Line:K562 (EFO:0002067)|Experimental Setup:Timecourse|GIST: A-phenotypic positive genetic interaction|Library:Drug Target-CDKO CRISPRn library|Significance Threshold: q-value<0.05	-	BIOGRID	Q16873	-	NP_665874	Q9UL54	-	NP_001238972|NP_057235|NP_004774	HP:0001507	Growth abnormality	phenotype	-	-	-	Homo sapiens	Homo sapiens
2538411	1158	9344	107578	114750	-	UNQ2971/PRO7431	CKM	TAOK2	CKMM|M-CK	MAP3K17|PSK|PSK1|PSK1-BETA|TAO1|TAO2	Positive Genetic	genetic	Han K (2017)	PUBMED:28319085	9606	9606	High Throughput	2.905	-	CRISPR GI screen|Cell Line:K562 (EFO:0002067)|Experimental Setup:Timecourse|GIST: A-phenotypic positive genetic interaction|Library:Drug Target-CDKO CRISPRn library|Significance Threshold: q-value<0.05	-	BIOGRID	P06732	B2R892	NP_001815	Q9UL54	-	NP_001238972|NP_057235|NP_004774	HP:0001507	Growth abnormality	phenotype	-	-	-	Homo sapiens	Homo sapiens
2561364	22919	9344	116581	114750	-	UNQ2971/PRO7431	MAPRE1	TAOK2	EB1	MAP3K17|PSK|PSK1|PSK1-BETA|TAO1|TAO2	Affinity Capture-MS	physical	Bouguenina H (2017)	PUBMED:29162697	9606	9606	High Throughput	-	-	-	-	BIOGRID	Q15691	-	NP_036457	Q9UL54	-	NP_001238972|NP_057235|NP_004774	-	-	-	-	-	-	Homo sapiens	Homo sapiens
2655587	55716	9344	120838	114750	UNQ458/PRO783	UNQ2971/PRO7431	LMBR1L	TAOK2	LIMR	MAP3K17|PSK|PSK1|PSK1-BETA|TAO1|TAO2	Affinity Capture-MS	physical	Choi JH (2019)	PUBMED:31073040	9606	9606	High Throughput	-	-	hits are proteins detected only in immunoprecipitation (IP) of the bait protein but not in a vector control IP	-	BIOGRID	Q6UX01	A0A024R0Y9|A0A024R0Z6	NP_060583|NP_001287680|NP_001287679	Q9UL54	-	NP_001238972|NP_057235|NP_004774	-	-	-	-	-	-	Homo sapiens	Homo sapiens
2690389	8878	9344	114397	114750	-	UNQ2971/PRO7431	SQSTM1	TAOK2	A170|OSIL|PDB3|ZIP3|p60|p62|p62B	MAP3K17|PSK|PSK1|PSK1-BETA|TAO1|TAO2	Affinity Capture-MS	physical	Karras P (2019)	PUBMED:30581152	9606	9606	High Throughput	-	-	-	-	BIOGRID	Q13501	-	NP_003891|NP_001135771|NP_001135770	Q9UL54	-	NP_001238972|NP_057235|NP_004774	-	-	-	-	-	-	Homo sapiens	Homo sapiens
2701698	22924	9344	116584	114750	-	UNQ2971/PRO7431	MAPRE3	TAOK2	EB3|EBF3|EBF3-S|RP3	MAP3K17|PSK|PSK1|PSK1-BETA|TAO1|TAO2	Two-hybrid	physical	Luck K (2020)	PUBMED:32296183	9606	9606	High Throughput	-	-	This human reference interactome (HuRI) was generated by performing nine two-hybrid screens with the high confidence interactions determined by pairwise verification by quadruplicate retesting and sequence confirmation. This HI-III-20 dataset contains over 52,000 PPIs involving more than 8,000 proteins.	-	BIOGRID	Q9UPY8	-	NP_001289979|NP_036458	Q9UL54	-	NP_001238972|NP_057235|NP_004774	-	-	-	-	-	-	Homo sapiens	Homo sapiens
2725347	27141	9344	118027	114750	-	UNQ2971/PRO7431	CIDEB	TAOK2	-	MAP3K17|PSK|PSK1|PSK1-BETA|TAO1|TAO2	Two-hybrid	physical	Luck K (2020)	PUBMED:32296183	9606	9606	High Throughput	-	-	This human reference interactome (HuRI) was generated by performing nine two-hybrid screens with the high confidence interactions determined by pairwise verification by quadruplicate retesting and sequence confirmation. This HI-III-20 dataset contains over 52,000 PPIs involving more than 8,000 proteins.	-	BIOGRID	Q9UHD4	-	NP_055245	Q9UL54	-	NP_001238972|NP_057235|NP_004774	-	-	-	-	-	-	Homo sapiens	Homo sapiens
2731215	9344	337968	114750	130651	UNQ2971/PRO7431	-	TAOK2	KRTAP6-3	MAP3K17|PSK|PSK1|PSK1-BETA|TAO1|TAO2	KAP6.3	Two-hybrid	physical	Luck K (2020)	PUBMED:32296183	9606	9606	High Throughput	-	-	This human reference interactome (HuRI) was generated by performing nine two-hybrid screens with the high confidence interactions determined by pairwise verification by quadruplicate retesting and sequence confirmation. This HI-III-20 dataset contains over 52,000 PPIs involving more than 8,000 proteins.	-	BIOGRID	Q9UL54	-	NP_001238972|NP_057235|NP_004774	-	-	NP_853636	-	-	-	-	-	-	Homo sapiens	Homo sapiens
2757739	7128	9344	112983	114750	RP11-356I2.3	UNQ2971/PRO7431	TNFAIP3	TAOK2	A20|OTUD7C|TNFA1P2	MAP3K17|PSK|PSK1|PSK1-BETA|TAO1|TAO2	Affinity Capture-MS	physical	Liu SS (2019)	PUBMED:31471107	9606	9606	High Throughput	-	-	-	-	BIOGRID	P21580	-	NP_001257437|NP_001257436|NP_006281	Q9UL54	-	NP_001238972|NP_057235|NP_004774	-	-	-	-	-	-	Homo sapiens	Homo sapiens
2804281	2099	9344	108403	114750	RP1-130E4.1	UNQ2971/PRO7431	ESR1	TAOK2	ER|ESR|ESRA|ESTRR|Era|NR3A1	MAP3K17|PSK|PSK1|PSK1-BETA|TAO1|TAO2	Affinity Capture-MS	physical	Nassa G (2019)	PUBMED:31527615	9606	9606	High Throughput	-	-	interaction detected using the TAP (tandem affinity purification) procedure followed by LC-MS/MS (liquid chromatography-tandem mass spectrometry) to identify ER-alpha-interacting proteins; this interaction was detected in at least 2 of 3 samples not treated with, as well as in at least 2 of 3 samples pre-treated with, RNase, suggesting that the interaction can occur in the absence or presence of …	-	BIOGRID	P03372	Q9UBT1|G4XH65|A8KAF4	NP_001116213|NP_000116|NP_001278159|NP_001278170|NP_001116212|NP_001116214	Q9UL54	-	NP_001238972|NP_057235|NP_004774	-	-	-	-	-	-	Homo sapiens	Homo sapiens
2891143	23152	9344	116767	114750	-	UNQ2971/PRO7431	CIC	TAOK2	-	MAP3K17|PSK|PSK1|PSK1-BETA|TAO1|TAO2	Affinity Capture-MS	physical	Weissmann S (2018)	PUBMED:29844126	9606	9606	High Throughput	-	-	-	-	BIOGRID	Q96RK0	-	NP_001373227|NP_001366409|NP_001366414|NP_001366411|NP_001366413|NP_055940|NP_001291744	Q9UL54	-	NP_001238972|NP_057235|NP_004774	-	-	-	-	-	-	Homo sapiens	Homo sapiens
2987601	2010	9344	108325	114750	XX-FW88778H2.1	UNQ2971/PRO7431	EMD	TAOK2	EDMD|LEMD5|STA	MAP3K17|PSK|PSK1|PSK1-BETA|TAO1|TAO2	Proximity Label-MS	physical	Go CD (2021)	PUBMED:34079125	9606	9606	High Throughput	30	-	BioID|SAINTexpress (v.3.6.1) was used to identify proximity interactions and those with a Bayesian FDR =< 0.01 were considered high confidence. The score represents the fold change of the average spectral count in sample replicates relative to the average in control replicates.	-	BIOGRID	P50402	-	NP_000108	Q9UL54	-	NP_001238972|NP_057235|NP_004774	-	-	-	-	-	-	Homo sapiens	Homo sapiens
2991813	3845	9344	110043	114750	-	UNQ2971/PRO7431	KRAS	TAOK2	C-K-RAS|CFC2|K-RAS2A|K-RAS2B|K-RAS4A|K-RAS4B|KI-RAS|KRAS1|KRAS2|NS|NS3|RASK2	MAP3K17|PSK|PSK1|PSK1-BETA|TAO1|TAO2	Proximity Label-MS	physical	Go CD (2021)	PUBMED:34079125	9606	9606	High Throughput	50	-	BioID|SAINTexpress (v.3.6.1) was used to identify proximity interactions and those with a Bayesian FDR =< 0.01 were considered high confidence. The score represents the fold change of the average spectral count in sample replicates relative to the average in control replicates.	-	BIOGRID	P01116	A0A024RAV5|I1SRC5|L7RSL8	NP_001356716|NP_203524|NP_001356715|NP_004976	Q9UL54	-	NP_001238972|NP_057235|NP_004774	-	-	-	-	-	-	Homo sapiens	Homo sapiens
2995778	22919	9344	116581	114750	-	UNQ2971/PRO7431	MAPRE1	TAOK2	EB1	MAP3K17|PSK|PSK1|PSK1-BETA|TAO1|TAO2	Proximity Label-MS	physical	Go CD (2021)	PUBMED:34079125	9606	9606	High Throughput	80	-	BioID|SAINTexpress (v.3.6.1) was used to identify proximity interactions and those with a Bayesian FDR =< 0.01 were considered high confidence. The score represents the fold change of the average spectral count in sample replicates relative to the average in control replicates.	-	BIOGRID	Q15691	-	NP_036457	Q9UL54	-	NP_001238972|NP_057235|NP_004774	-	-	-	-	-	-	Homo sapiens	Homo sapiens
2995929	22924	9344	116584	114750	-	UNQ2971/PRO7431	MAPRE3	TAOK2	EB3|EBF3|EBF3-S|RP3	MAP3K17|PSK|PSK1|PSK1-BETA|TAO1|TAO2	Proximity Label-MS	physical	Go CD (2021)	PUBMED:34079125	9606	9606	High Throughput	70	-	BioID|SAINTexpress (v.3.6.1) was used to identify proximity interactions and those with a Bayesian FDR =< 0.01 were considered high confidence. The score represents the fold change of the average spectral count in sample replicates relative to the average in control replicates.	-	BIOGRID	Q9UPY8	-	NP_001289979|NP_036458	Q9UL54	-	NP_001238972|NP_057235|NP_004774	-	-	-	-	-	-	Homo sapiens	Homo sapiens
3006238	10952	9344	116152	114750	-	UNQ2971/PRO7431	SEC61B	TAOK2	-	MAP3K17|PSK|PSK1|PSK1-BETA|TAO1|TAO2	Proximity Label-MS	physical	Go CD (2021)	PUBMED:34079125	9606	9606	High Throughput	20	-	BioID|SAINTexpress (v.3.6.1) was used to identify proximity interactions and those with a Bayesian FDR =< 0.01 were considered high confidence. The score represents the fold change of the average spectral count in sample replicates relative to the average in control replicates.	-	BIOGRID	P60468	-	NP_006799	Q9UL54	-	NP_001238972|NP_057235|NP_004774	-	-	-	-	-	-	Homo sapiens	Homo sapiens
3006551	7095	9344	112950	114750	-	UNQ2971/PRO7431	SEC62	TAOK2	Dtrp1|HTP1|TLOC1|TP-1	MAP3K17|PSK|PSK1|PSK1-BETA|TAO1|TAO2	Proximity Label-MS	physical	Go CD (2021)	PUBMED:34079125	9606	9606	High Throughput	20	-	BioID|SAINTexpress (v.3.6.1) was used to identify proximity interactions and those with a Bayesian FDR =< 0.01 were considered high confidence. The score represents the fold change of the average spectral count in sample replicates relative to the average in control replicates.	-	BIOGRID	Q99442	-	NP_003253	Q9UL54	-	NP_001238972|NP_057235|NP_004774	-	-	-	-	-	-	Homo sapiens	Homo sapiens
3008974	161176	9344	127775	114750	-	UNQ2971/PRO7431	SYNE3	TAOK2	C14orf49|NET53|Nesp3	MAP3K17|PSK|PSK1|PSK1-BETA|TAO1|TAO2	Proximity Label-MS	physical	Go CD (2021)	PUBMED:34079125	9606	9606	High Throughput	45	-	BioID|SAINTexpress (v.3.6.1) was used to identify proximity interactions and those with a Bayesian FDR =< 0.01 were considered high confidence. The score represents the fold change of the average spectral count in sample replicates relative to the average in control replicates.	-	BIOGRID	Q6ZMZ3	-	NP_689805	Q9UL54	-	NP_001238972|NP_057235|NP_004774	-	-	-	-	-	-	Homo sapiens	Homo sapiens
3027135	57326	9344	121486	114750	RP11-307C12.2	UNQ2971/PRO7431	PBXIP1	TAOK2	HPIP	MAP3K17|PSK|PSK1|PSK1-BETA|TAO1|TAO2	Affinity Capture-MS	physical	Huttlin EL (2021)	PUBMED:33961781	9606	9606	High Throughput	0.999607	-	BioPlex 3.0 HEK 293T cells CompPASS score = 0.99960652, threshold = 0.75. Quantitative scores are calculated by CompPASS-Plus (Huttlin et al. Cell 2015, PMID: 26186194). The 0.75 threshold represents the top 2% of scores in HEK293T.|This data may be re-scored from BioPlex 1.0 (PMID: 26186194) and BioPlex 2.0 (PMID: 28514442). Only scores from within the same cell line in BioPlex 3.0 (PMID: 339617…	-	BIOGRID	Q96AQ6	-	NP_001304664|NP_001304663|NP_065385	Q9UL54	-	NP_001238972|NP_057235|NP_004774	-	-	-	-	-	-	Homo sapiens	Homo sapiens
3031912	56923	9344	121250	114750	-	UNQ2971/PRO7431	NMUR2	TAOK2	FM-4|FM4|NMU-R2|NMU2R|TGR-1|TGR1	MAP3K17|PSK|PSK1|PSK1-BETA|TAO1|TAO2	Affinity Capture-MS	physical	Huttlin EL (2021)	PUBMED:33961781	9606	9606	High Throughput	0.999752	-	BioPlex 3.0 HEK 293T cells CompPASS score = 0.999752136, threshold = 0.75. Quantitative scores are calculated by CompPASS-Plus (Huttlin et al. Cell 2015, PMID: 26186194). The 0.75 threshold represents the top 2% of scores in HEK293T.|This data may be re-scored from BioPlex 1.0 (PMID: 26186194) and BioPlex 2.0 (PMID: 28514442). Only scores from within the same cell line in BioPlex 3.0 (PMID: 33961…	-	BIOGRID	Q9GZQ4	-	NP_064552	Q9UL54	-	NP_001238972|NP_057235|NP_004774	-	-	-	-	-	-	Homo sapiens	Homo sapiens
3033214	64116	9344	122072	114750	PP3105	UNQ2971/PRO7431	SLC39A8	TAOK2	BIGM103|LZT-Hs6|ZIP8	MAP3K17|PSK|PSK1|PSK1-BETA|TAO1|TAO2	Affinity Capture-MS	physical	Huttlin EL (2021)	PUBMED:33961781	9606	9606	High Throughput	0.999997	-	BioPlex 3.0 HEK 293T cells CompPASS score = 0.99999666, threshold = 0.75. Quantitative scores are calculated by CompPASS-Plus (Huttlin et al. Cell 2015, PMID: 26186194). The 0.75 threshold represents the top 2% of scores in HEK293T.|This data may be re-scored from BioPlex 1.0 (PMID: 26186194) and BioPlex 2.0 (PMID: 28514442). Only scores from within the same cell line in BioPlex 3.0 (PMID: 339617…	-	BIOGRID	Q9C0K1	A0A024RDG0	NP_001128618|NP_001128619|NP_071437|NP_001128620	Q9UL54	-	NP_001238972|NP_057235|NP_004774	-	-	-	-	-	-	Homo sapiens	Homo sapiens
3042728	153579	9344	127506	114750	UNQ1900/PRO4346	UNQ2971/PRO7431	BTNL9	TAOK2	BTN3|BTN8|VDLS1900	MAP3K17|PSK|PSK1|PSK1-BETA|TAO1|TAO2	Affinity Capture-MS	physical	Huttlin EL (2021)	PUBMED:33961781	9606	9606	High Throughput	0.999788	-	BioPlex 3.0 HEK 293T cells CompPASS score = 0.999787901, threshold = 0.75. Quantitative scores are calculated by CompPASS-Plus (Huttlin et al. Cell 2015, PMID: 26186194). The 0.75 threshold represents the top 2% of scores in HEK293T.|This data may be re-scored from BioPlex 1.0 (PMID: 26186194) and BioPlex 2.0 (PMID: 28514442). Only scores from within the same cell line in BioPlex 3.0 (PMID: 33961…	-	BIOGRID	Q6UXG8	Q8N324	NP_689760	Q9UL54	-	NP_001238972|NP_057235|NP_004774	-	-	-	-	-	-	Homo sapiens	Homo sapiens
3043295	26580	9344	117749	114750	-	UNQ2971/PRO7431	BSCL2	TAOK2	GNG3LG|HMN5|PELD|SPG17	MAP3K17|PSK|PSK1|PSK1-BETA|TAO1|TAO2	Affinity Capture-MS	physical	Huttlin EL (2021)	PUBMED:33961781	9606	9606	High Throughput	0.999773	-	BioPlex 3.0 HEK 293T cells CompPASS score = 0.999772775, threshold = 0.75. Quantitative scores are calculated by CompPASS-Plus (Huttlin et al. Cell 2015, PMID: 26186194). The 0.75 threshold represents the top 2% of scores in HEK293T.|This data may be re-scored from BioPlex 1.0 (PMID: 26186194) and BioPlex 2.0 (PMID: 28514442). Only scores from within the same cell line in BioPlex 3.0 (PMID: 33961…	-	BIOGRID	Q96G97	A0A024R549|A0A024R540	NP_001124174|NP_116056|NP_001116427	Q9UL54	-	NP_001238972|NP_057235|NP_004774	-	-	-	-	-	-	Homo sapiens	Homo sapiens
3043443	923	9344	107361	114750	-	UNQ2971/PRO7431	CD6	TAOK2	TP120	MAP3K17|PSK|PSK1|PSK1-BETA|TAO1|TAO2	Affinity Capture-MS	physical	Huttlin EL (2021)	PUBMED:33961781	9606	9606	High Throughput	0.913418	-	BioPlex 3.0 HEK 293T cells CompPASS score = 0.913418033, threshold = 0.75. Quantitative scores are calculated by CompPASS-Plus (Huttlin et al. Cell 2015, PMID: 26186194). The 0.75 threshold represents the top 2% of scores in HEK293T.|This data may be re-scored from BioPlex 1.0 (PMID: 26186194) and BioPlex 2.0 (PMID: 28514442). Only scores from within the same cell line in BioPlex 3.0 (PMID: 33961…	-	BIOGRID	P30203	Q6AZ88|Q8N4Q7	NP_001241680|NP_006716|NP_001241679	Q9UL54	-	NP_001238972|NP_057235|NP_004774	-	-	-	-	-	-	Homo sapiens	Homo sapiens
3047716	23765	9344	117265	114750	-	UNQ2971/PRO7431	IL17RA	TAOK2	CANDF5|CD217|CDw217|IL-17RA|IL17R|hIL-17R	MAP3K17|PSK|PSK1|PSK1-BETA|TAO1|TAO2	Affinity Capture-MS	physical	Huttlin EL (2021)	PUBMED:33961781	9606	9606	High Throughput	0.999776	-	BioPlex 3.0 HEK 293T cells CompPASS score = 0.999776475, threshold = 0.75. Quantitative scores are calculated by CompPASS-Plus (Huttlin et al. Cell 2015, PMID: 26186194). The 0.75 threshold represents the top 2% of scores in HEK293T.|This data may be re-scored from BioPlex 1.0 (PMID: 26186194) and BioPlex 2.0 (PMID: 28514442). Only scores from within the same cell line in BioPlex 3.0 (PMID: 33961…	-	BIOGRID	Q96F46	-	NP_001276834|NP_055154	Q9UL54	-	NP_001238972|NP_057235|NP_004774	-	-	-	-	-	-	Homo sapiens	Homo sapiens
3056588	54942	9344	120282	114750	-	UNQ2971/PRO7431	FAM206A	TAOK2	C9orf6|CG-8	MAP3K17|PSK|PSK1|PSK1-BETA|TAO1|TAO2	Affinity Capture-MS	physical	Huttlin EL (2021)	PUBMED:33961781	9606	9606	High Throughput	0.999195	-	BioPlex 3.0 HEK 293T cells CompPASS score = 0.999194855, threshold = 0.75. Quantitative scores are calculated by CompPASS-Plus (Huttlin et al. Cell 2015, PMID: 26186194). The 0.75 threshold represents the top 2% of scores in HEK293T.|This data may be re-scored from BioPlex 1.0 (PMID: 26186194) and BioPlex 2.0 (PMID: 28514442). Only scores from within the same cell line in BioPlex 3.0 (PMID: 33961…	-	BIOGRID	Q9NX38	-	NP_060302	Q9UL54	-	NP_001238972|NP_057235|NP_004774	-	-	-	-	-	-	Homo sapiens	Homo sapiens
3061340	79789	9344	122889	114750	-	UNQ2971/PRO7431	CLMN	TAOK2	-	MAP3K17|PSK|PSK1|PSK1-BETA|TAO1|TAO2	Affinity Capture-MS	physical	Huttlin EL (2021)	PUBMED:33961781	9606	9606	High Throughput	0.99672	-	BioPlex 3.0 HEK 293T cells CompPASS score = 0.996719831, threshold = 0.75. Quantitative scores are calculated by CompPASS-Plus (Huttlin et al. Cell 2015, PMID: 26186194). The 0.75 threshold represents the top 2% of scores in HEK293T.|This data may be re-scored from BioPlex 1.0 (PMID: 26186194) and BioPlex 2.0 (PMID: 28514442). Only scores from within the same cell line in BioPlex 3.0 (PMID: 33961…	-	BIOGRID	Q96JQ2	Q6NUQ2	NP_079010	Q9UL54	-	NP_001238972|NP_057235|NP_004774	-	-	-	-	-	-	Homo sapiens	Homo sapiens
3071853	29800	9344	118924	114750	-	UNQ2971/PRO7431	ZDHHC1	TAOK2	C16orf1|HSU90653|ZNF377	MAP3K17|PSK|PSK1|PSK1-BETA|TAO1|TAO2	Affinity Capture-MS	physical	Huttlin EL (2021)	PUBMED:33961781	9606	9606	High Throughput	0.974756	-	BioPlex 3.0 HEK 293T cells CompPASS score = 0.974756322, threshold = 0.75. Quantitative scores are calculated by CompPASS-Plus (Huttlin et al. Cell 2015, PMID: 26186194). The 0.75 threshold represents the top 2% of scores in HEK293T.|This data may be re-scored from BioPlex 1.0 (PMID: 26186194) and BioPlex 2.0 (PMID: 28514442). Only scores from within the same cell line in BioPlex 3.0 (PMID: 33961…	-	BIOGRID	Q8WTX9	-	NP_037436|NP_001310556	Q9UL54	-	NP_001238972|NP_057235|NP_004774	-	-	-	-	-	-	Homo sapiens	Homo sapiens
3072654	10494	9344	115757	114750	-	UNQ2971/PRO7431	STK25	TAOK2	SOK1|YSK1	MAP3K17|PSK|PSK1|PSK1-BETA|TAO1|TAO2	Affinity Capture-MS	physical	Huttlin EL (2021)	PUBMED:33961781	9606	9606	High Throughput	0.999996	-	BioPlex 3.0 HEK 293T cells CompPASS score = 0.999996487, threshold = 0.75. Quantitative scores are calculated by CompPASS-Plus (Huttlin et al. Cell 2015, PMID: 26186194). The 0.75 threshold represents the top 2% of scores in HEK293T.|This data may be re-scored from BioPlex 1.0 (PMID: 26186194) and BioPlex 2.0 (PMID: 28514442). Only scores from within the same cell line in BioPlex 3.0 (PMID: 33961…	-	BIOGRID	O00506	B4DMA5|B3KRS6|B4E185|B4DZ52|Q96BA2|A0A024R4B2|B4DVS7	NP_001269236|NP_001269237|NP_001258906|NP_001269235|NP_001258908|NP_001269234|NP_001258909|NP_006365|NP_001258907	Q9UL54	-	NP_001238972|NP_057235|NP_004774	-	-	-	-	-	-	Homo sapiens	Homo sapiens
3074693	4108	9344	110282	114750	-	UNQ2971/PRO7431	MAGEA9	TAOK2	CT1.9|MAGE9	MAP3K17|PSK|PSK1|PSK1-BETA|TAO1|TAO2	Affinity Capture-MS	physical	Huttlin EL (2021)	PUBMED:33961781	9606	9606	High Throughput	0.999874	-	BioPlex 3.0 HEK 293T cells CompPASS score = 0.999873733, threshold = 0.75. Quantitative scores are calculated by CompPASS-Plus (Huttlin et al. Cell 2015, PMID: 26186194). The 0.75 threshold represents the top 2% of scores in HEK293T.|This data may be re-scored from BioPlex 1.0 (PMID: 26186194) and BioPlex 2.0 (PMID: 28514442). Only scores from within the same cell line in BioPlex 3.0 (PMID: 33961…	-	BIOGRID	P43362	-	NP_005356	Q9UL54	-	NP_001238972|NP_057235|NP_004774	-	-	-	-	-	-	Homo sapiens	Homo sapiens
3083020	57717	9344	121740	114750	-	UNQ2971/PRO7431	PCDHB16	TAOK2	ME1|PCDH-BETA16|PCDH3X|PCDHB8a	MAP3K17|PSK|PSK1|PSK1-BETA|TAO1|TAO2	Affinity Capture-MS	physical	Huttlin EL (2021)	PUBMED:33961781	9606	9606	High Throughput	0.999296	-	BioPlex 3.0 HEK 293T cells CompPASS score = 0.999296254, threshold = 0.75. Quantitative scores are calculated by CompPASS-Plus (Huttlin et al. Cell 2015, PMID: 26186194). The 0.75 threshold represents the top 2% of scores in HEK293T.|This data may be re-scored from BioPlex 1.0 (PMID: 26186194) and BioPlex 2.0 (PMID: 28514442). Only scores from within the same cell line in BioPlex 3.0 (PMID: 33961…	-	BIOGRID	Q9NRJ7	-	NP_066008	Q9UL54	-	NP_001238972|NP_057235|NP_004774	-	-	-	-	-	-	Homo sapiens	Homo sapiens
3090533	5139	9344	111165	114750	-	UNQ2971/PRO7431	PDE3A	TAOK2	CGI-PDE|CGI-PDE A|CGI-PDE-A	MAP3K17|PSK|PSK1|PSK1-BETA|TAO1|TAO2	Affinity Capture-MS	physical	Huttlin EL (2021)	PUBMED:33961781	9606	9606	High Throughput	0.999955	-	BioPlex 3.0 HEK 293T cells CompPASS score = 0.999954615, threshold = 0.75. Quantitative scores are calculated by CompPASS-Plus (Huttlin et al. Cell 2015, PMID: 26186194). The 0.75 threshold represents the top 2% of scores in HEK293T.|This data may be re-scored from BioPlex 1.0 (PMID: 26186194) and BioPlex 2.0 (PMID: 28514442). Only scores from within the same cell line in BioPlex 3.0 (PMID: 33961…	-	BIOGRID	Q14432	-	NP_000912|NP_001231612	Q9UL54	-	NP_001238972|NP_057235|NP_004774	-	-	-	-	-	-	Homo sapiens	Homo sapiens
3090550	79669	9344	122794	114750	-	UNQ2971/PRO7431	C3orf52	TAOK2	TTMP	MAP3K17|PSK|PSK1|PSK1-BETA|TAO1|TAO2	Affinity Capture-MS	physical	Huttlin EL (2021)	PUBMED:33961781	9606	9606	High Throughput	0.999997	-	BioPlex 3.0 HEK 293T cells CompPASS score = 0.999997135, threshold = 0.75. Quantitative scores are calculated by CompPASS-Plus (Huttlin et al. Cell 2015, PMID: 26186194). The 0.75 threshold represents the top 2% of scores in HEK293T.|This data may be re-scored from BioPlex 1.0 (PMID: 26186194) and BioPlex 2.0 (PMID: 28514442). Only scores from within the same cell line in BioPlex 3.0 (PMID: 33961…	-	BIOGRID	Q5BVD1	-	NP_078892|NP_001165218	Q9UL54	-	NP_001238972|NP_057235|NP_004774	-	-	-	-	-	-	Homo sapiens	Homo sapiens
3101133	4055	9344	110233	114750	-	UNQ2971/PRO7431	LTBR	TAOK2	CD18|D12S370|LT-BETA-R|TNF-R-III|TNFCR|TNFR-RP|TNFR2-RP|TNFR3|TNFRSF3	MAP3K17|PSK|PSK1|PSK1-BETA|TAO1|TAO2	Affinity Capture-MS	physical	Huttlin EL (2021)	PUBMED:33961781	9606	9606	High Throughput	0.999998	-	BioPlex 3.0 HEK 293T cells CompPASS score = 0.999997974, threshold = 0.75. Quantitative scores are calculated by CompPASS-Plus (Huttlin et al. Cell 2015, PMID: 26186194). The 0.75 threshold represents the top 2% of scores in HEK293T.|This data may be re-scored from BioPlex 1.0 (PMID: 26186194) and BioPlex 2.0 (PMID: 28514442). Only scores from within the same cell line in BioPlex 3.0 (PMID: 33961…	-	BIOGRID	P36941	-	NP_001257916|NP_002333	Q9UL54	-	NP_001238972|NP_057235|NP_004774	-	-	-	-	-	-	Homo sapiens	Homo sapiens
3106650	3790	9344	109991	114750	-	UNQ2971/PRO7431	KCNS3	TAOK2	KV9.3	MAP3K17|PSK|PSK1|PSK1-BETA|TAO1|TAO2	Affinity Capture-MS	physical	Huttlin EL (2021)	PUBMED:33961781	9606	9606	High Throughput	0.999836	-	BioPlex 3.0 HEK 293T cells CompPASS score = 0.999835507, threshold = 0.75. Quantitative scores are calculated by CompPASS-Plus (Huttlin et al. Cell 2015, PMID: 26186194). The 0.75 threshold represents the top 2% of scores in HEK293T.|This data may be re-scored from BioPlex 1.0 (PMID: 26186194) and BioPlex 2.0 (PMID: 28514442). Only scores from within the same cell line in BioPlex 3.0 (PMID: 33961…	-	BIOGRID	Q9BQ31	-	NP_001269357|NP_002243	Q9UL54	-	NP_001238972|NP_057235|NP_004774	-	-	-	-	-	-	Homo sapiens	Homo sapiens
3139747	7054	9344	112912	114750	-	UNQ2971/PRO7431	TH	TAOK2	DYT14|DYT5b|TYH	MAP3K17|PSK|PSK1|PSK1-BETA|TAO1|TAO2	Affinity Capture-MS	physical	Huttlin EL (2021)	PUBMED:33961781	9606	9606	High Throughput	0.983445	-	BioPlex 3.0 HEK 293T cells CompPASS score = 0.983445414, threshold = 0.75. Quantitative scores are calculated by CompPASS-Plus (Huttlin et al. Cell 2015, PMID: 26186194). The 0.75 threshold represents the top 2% of scores in HEK293T.|This data may be re-scored from BioPlex 1.0 (PMID: 26186194) and BioPlex 2.0 (PMID: 28514442). Only scores from within the same cell line in BioPlex 3.0 (PMID: 33961…	-	BIOGRID	P07101	P78428	NP_954987|NP_000351|NP_954986	Q9UL54	-	NP_001238972|NP_057235|NP_004774	-	-	-	-	-	-	Homo sapiens	Homo sapiens
3142136	266971	9344	129352	114750	RP11-429H9.6	UNQ2971/PRO7431	PIPSL	TAOK2	PIP5K1L1|PIP5K1P3|PSMD4P2|bA429H9.1	MAP3K17|PSK|PSK1|PSK1-BETA|TAO1|TAO2	Affinity Capture-MS	physical	Huttlin EL (2021)	PUBMED:33961781	9606	9606	High Throughput	0.998941	-	BioPlex 3.0 HEK 293T cells CompPASS score = 0.998941192, threshold = 0.75. Quantitative scores are calculated by CompPASS-Plus (Huttlin et al. Cell 2015, PMID: 26186194). The 0.75 threshold represents the top 2% of scores in HEK293T.|This data may be re-scored from BioPlex 1.0 (PMID: 26186194) and BioPlex 2.0 (PMID: 28514442). Only scores from within the same cell line in BioPlex 3.0 (PMID: 33961…	-	BIOGRID	-	-	-	Q9UL54	-	NP_001238972|NP_057235|NP_004774	-	-	-	-	-	-	Homo sapiens	Homo sapiens
3174394	27349	9344	118161	114750	AL022237.1	UNQ2971/PRO7431	MCAT	TAOK2	FASN2C|MCT|MT|NET62|fabD	MAP3K17|PSK|PSK1|PSK1-BETA|TAO1|TAO2	Affinity Capture-MS	physical	Huttlin EL (2021)	PUBMED:33961781	9606	9606	High Throughput	0.999834	-	BioPlex HCT HCT116 cells CompPASS score = 0.999834325, threshold = 0.75. Quantitative scores are calculated by CompPASS-Plus (Huttlin et al. Cell 2015, PMID: 26186194). The 0.75 threshold represents the top 2% of scores in HCT116.|Only scores from within the same cell line in BioPlex HCT (PMID: 33961781) should be compared directly. For comparison of HEK293T and HCT116 interaction networks with r…	-	BIOGRID	Q8IVS2	-	NP_055322|NP_775738	Q9UL54	-	NP_001238972|NP_057235|NP_004774	-	-	-	-	-	-	Homo sapiens	Homo sapiens
3323937	5138	9344	111164	114750	-	UNQ2971/PRO7431	PDE2A	TAOK2	CGS-PDE|PDE2A1|PED2A4|cGSPDE	MAP3K17|PSK|PSK1|PSK1-BETA|TAO1|TAO2	Affinity Capture-MS	physical	Lobo MJ (2020)	PUBMED:33087821	9606	9606	High Throughput	-	-	Affinity Capture-MS carried out to identify high confidence protein-protein interactions.	-	BIOGRID	O00408	Q8IW54	NP_002590|NP_001139681|NP_001230713|NP_001137311	Q9UL54	-	NP_001238972|NP_057235|NP_004774	-	-	-	-	-	-	Homo sapiens	Homo sapiens
3327255	998	9344	107433	114750	RP1-224A6.5	UNQ2971/PRO7431	CDC42	TAOK2	CDC42Hs|G25K	MAP3K17|PSK|PSK1|PSK1-BETA|TAO1|TAO2	Affinity Capture-MS	physical	Bagci H (2019)	PUBMED:31871319	9606	9606	High Throughput	-	-	AvgP greater or equal to 0.95 assessed by SAINT express|BioID|CDC42-G12V active mutant bait, interaction in HEK293 cells	-	BIOGRID	P60953	A0A024RAE4|A0A024RAE6	NP_426359|NP_001782|NP_001034891	Q9UL54	-	NP_001238972|NP_057235|NP_004774	-	-	-	-	-	-	Homo sapiens	Homo sapiens
3359916	22919	9344	116581	114750	-	UNQ2971/PRO7431	MAPRE1	TAOK2	EB1	MAP3K17|PSK|PSK1|PSK1-BETA|TAO1|TAO2	Affinity Capture-MS	physical	Cho NH (2022)	PUBMED:35271311	9606	9606	High Throughput	-	-	Bait generated from library of CRISPR-edited human embryonic kidney (HEK) 293T cell lines harboring fluorescent tags on individual proteins	-	BIOGRID	Q15691	-	NP_036457	Q9UL54	-	NP_001238972|NP_057235|NP_004774	-	-	-	-	-	-	Homo sapiens	Homo sapiens
3373180	9344	22919	114750	116581	UNQ2971/PRO7431	-	TAOK2	MAPRE1	MAP3K17|PSK|PSK1|PSK1-BETA|TAO1|TAO2	EB1	Affinity Capture-MS	physical	Cho NH (2022)	PUBMED:35271311	9606	9606	High Throughput	-	-	Bait generated from library of CRISPR-edited human embryonic kidney (HEK) 293T cell lines harboring fluorescent tags on individual proteins	-	BIOGRID	Q9UL54	-	NP_001238972|NP_057235|NP_004774	Q15691	-	NP_036457	-	-	-	-	-	-	Homo sapiens	Homo sapiens
3373181	9344	8331	114750	113927	UNQ2971/PRO7431	-	TAOK2	HIST1H2AJ	MAP3K17|PSK|PSK1|PSK1-BETA|TAO1|TAO2	H2A/E|H2AFE|dJ160A22.4	Affinity Capture-MS	physical	Cho NH (2022)	PUBMED:35271311	9606	9606	High Throughput	-	-	Bait generated from library of CRISPR-edited human embryonic kidney (HEK) 293T cell lines harboring fluorescent tags on individual proteins	-	BIOGRID	Q9UL54	-	NP_001238972|NP_057235|NP_004774	Q99878	-	NP_066544	-	-	-	-	-	-	Homo sapiens	Homo sapiens
3373182	9344	6278	114750	112186	UNQ2971/PRO7431	-	TAOK2	S100A7	MAP3K17|PSK|PSK1|PSK1-BETA|TAO1|TAO2	PSOR1|S100A7c	Affinity Capture-MS	physical	Cho NH (2022)	PUBMED:35271311	9606	9606	High Throughput	-	-	Bait generated from library of CRISPR-edited human embryonic kidney (HEK) 293T cell lines harboring fluorescent tags on individual proteins	-	BIOGRID	Q9UL54	-	NP_001238972|NP_057235|NP_004774	P31151	-	NP_002954	-	-	-	-	-	-	Homo sapiens	Homo sapiens
3466666	-	9344	4383875	114750	-	UNQ2971/PRO7431	ORF9c	TAOK2	SARS-CoV2 ORF9c|SARS-CoV-2 ORF9c|9c	MAP3K17|PSK|PSK1|PSK1-BETA|TAO1|TAO2	Proximity Label-MS	physical	May DG (2022)	PUBMED:35337019	2697049	9606	High Throughput	-	-	BioID system|Significant viral-host BioID protein interaction with a log2FC >= 2.3, p value =< 0.01, at least two quantitative peptide features, and detected in less than 50% of the proximity-labeling CRAPome contaminant database experiments.	-	BIOGRID	-	-	-	Q9UL54	-	NP_001238972|NP_057235|NP_004774	-	-	-	-	-	-	Severe acute respiratory syndrome coronavirus 2	Homo sapiens
3472206	54764	9344	120139	114750	RP11-298J20.4	UNQ2971/PRO7431	ZRANB1	TAOK2	TRABID	MAP3K17|PSK|PSK1|PSK1-BETA|TAO1|TAO2	Affinity Capture-MS	physical	Chen Y (2022)	PUBMED:35944360	9606	9606	Low Throughput	-	-	-	-	BIOGRID	Q9UGI0	-	NP_060050	Q9UL54	-	NP_001238972|NP_057235|NP_004774	-	-	-	-	-	-	Homo sapiens	Homo sapiens
3480479	10494	9344	115757	114750	-	UNQ2971/PRO7431	STK25	TAOK2	SOK1|YSK1	MAP3K17|PSK|PSK1|PSK1-BETA|TAO1|TAO2	Affinity Capture-MS	physical	Buljan M (2020)	PUBMED:32707033	9606	9606	High Throughput	1190	-	Affinity Capture-MS was carried out to identify high confidence protein-protein interactors with a FDR<1% (protein abundance ratio compared to control are reported)	-	BIOGRID	O00506	B4DMA5|B3KRS6|B4E185|B4DZ52|Q96BA2|A0A024R4B2|B4DVS7	NP_001269236|NP_001269237|NP_001258906|NP_001269235|NP_001258908|NP_001269234|NP_001258909|NP_006365|NP_001258907	Q9UL54	-	NP_001238972|NP_057235|NP_004774	-	-	-	-	-	-	Homo sapiens	Homo sapiens
3486535	51347	9344	119490	114750	-	UNQ2971/PRO7431	TAOK3	TAOK2	DPK|JIK|MAP3K18	MAP3K17|PSK|PSK1|PSK1-BETA|TAO1|TAO2	Affinity Capture-MS	physical	Buljan M (2020)	PUBMED:32707033	9606	9606	High Throughput	1156	-	Affinity Capture-MS was carried out to identify high confidence protein-protein interactors with a FDR<1% (protein abundance ratio compared to control are reported)	-	BIOGRID	Q9H2K8	-	NP_001333416|NP_001333417|NP_001333421|NP_001333420|NP_001333418|NP_001333419|NP_057365|NP_001333422	Q9UL54	-	NP_001238972|NP_057235|NP_004774	-	-	-	-	-	-	Homo sapiens	Homo sapiens
3487026	51765	9344	119722	114750	RP6-213H19.1	UNQ2971/PRO7431	STK26	TAOK2	MASK|MST4	MAP3K17|PSK|PSK1|PSK1-BETA|TAO1|TAO2	Affinity Capture-MS	physical	Buljan M (2020)	PUBMED:32707033	9606	9606	High Throughput	578	-	Affinity Capture-MS was carried out to identify high confidence protein-protein interactors with a FDR<1% (protein abundance ratio compared to control are reported)	-	BIOGRID	Q9P289	-	NP_057626|NP_001035917|NP_001035918	Q9UL54	-	NP_001238972|NP_057235|NP_004774	-	-	-	-	-	-	Homo sapiens	Homo sapiens
3487208	9344	9049	114750	114511	UNQ2971/PRO7431	-	TAOK2	AIP	MAP3K17|PSK|PSK1|PSK1-BETA|TAO1|TAO2	ARA9|FKBP16|FKBP37|SMTPHN|XAP-2|XAP2	Affinity Capture-MS	physical	Buljan M (2020)	PUBMED:32707033	9606	9606	High Throughput	510	-	Affinity Capture-MS was carried out to identify high confidence protein-protein interactors with a FDR<1% (protein abundance ratio compared to control are reported)	-	BIOGRID	Q9UL54	-	NP_001238972|NP_057235|NP_004774	O00170	-	NP_001289889|NP_001289888|NP_003968	-	-	-	-	-	-	Homo sapiens	Homo sapiens
3487209	9344	10494	114750	115757	UNQ2971/PRO7431	-	TAOK2	STK25	MAP3K17|PSK|PSK1|PSK1-BETA|TAO1|TAO2	SOK1|YSK1	Affinity Capture-MS	physical	Buljan M (2020)	PUBMED:32707033	9606	9606	High Throughput	578	-	Affinity Capture-MS was carried out to identify high confidence protein-protein interactors with a FDR<1% (protein abundance ratio compared to control are reported)	-	BIOGRID	Q9UL54	-	NP_001238972|NP_057235|NP_004774	O00506	B4DMA5|B3KRS6|B4E185|B4DZ52|Q96BA2|A0A024R4B2|B4DVS7	NP_001269236|NP_001269237|NP_001258906|NP_001269235|NP_001258908|NP_001269234|NP_001258909|NP_006365|NP_001258907	-	-	-	-	-	-	Homo sapiens	Homo sapiens
3487210	9344	5476	114750	111472	UNQ2971/PRO7431	RP3-337O18.1	TAOK2	CTSA	MAP3K17|PSK|PSK1|PSK1-BETA|TAO1|TAO2	GLB2|GSL|NGBE|PPCA|PPGB	Affinity Capture-MS	physical	Buljan M (2020)	PUBMED:32707033	9606	9606	High Throughput	612	-	Affinity Capture-MS was carried out to identify high confidence protein-protein interactors with a FDR<1% (protein abundance ratio compared to control are reported)	-	BIOGRID	Q9UL54	-	NP_001238972|NP_057235|NP_004774	P10619	B4E324|X6R8A1|X6R5C5	NP_001161066|NP_000299|NP_001121167	-	-	-	-	-	-	Homo sapiens	Homo sapiens
3487211	9344	2720	114750	108984	UNQ2971/PRO7431	-	TAOK2	GLB1	MAP3K17|PSK|PSK1|PSK1-BETA|TAO1|TAO2	EBP|ELNR1|MPS4B	Affinity Capture-MS	physical	Buljan M (2020)	PUBMED:32707033	9606	9606	High Throughput	1632	-	Affinity Capture-MS was carried out to identify high confidence protein-protein interactors with a FDR<1% (protein abundance ratio compared to control are reported)	-	BIOGRID	Q9UL54	-	NP_001238972|NP_057235|NP_004774	P16278	-	NP_001303969|NP_000395|NP_001073279|NP_001129074	-	-	-	-	-	-	Homo sapiens	Homo sapiens
3487212	9344	3030	114750	109280	UNQ2971/PRO7431	-	TAOK2	HADHA	MAP3K17|PSK|PSK1|PSK1-BETA|TAO1|TAO2	ECHA|GBP|HADH|LCEH|LCHAD|MTPA|TP-ALPHA	Affinity Capture-MS	physical	Buljan M (2020)	PUBMED:32707033	9606	9606	High Throughput	510	-	Affinity Capture-MS was carried out to identify high confidence protein-protein interactors with a FDR<1% (protein abundance ratio compared to control are reported)	-	BIOGRID	Q9UL54	-	NP_001238972|NP_057235|NP_004774	P40939	E9KL44	NP_000173	-	-	-	-	-	-	Homo sapiens	Homo sapiens
3487213	9344	5305	114750	111322	UNQ2971/PRO7431	RP11-301N24.1	TAOK2	PIP4K2A	MAP3K17|PSK|PSK1|PSK1-BETA|TAO1|TAO2	PI5P4KA|PIP5K2A|PIP5KII-alpha|PIP5KIIA|PIPK	Affinity Capture-MS	physical	Buljan M (2020)	PUBMED:32707033	9606	9606	High Throughput	272	-	Affinity Capture-MS was carried out to identify high confidence protein-protein interactors with a FDR<1% (protein abundance ratio compared to control are reported)	-	BIOGRID	Q9UL54	-	NP_001238972|NP_057235|NP_004774	P48426	-	NP_005019|NP_001316991	-	-	-	-	-	-	Homo sapiens	Homo sapiens
3487214	9344	5832	114750	111790	UNQ2971/PRO7431	-	TAOK2	ALDH18A1	MAP3K17|PSK|PSK1|PSK1-BETA|TAO1|TAO2	ARCL3A|GSAS|P5CS|PYCS	Affinity Capture-MS	physical	Buljan M (2020)	PUBMED:32707033	9606	9606	High Throughput	612	-	Affinity Capture-MS was carried out to identify high confidence protein-protein interactors with a FDR<1% (protein abundance ratio compared to control are reported)	-	BIOGRID	Q9UL54	-	NP_001238972|NP_057235|NP_004774	P54886	-	NP_001310341|NP_001017423|NP_001310348|NP_001310345|NP_001310344|NP_001310347|NP_001310346|NP_002851|NP_001310343|NP_001310342	-	-	-	-	-	-	Homo sapiens	Homo sapiens
3487215	9344	3032	114750	109282	UNQ2971/PRO7431	MSTP029	TAOK2	HADHB	MAP3K17|PSK|PSK1|PSK1-BETA|TAO1|TAO2	ECHB|MTPB|TP-BETA	Affinity Capture-MS	physical	Buljan M (2020)	PUBMED:32707033	9606	9606	High Throughput	408	-	Affinity Capture-MS was carried out to identify high confidence protein-protein interactors with a FDR<1% (protein abundance ratio compared to control are reported)	-	BIOGRID	Q9UL54	-	NP_001238972|NP_057235|NP_004774	P55084	F5GZQ3	NP_000174|NP_001268442|NP_001268441	-	-	-	-	-	-	Homo sapiens	Homo sapiens
3487216	9344	8396	114750	113985	UNQ2971/PRO7431	-	TAOK2	PIP4K2B	MAP3K17|PSK|PSK1|PSK1-BETA|TAO1|TAO2	PI5P4KB|PIP5K2B|PIP5KIIB|PIP5KIIbeta	Affinity Capture-MS	physical	Buljan M (2020)	PUBMED:32707033	9606	9606	High Throughput	204	-	Affinity Capture-MS was carried out to identify high confidence protein-protein interactors with a FDR<1% (protein abundance ratio compared to control are reported)	-	BIOGRID	Q9UL54	-	NP_001238972|NP_057235|NP_004774	P78356	-	NP_003550	-	-	-	-	-	-	Homo sapiens	Homo sapiens
3487217	9344	5351	114750	111366	UNQ2971/PRO7431	RP5-1077B9.2	TAOK2	PLOD1	MAP3K17|PSK|PSK1|PSK1-BETA|TAO1|TAO2	EDS6|LH|LH1|LLH|PLOD	Affinity Capture-MS	physical	Buljan M (2020)	PUBMED:32707033	9606	9606	High Throughput	102	-	Affinity Capture-MS was carried out to identify high confidence protein-protein interactors with a FDR<1% (protein abundance ratio compared to control are reported)	-	BIOGRID	Q9UL54	-	NP_001238972|NP_057235|NP_004774	Q02809	A0A024R4H0	NP_001303249|NP_000293	-	-	-	-	-	-	Homo sapiens	Homo sapiens
3487218	9344	57551	114750	121607	UNQ2971/PRO7431	-	TAOK2	TAOK1	MAP3K17|PSK|PSK1|PSK1-BETA|TAO1|TAO2	KFC-B|MAP3K16|MARKK|PSK-2|PSK2|TAO1|hKFC-B|hTAOK1	Affinity Capture-MS	physical	Buljan M (2020)	PUBMED:32707033	9606	9606	High Throughput	10506	-	Affinity Capture-MS was carried out to identify high confidence protein-protein interactors with a FDR<1% (protein abundance ratio compared to control are reported)	-	BIOGRID	Q9UL54	-	NP_001238972|NP_057235|NP_004774	Q7L7X3	A0A024QZ70	NP_079418|NP_065842	-	-	-	-	-	-	Homo sapiens	Homo sapiens
3487219	9344	79786	114750	122886	UNQ2971/PRO7431	-	TAOK2	KLHL36	MAP3K17|PSK|PSK1|PSK1-BETA|TAO1|TAO2	C16orf44	Affinity Capture-MS	physical	Buljan M (2020)	PUBMED:32707033	9606	9606	High Throughput	374	-	Affinity Capture-MS was carried out to identify high confidence protein-protein interactors with a FDR<1% (protein abundance ratio compared to control are reported)	-	BIOGRID	Q9UL54	-	NP_001238972|NP_057235|NP_004774	Q8N4N3	-	NP_001290380|NP_079007	-	-	-	-	-	-	Homo sapiens	Homo sapiens
3487220	9344	79837	114750	122928	UNQ2971/PRO7431	-	TAOK2	PIP4K2C	MAP3K17|PSK|PSK1|PSK1-BETA|TAO1|TAO2	PIP5K2C	Affinity Capture-MS	physical	Buljan M (2020)	PUBMED:32707033	9606	9606	High Throughput	68	-	Affinity Capture-MS was carried out to identify high confidence protein-protein interactors with a FDR<1% (protein abundance ratio compared to control are reported)	-	BIOGRID	Q9UL54	-	NP_001238972|NP_057235|NP_004774	Q8TBX8	B3KQV3	NP_001139732|NP_079055|NP_001139731|NP_001139730	-	-	-	-	-	-	Homo sapiens	Homo sapiens
3487221	9344	83989	114750	123840	UNQ2971/PRO7431	-	TAOK2	FAM172A	MAP3K17|PSK|PSK1|PSK1-BETA|TAO1|TAO2	C5orf21	Affinity Capture-MS	physical	Buljan M (2020)	PUBMED:32707033	9606	9606	High Throughput	68	-	Affinity Capture-MS was carried out to identify high confidence protein-protein interactors with a FDR<1% (protein abundance ratio compared to control are reported)	-	BIOGRID	Q9UL54	-	NP_001238972|NP_057235|NP_004774	Q8WUF8	A0A024RAL9	NP_001156890|NP_114431|NP_001156889	-	-	-	-	-	-	Homo sapiens	Homo sapiens
3487222	9344	11235	114750	116400	UNQ2971/PRO7431	-	TAOK2	PDCD10	MAP3K17|PSK|PSK1|PSK1-BETA|TAO1|TAO2	CCM3|TFAR15	Affinity Capture-MS	physical	Buljan M (2020)	PUBMED:32707033	9606	9606	High Throughput	68	-	Affinity Capture-MS was carried out to identify high confidence protein-protein interactors with a FDR<1% (protein abundance ratio compared to control are reported)	-	BIOGRID	Q9UL54	-	NP_001238972|NP_057235|NP_004774	Q9BUL8	-	NP_665858|NP_665859|NP_009148	-	-	-	-	-	-	Homo sapiens	Homo sapiens
3487223	9344	51347	114750	119490	UNQ2971/PRO7431	-	TAOK2	TAOK3	MAP3K17|PSK|PSK1|PSK1-BETA|TAO1|TAO2	DPK|JIK|MAP3K18	Affinity Capture-MS	physical	Buljan M (2020)	PUBMED:32707033	9606	9606	High Throughput	1734	-	Affinity Capture-MS was carried out to identify high confidence protein-protein interactors with a FDR<1% (protein abundance ratio compared to control are reported)	-	BIOGRID	Q9UL54	-	NP_001238972|NP_057235|NP_004774	Q9H2K8	-	NP_001333416|NP_001333417|NP_001333421|NP_001333420|NP_001333418|NP_001333419|NP_057365|NP_001333422	-	-	-	-	-	-	Homo sapiens	Homo sapiens
3487224	9344	51765	114750	119722	UNQ2971/PRO7431	RP6-213H19.1	TAOK2	STK26	MAP3K17|PSK|PSK1|PSK1-BETA|TAO1|TAO2	MASK|MST4	Affinity Capture-MS	physical	Buljan M (2020)	PUBMED:32707033	9606	9606	High Throughput	918	-	Affinity Capture-MS was carried out to identify high confidence protein-protein interactors with a FDR<1% (protein abundance ratio compared to control are reported)	-	BIOGRID	Q9UL54	-	NP_001238972|NP_057235|NP_004774	Q9P289	-	NP_057626|NP_001035917|NP_001035918	-	-	-	-	-	-	Homo sapiens	Homo sapiens
3487225	9344	8428	114750	114011	UNQ2971/PRO7431	RP11-111L24.5	TAOK2	STK24	MAP3K17|PSK|PSK1|PSK1-BETA|TAO1|TAO2	HEL-S-95|MST3|MST3B|STE20|STK3	Affinity Capture-MS	physical	Buljan M (2020)	PUBMED:32707033	9606	9606	High Throughput	884	-	Affinity Capture-MS was carried out to identify high confidence protein-protein interactors with a FDR<1% (protein abundance ratio compared to control are reported)	-	BIOGRID	Q9UL54	-	NP_001238972|NP_057235|NP_004774	Q9Y6E0	B4DR80|Q6P0Y1|Q5U0E6	NP_001027467|NP_003567|NP_001273578	-	-	-	-	-	-	Homo sapiens	Homo sapiens
3487356	6795	9344	112671	114750	-	UNQ2971/PRO7431	AURKC	TAOK2	AIE2|AIK3|ARK3|AurC|SPGF5|STK13|aurora-C	MAP3K17|PSK|PSK1|PSK1-BETA|TAO1|TAO2	Affinity Capture-MS	physical	Buljan M (2020)	PUBMED:32707033	9606	9606	High Throughput	238	-	Affinity Capture-MS was carried out to identify high confidence protein-protein interactors with a FDR<1% (protein abundance ratio compared to control are reported)	-	BIOGRID	Q9UQB9	-	NP_003151|NP_001015879|NP_001015878	Q9UL54	-	NP_001238972|NP_057235|NP_004774	-	-	-	-	-	-	Homo sapiens	Homo sapiens
3519064	5894	9344	111831	114750	-	UNQ2971/PRO7431	RAF1	TAOK2	CMD1NN|CRAF|NS5|Raf-1|c-Raf	MAP3K17|PSK|PSK1|PSK1-BETA|TAO1|TAO2	Affinity Capture-MS	physical	Yuan J (2022)	PUBMED:36244648	9606	9606	Low Throughput	-	-	-	-	BIOGRID	P04049	B4E0X2|L7RRS6	NP_001341624|NP_001341620|NP_001341621|NP_001341622|NP_001341623|NP_002871|NP_001341619|NP_001341618	Q9UL54	-	NP_001238972|NP_057235|NP_004774	-	-	-	-	-	-	Homo sapiens	Homo sapiens
3552441	8940	9344	114452	114750	-	UNQ2971/PRO7431	TOP3B	TAOK2	TOP3B1	MAP3K17|PSK|PSK1|PSK1-BETA|TAO1|TAO2	Affinity Capture-RNA	physical	Su S (2022)	PUBMED:35748872	9606	9606	High Throughput	-	-	-	-	BIOGRID	O95985	A0A024R1C2|A8K4N2	NP_003926|NP_001269041|NP_001269042	Q9UL54	-	NP_001238972|NP_057235|NP_004774	-	-	-	-	-	-	Homo sapiens	Homo sapiens
3589380	55852	9344	120954	114750	-	UNQ2971/PRO7431	TEX2	TAOK2	HT008|TMEM96	MAP3K17|PSK|PSK1|PSK1-BETA|TAO1|TAO2	Proximity Label-MS	physical	Janer A (2024)	PUBMED:37931956	9606	9606	High Throughput	-	-	BioID	-	BIOGRID	Q8IWB9	-	NP_060939|NP_001275661|NP_001275662	Q9UL54	-	NP_001238972|NP_057235|NP_004774	-	-	-	-	-	-	Homo sapiens	Homo sapiens
3725162	4221	9344	110384	114750	-	UNQ2971/PRO7431	MEN1	TAOK2	MEAI|SCG2	MAP3K17|PSK|PSK1|PSK1-BETA|TAO1|TAO2	Affinity Capture-MS	physical	Chou CW (2020)	PUBMED:32971831	9606	9606	High Throughput	-	-	-	-	BIOGRID	O00255	A0A024R5E3|Q9GZQ5|A0A024R5D2	NP_000235|NP_570714|NP_570715|NP_570716|NP_570711|NP_570712|NP_570713	Q9UL54	-	NP_001238972|NP_057235|NP_004774	-	-	-	-	-	-	Homo sapiens	Homo sapiens

## Sheet: Taok2 Mouse physical target
#BioGRID Interaction ID	Entrez Gene Interactor A	Entrez Gene Interactor B	BioGRID ID Interactor A	BioGRID ID Interactor B	Systematic Name Interactor A	Systematic Name Interactor B	Official Symbol Interactor A	Official Symbol Interactor B	Synonyms Interactor A	Synonyms Interactor B	Experimental System	Experimental System Type	Author	Publication Source	Organism ID Interactor A	Organism ID Interactor B	Throughput	Score	Modification	Qualifications	Tags	Source Database	SWISS-PROT Accessions Interactor A	TREMBL Accessions Interactor A	REFSEQ Accessions Interactor A	SWISS-PROT Accessions Interactor B	TREMBL Accessions Interactor B	REFSEQ Accessions Interactor B	Ontology Term IDs	Ontology Term Names	Ontology Term Categories	Ontology Term Qualifier IDs	Ontology Term Qualifier Names	Ontology Term Types	Organism Name Interactor A	Organism Name Interactor B
1459180	381921	1191	238152	107603	-	AAG4	Taok2	CLU	1110033K02Rik|B230344N16|MAP3K17|PSK|PSK1|TAO1|TAO2|mKIAA0881	APO-J|APOJ|CLI|CLU1|CLU2|KUB1|NA1/NA2|SGP-2|SGP2|SP-40|TRPM-2|TRPM2	Affinity Capture-MS	physical	Hein MY (2015)	PUBMED:26496610	10090	9606	High Throughput	-	-	interaction detected by quantitative BAC-GFP interactomics (QUBIC)	-	BIOGRID	Q6ZQ29	-	NP_001157247|NP_001157246	P10909	-	NP_001822	-	-	-	-	-	-	Mus musculus	Homo sapiens
1459626	381921	1981	238152	108296	-	-	Taok2	EIF4G1	1110033K02Rik|B230344N16|MAP3K17|PSK|PSK1|TAO1|TAO2|mKIAA0881	EIF-4G1|EIF4F|EIF4G|EIF4GI|P220|PARK18	Affinity Capture-MS	physical	Hein MY (2015)	PUBMED:26496610	10090	9606	High Throughput	-	-	interaction detected by quantitative BAC-GFP interactomics (QUBIC)	-	BIOGRID	Q6ZQ29	-	NP_001157247|NP_001157246	Q04637	B2RU10|B4DSI9|B2RU06|Q96I65|O95065	NP_886553|NP_001181876|NP_001181875|NP_004944|NP_001278086|NP_937885|NP_937884|NP_937887	-	-	-	-	-	-	Mus musculus	Homo sapiens
1461745	381921	5976	238152	111908	-	-	Taok2	UPF1	1110033K02Rik|B230344N16|MAP3K17|PSK|PSK1|TAO1|TAO2|mKIAA0881	HUPF1|NORF1|RENT1|pNORF1|smg-2	Affinity Capture-MS	physical	Hein MY (2015)	PUBMED:26496610	10090	9606	High Throughput	-	-	interaction detected by quantitative BAC-GFP interactomics (QUBIC)	-	BIOGRID	Q6ZQ29	-	NP_001157247|NP_001157246	Q92900	B3KY55|A0A024R7L8|A0A024R7L5	NP_002902|NP_001284478	-	-	-	-	-	-	Mus musculus	Homo sapiens
1468768	381921	55758	238152	120876	-	RP11-318L16.1	Taok2	RCOR3	1110033K02Rik|B230344N16|MAP3K17|PSK|PSK1|TAO1|TAO2|mKIAA0881	-	Affinity Capture-MS	physical	Hein MY (2015)	PUBMED:26496610	10090	9606	High Throughput	-	-	interaction detected by quantitative BAC-GFP interactomics (QUBIC)	-	BIOGRID	Q6ZQ29	-	NP_001157247|NP_001157246	Q9P2K3	-	NP_001336998|NP_060724|NP_001129695|NP_001129697|NP_001129696	-	-	-	-	-	-	Mus musculus	Homo sapiens
1471283	381921	128866	238152	126170	-	-	Taok2	CHMP4B	1110033K02Rik|B230344N16|MAP3K17|PSK|PSK1|TAO1|TAO2|mKIAA0881	C20orf178|CHMP4A|CTPP3|CTRCT31|SNF7|SNF7-2|Shax1|VPS32B|Vps32-2|dJ553F4.4	Affinity Capture-MS	physical	Hein MY (2015)	PUBMED:26496610	10090	9606	High Throughput	-	-	interaction detected by quantitative BAC-GFP interactomics (QUBIC)	-	BIOGRID	Q6ZQ29	-	NP_001157247|NP_001157246	Q9H444	-	NP_789782	-	-	-	-	-	-	Mus musculus	Homo sapiens
1471542	381921	170954	238152	128092	-	DAAP-285E11.2	Taok2	PPP1R18	1110033K02Rik|B230344N16|MAP3K17|PSK|PSK1|TAO1|TAO2|mKIAA0881	HKMT1098|KIAA1949	Affinity Capture-MS	physical	Hein MY (2015)	PUBMED:26496610	10090	9606	High Throughput	-	-	interaction detected by quantitative BAC-GFP interactomics (QUBIC)	-	BIOGRID	Q6ZQ29	-	NP_001157247|NP_001157246	Q6NYC8	A0A024RCJ8	NP_001128342|NP_597728	-	-	-	-	-	-	Mus musculus	Homo sapiens
1527024	58234	381921	208407	238152	-	-	Shank3	Taok2	AI841104|SHANK3c-3|SHANK3c-4|Shank3b	1110033K02Rik|B230344N16|MAP3K17|PSK|PSK1|TAO1|TAO2|mKIAA0881	Affinity Capture-MS	physical	Li J (2016)	PUBMED:27507650	10090	10090	High Throughput	-	-	-	-	BIOGRID	Q4ACU6	-	NP_067398	Q6ZQ29	-	NP_001157247|NP_001157246	-	-	-	-	-	-	Mus musculus	Mus musculus
2334093	58234	381921	208407	238152	-	-	Shank3	Taok2	AI841104|SHANK3c-3|SHANK3c-4|Shank3b	1110033K02Rik|B230344N16|MAP3K17|PSK|PSK1|TAO1|TAO2|mKIAA0881	Affinity Capture-MS	physical	Li J (2017)	PUBMED:28671696	10090	10090	High Throughput	-	-	Developmental stage: Adult|Developmental stage: p14|Developmental stage: p7|Postsynaptic density (PSD) scaffold protein Shank3 was immunoprecipitated and its interactors were identified via mass spec.	-	BIOGRID	Q4ACU6	-	NP_067398	Q6ZQ29	-	NP_001157247|NP_001157246	-	-	-	-	-	-	Mus musculus	Mus musculus
2343766	665113	381921	576981	238152	-	-	Tnik	Taok2	1500031A17Rik|4831440I19Rik|AI451411|C530008O15Rik|C630040K21Rik	1110033K02Rik|B230344N16|MAP3K17|PSK|PSK1|TAO1|TAO2|mKIAA0881	Affinity Capture-MS	physical	Li J (2017)	PUBMED:28671696	10090	10090	High Throughput	-	-	Adult non-postsynaptic density (PSD)	-	BIOGRID	P83510	B9EKN8|B2RQ80|E9PUL9	NP_081186|NP_001156479|NP_001156481|NP_001156480	Q6ZQ29	-	NP_001157247|NP_001157246	-	-	-	-	-	-	Mus musculus	Mus musculus
3500108	381921	319387	238152	235241	-	-	Taok2	Lphn3	1110033K02Rik|B230344N16|MAP3K17|PSK|PSK1|TAO1|TAO2|mKIAA0881	5430402I23Rik|CIRL-3|D130075K09Rik|Gm1379|LEC3|mKIAA0768	Proximity Label-MS	physical	Murtaza N (2022)	PUBMED:36417873	10090	10090	High Throughput	0.65983	-	BioID experiment|The scores are relative biotinylation enrichment scores (calculated as a percentage of the abundance fold change of the highest biotinylated prey protein)|The statistical cut-offs for the prey proteins are based on adjusted t-test p-value and significance B scores of less than 0.05, by comparing average abundances of prey proteins between the Bait-BioID samples and the luciferase…	-	BIOGRID	Q6ZQ29	-	NP_001157247|NP_001157246	Q80TS3	-	NP_941991	-	-	-	-	-	-	Mus musculus	Mus musculus
3500109	381921	17356	238152	201438	-	-	Taok2	Mllt4	1110033K02Rik|B230344N16|MAP3K17|PSK|PSK1|TAO1|TAO2|mKIAA0881	5033403D15Rik|AF6|Af-6|Afadin|Gm314|I-afadin|S-afadin	Proximity Label-MS	physical	Murtaza N (2022)	PUBMED:36417873	10090	10090	High Throughput	0.338449	-	BioID experiment|The scores are relative biotinylation enrichment scores (calculated as a percentage of the abundance fold change of the highest biotinylated prey protein)|The statistical cut-offs for the prey proteins are based on adjusted t-test p-value and significance B scores of less than 0.05, by comparing average abundances of prey proteins between the Bait-BioID samples and the luciferase…	-	BIOGRID	Q6ZQ29	-	NP_001157247|NP_001157246	Q9QZQ1	E9Q9C3	NP_034936	-	-	-	-	-	-	Mus musculus	Mus musculus
3500110	381921	223666	238152	230172	-	-	Taok2	Arhgap39	1110033K02Rik|B230344N16|MAP3K17|PSK|PSK1|TAO1|TAO2|mKIAA0881	9530053N22|AI843066|D15Wsu169e|Kiaa1688|Porf-2	Proximity Label-MS	physical	Murtaza N (2022)	PUBMED:36417873	10090	10090	High Throughput	0.295849	-	BioID experiment|The scores are relative biotinylation enrichment scores (calculated as a percentage of the abundance fold change of the highest biotinylated prey protein)|The statistical cut-offs for the prey proteins are based on adjusted t-test p-value and significance B scores of less than 0.05, by comparing average abundances of prey proteins between the Bait-BioID samples and the luciferase…	-	BIOGRID	Q6ZQ29	-	NP_001157247|NP_001157246	P59281	H7BX46|G3X932	NP_001161760|NP_940812	-	-	-	-	-	-	Mus musculus	Mus musculus
3500111	381921	73991	238152	216409	-	-	Taok2	Atl1	1110033K02Rik|B230344N16|MAP3K17|PSK|PSK1|TAO1|TAO2|mKIAA0881	4930435M24Rik|Adfsp|Fsp1|Spg3|Spg3a	Proximity Label-MS	physical	Murtaza N (2022)	PUBMED:36417873	10090	10090	High Throughput	0.30371	-	BioID experiment|The scores are relative biotinylation enrichment scores (calculated as a percentage of the abundance fold change of the highest biotinylated prey protein)|The statistical cut-offs for the prey proteins are based on adjusted t-test p-value and significance B scores of less than 0.05, by comparing average abundances of prey proteins between the Bait-BioID samples and the luciferase…	-	BIOGRID	Q6ZQ29	-	NP_001157247|NP_001157246	Q8BH66	-	NP_848743	-	-	-	-	-	-	Mus musculus	Mus musculus
3500112	381921	70350	238152	213993	-	-	Taok2	Basp1	1110033K02Rik|B230344N16|MAP3K17|PSK|PSK1|TAO1|TAO2|mKIAA0881	2610024P12Rik|CAP-23|CAP23|Ckap3|NAP-22|NAP22	Proximity Label-MS	physical	Murtaza N (2022)	PUBMED:36417873	10090	10090	High Throughput	0.306371	-	BioID experiment|The scores are relative biotinylation enrichment scores (calculated as a percentage of the abundance fold change of the highest biotinylated prey protein)|The statistical cut-offs for the prey proteins are based on adjusted t-test p-value and significance B scores of less than 0.05, by comparing average abundances of prey proteins between the Bait-BioID samples and the luciferase…	-	BIOGRID	Q6ZQ29	-	NP_001157247|NP_001157246	Q91XV3	-	NP_081671	-	-	-	-	-	-	Mus musculus	Mus musculus
3500113	381921	110279	238152	225455	-	-	Taok2	Bcr	1110033K02Rik|B230344N16|MAP3K17|PSK|PSK1|TAO1|TAO2|mKIAA0881	5133400C09Rik|AI561783|AI853148|mKIAA3017	Proximity Label-MS	physical	Murtaza N (2022)	PUBMED:36417873	10090	10090	High Throughput	0.367839	-	BioID experiment|The scores are relative biotinylation enrichment scores (calculated as a percentage of the abundance fold change of the highest biotinylated prey protein)|The statistical cut-offs for the prey proteins are based on adjusted t-test p-value and significance B scores of less than 0.05, by comparing average abundances of prey proteins between the Bait-BioID samples and the luciferase…	-	BIOGRID	Q6ZQ29	-	NP_001157247|NP_001157246	Q6PAJ1	A2RRK7	NP_001074881	-	-	-	-	-	-	Mus musculus	Mus musculus
3500114	381921	245684	238152	232826	-	RP23-93M14.3	Taok2	Cnksr2	1110033K02Rik|B230344N16|MAP3K17|PSK|PSK1|TAO1|TAO2|mKIAA0881	C030004A01|Cnk2|Ksr2|mKIAA0902	Proximity Label-MS	physical	Murtaza N (2022)	PUBMED:36417873	10090	10090	High Throughput	0.326694	-	BioID experiment|The scores are relative biotinylation enrichment scores (calculated as a percentage of the abundance fold change of the highest biotinylated prey protein)|The statistical cut-offs for the prey proteins are based on adjusted t-test p-value and significance B scores of less than 0.05, by comparing average abundances of prey proteins between the Bait-BioID samples and the luciferase…	-	BIOGRID	Q6ZQ29	-	NP_001157247|NP_001157246	Q80YA9	-	NP_808419|NP_001297648	-	-	-	-	-	-	Mus musculus	Mus musculus
3500115	381921	72068	238152	215128	-	-	Taok2	Cnot2	1110033K02Rik|B230344N16|MAP3K17|PSK|PSK1|TAO1|TAO2|mKIAA0881	2600016M12Rik|2810470K03Rik|AA537049|AA959607|AW557563|C79650	Proximity Label-MS	physical	Murtaza N (2022)	PUBMED:36417873	10090	10090	High Throughput	0.412379	-	BioID experiment|The scores are relative biotinylation enrichment scores (calculated as a percentage of the abundance fold change of the highest biotinylated prey protein)|The statistical cut-offs for the prey proteins are based on adjusted t-test p-value and significance B scores of less than 0.05, by comparing average abundances of prey proteins between the Bait-BioID samples and the luciferase…	-	BIOGRID	Q6ZQ29	-	NP_001157247|NP_001157246	Q8C5L3	H7BWX6|Q5CZY5|E9Q027	NP_001032937|NP_001032935|NP_082358|NP_001032936	-	-	-	-	-	-	Mus musculus	Mus musculus
3500116	381921	432508	238152	240650	-	-	Taok2	Cpsf6	1110033K02Rik|B230344N16|MAP3K17|PSK|PSK1|TAO1|TAO2|mKIAA0881	4733401N12Rik|AI256641|CFIM|CFIM68|HPBRII-4|HPBRII-7	Proximity Label-MS	physical	Murtaza N (2022)	PUBMED:36417873	10090	10090	High Throughput	0.210752	-	BioID experiment|The scores are relative biotinylation enrichment scores (calculated as a percentage of the abundance fold change of the highest biotinylated prey protein)|The statistical cut-offs for the prey proteins are based on adjusted t-test p-value and significance B scores of less than 0.05, by comparing average abundances of prey proteins between the Bait-BioID samples and the luciferase…	-	BIOGRID	Q6ZQ29	-	NP_001157247|NP_001157246	Q6NVF9	H3BJW3|H3BJ30	NP_001297538|NP_001013409	-	-	-	-	-	-	Mus musculus	Mus musculus
3500117	381921	12974	238152	198926	-	-	Taok2	Cs	1110033K02Rik|B230344N16|MAP3K17|PSK|PSK1|TAO1|TAO2|mKIAA0881	2610511A05Rik|9030605P22Rik|BB234005|Cis|ahl4	Proximity Label-MS	physical	Murtaza N (2022)	PUBMED:36417873	10090	10090	High Throughput	0.222166	-	BioID experiment|The scores are relative biotinylation enrichment scores (calculated as a percentage of the abundance fold change of the highest biotinylated prey protein)|The statistical cut-offs for the prey proteins are based on adjusted t-test p-value and significance B scores of less than 0.05, by comparing average abundances of prey proteins between the Bait-BioID samples and the luciferase…	-	BIOGRID	Q6ZQ29	-	NP_001157247|NP_001157246	Q9CZU6	-	NP_080720	-	-	-	-	-	-	Mus musculus	Mus musculus
3500118	381921	18163	238152	201832	-	-	Taok2	Ctnnd2	1110033K02Rik|B230344N16|MAP3K17|PSK|PSK1|TAO1|TAO2|mKIAA0881	Catnd2|Nprap|neurojugin	Proximity Label-MS	physical	Murtaza N (2022)	PUBMED:36417873	10090	10090	High Throughput	0.304618	-	BioID experiment|The scores are relative biotinylation enrichment scores (calculated as a percentage of the abundance fold change of the highest biotinylated prey protein)|The statistical cut-offs for the prey proteins are based on adjusted t-test p-value and significance B scores of less than 0.05, by comparing average abundances of prey proteins between the Bait-BioID samples and the luciferase…	-	BIOGRID	Q6ZQ29	-	NP_001157247|NP_001157246	O35927	B7ZNF6|E9QKH8|Q3U8L7	NP_032755	-	-	-	-	-	-	Mus musculus	Mus musculus
3500119	381921	52585	238152	206675	-	-	Taok2	Dhrs1	1110033K02Rik|B230344N16|MAP3K17|PSK|PSK1|TAO1|TAO2|mKIAA0881	1110029G07Rik|AW112170|D14Ertd484e	Proximity Label-MS	physical	Murtaza N (2022)	PUBMED:36417873	10090	10090	High Throughput	0.212665	-	BioID experiment|The scores are relative biotinylation enrichment scores (calculated as a percentage of the abundance fold change of the highest biotinylated prey protein)|The statistical cut-offs for the prey proteins are based on adjusted t-test p-value and significance B scores of less than 0.05, by comparing average abundances of prey proteins between the Bait-BioID samples and the luciferase…	-	BIOGRID	Q6ZQ29	-	NP_001157247|NP_001157246	Q99L04	Q3TVU9	NP_081095	-	-	-	-	-	-	Mus musculus	Mus musculus
3500120	381921	53310	238152	207274	-	RP23-142M12.1	Taok2	Dlg3	1110033K02Rik|B230344N16|MAP3K17|PSK|PSK1|TAO1|TAO2|mKIAA0881	Dlgh3|SAP102|mKIAA1232	Proximity Label-MS	physical	Murtaza N (2022)	PUBMED:36417873	10090	10090	High Throughput	0.314367	-	BioID experiment|The scores are relative biotinylation enrichment scores (calculated as a percentage of the abundance fold change of the highest biotinylated prey protein)|The statistical cut-offs for the prey proteins are based on adjusted t-test p-value and significance B scores of less than 0.05, by comparing average abundances of prey proteins between the Bait-BioID samples and the luciferase…	-	BIOGRID	Q6ZQ29	-	NP_001157247|NP_001157246	P70175	Q52KF7|A2BEF2|A2BEE9	NP_058027|NP_001171250|NP_001171251|NP_001171249|NP_001277331	-	-	-	-	-	-	Mus musculus	Mus musculus
3500121	381921	13385	238152	199230	-	RP23-172M21.9	Taok2	Dlg4	1110033K02Rik|B230344N16|MAP3K17|PSK|PSK1|TAO1|TAO2|mKIAA0881	Dlgh4|PSD-95|PSD95|SAP90|SAP90A	Proximity Label-MS	physical	Murtaza N (2022)	PUBMED:36417873	10090	10090	High Throughput	0.506158	-	BioID experiment|The scores are relative biotinylation enrichment scores (calculated as a percentage of the abundance fold change of the highest biotinylated prey protein)|The statistical cut-offs for the prey proteins are based on adjusted t-test p-value and significance B scores of less than 0.05, by comparing average abundances of prey proteins between the Bait-BioID samples and the luciferase…	-	BIOGRID	Q6ZQ29	-	NP_001157247|NP_001157246	Q62108	-	NP_031890|NP_001103222	-	-	-	-	-	-	Mus musculus	Mus musculus
3500122	381921	242667	238152	232440	-	RP23-81D5.2	Taok2	Dlgap3	1110033K02Rik|B230344N16|MAP3K17|PSK|PSK1|TAO1|TAO2|mKIAA0881	BC058433|DAP-3|DAP3|Prpl8|Sapap3	Proximity Label-MS	physical	Murtaza N (2022)	PUBMED:36417873	10090	10090	High Throughput	0.451504	-	BioID experiment|The scores are relative biotinylation enrichment scores (calculated as a percentage of the abundance fold change of the highest biotinylated prey protein)|The statistical cut-offs for the prey proteins are based on adjusted t-test p-value and significance B scores of less than 0.05, by comparing average abundances of prey proteins between the Bait-BioID samples and the luciferase…	-	BIOGRID	Q6ZQ29	-	NP_001157247|NP_001157246	Q6PFD5	Q3TY61|B1AS06	NP_001289010|NP_941020	-	-	-	-	-	-	Mus musculus	Mus musculus
3500123	381921	78920	238152	219707	-	-	Taok2	Dlst	1110033K02Rik|B230344N16|MAP3K17|PSK|PSK1|TAO1|TAO2|mKIAA0881	1600017E01Rik|4632413C10Rik|4930529O08Rik|DLTS	Proximity Label-MS	physical	Murtaza N (2022)	PUBMED:36417873	10090	10090	High Throughput	0.219191	-	BioID experiment|The scores are relative biotinylation enrichment scores (calculated as a percentage of the abundance fold change of the highest biotinylated prey protein)|The statistical cut-offs for the prey proteins are based on adjusted t-test p-value and significance B scores of less than 0.05, by comparing average abundances of prey proteins between the Bait-BioID samples and the luciferase…	-	BIOGRID	Q6ZQ29	-	NP_001157247|NP_001157246	Q9D2G2	-	NP_084501	-	-	-	-	-	-	Mus musculus	Mus musculus
3500124	381921	83945	238152	219986	-	-	Taok2	Dnaja3	1110033K02Rik|B230344N16|MAP3K17|PSK|PSK1|TAO1|TAO2|mKIAA0881	1200003J13Rik|1810053A11Rik|C81173|Tid-1|Tid1l	Proximity Label-MS	physical	Murtaza N (2022)	PUBMED:36417873	10090	10090	High Throughput	0.219704	-	BioID experiment|The scores are relative biotinylation enrichment scores (calculated as a percentage of the abundance fold change of the highest biotinylated prey protein)|The statistical cut-offs for the prey proteins are based on adjusted t-test p-value and significance B scores of less than 0.05, by comparing average abundances of prey proteins between the Bait-BioID samples and the luciferase…	-	BIOGRID	Q6ZQ29	-	NP_001157247|NP_001157246	Q99M87	Q3TJA9	NP_076135|NP_001128584	-	-	-	-	-	-	Mus musculus	Mus musculus
3500125	381921	56812	238152	208186	-	-	Taok2	Dnajb2	1110033K02Rik|B230344N16|MAP3K17|PSK|PSK1|TAO1|TAO2|mKIAA0881	2700059H22Rik|Dnajb10|Hsj1|mDj8	Proximity Label-MS	physical	Murtaza N (2022)	PUBMED:36417873	10090	10090	High Throughput	0.308715	-	BioID experiment|The scores are relative biotinylation enrichment scores (calculated as a percentage of the abundance fold change of the highest biotinylated prey protein)|The statistical cut-offs for the prey proteins are based on adjusted t-test p-value and significance B scores of less than 0.05, by comparing average abundances of prey proteins between the Bait-BioID samples and the luciferase…	-	BIOGRID	Q6ZQ29	-	NP_001157247|NP_001157246	Q9QYI5	Q3TB24	NP_064662|NP_001153355|NP_001153357|NP_835156|NP_001153356	-	-	-	-	-	-	Mus musculus	Mus musculus
3500126	381921	225256	238152	230374	-	-	Taok2	Dsg1b	1110033K02Rik|B230344N16|MAP3K17|PSK|PSK1|TAO1|TAO2|mKIAA0881	Dsg5	Proximity Label-MS	physical	Murtaza N (2022)	PUBMED:36417873	10090	10090	High Throughput	0.302461	-	BioID experiment|The scores are relative biotinylation enrichment scores (calculated as a percentage of the abundance fold change of the highest biotinylated prey protein)|The statistical cut-offs for the prey proteins are based on adjusted t-test p-value and significance B scores of less than 0.05, by comparing average abundances of prey proteins between the Bait-BioID samples and the luciferase…	-	BIOGRID	Q6ZQ29	-	NP_001157247|NP_001157246	Q7TSF1	B2RQH0	NP_859010	-	-	-	-	-	-	Mus musculus	Mus musculus
3500127	381921	109620	238152	224908	-	-	Taok2	Dsp	1110033K02Rik|B230344N16|MAP3K17|PSK|PSK1|TAO1|TAO2|mKIAA0881	2300002E22Rik|5730453H04Rik|AA407887|AA407888|AW109828|DP	Proximity Label-MS	physical	Murtaza N (2022)	PUBMED:36417873	10090	10090	High Throughput	0.280745	-	BioID experiment|The scores are relative biotinylation enrichment scores (calculated as a percentage of the abundance fold change of the highest biotinylated prey protein)|The statistical cut-offs for the prey proteins are based on adjusted t-test p-value and significance B scores of less than 0.05, by comparing average abundances of prey proteins between the Bait-BioID samples and the luciferase…	-	BIOGRID	Q6ZQ29	-	NP_001157247|NP_001157246	E9Q557	E9PZW0	NP_076331	-	-	-	-	-	-	Mus musculus	Mus musculus
3500128	381921	13542	238152	199342	-	RP23-242K15.15-003	Taok2	Dvl1	1110033K02Rik|B230344N16|MAP3K17|PSK|PSK1|TAO1|TAO2|mKIAA0881	Dvl|mKIAA4029	Proximity Label-MS	physical	Murtaza N (2022)	PUBMED:36417873	10090	10090	High Throughput	0.44099	-	BioID experiment|The scores are relative biotinylation enrichment scores (calculated as a percentage of the abundance fold change of the highest biotinylated prey protein)|The statistical cut-offs for the prey proteins are based on adjusted t-test p-value and significance B scores of less than 0.05, by comparing average abundances of prey proteins between the Bait-BioID samples and the luciferase…	-	BIOGRID	Q6ZQ29	-	NP_001157247|NP_001157246	P51141	-	NP_034221|NP_001289271	-	-	-	-	-	-	Mus musculus	Mus musculus
3500129	381921	13543	238152	199343	-	RP23-172M21.1	Taok2	Dvl2	1110033K02Rik|B230344N16|MAP3K17|PSK|PSK1|TAO1|TAO2|mKIAA0881	-	Proximity Label-MS	physical	Murtaza N (2022)	PUBMED:36417873	10090	10090	High Throughput	0.416358	-	BioID experiment|The scores are relative biotinylation enrichment scores (calculated as a percentage of the abundance fold change of the highest biotinylated prey protein)|The statistical cut-offs for the prey proteins are based on adjusted t-test p-value and significance B scores of less than 0.05, by comparing average abundances of prey proteins between the Bait-BioID samples and the luciferase…	-	BIOGRID	Q6ZQ29	-	NP_001157247|NP_001157246	Q60838	-	NP_031914	-	-	-	-	-	-	Mus musculus	Mus musculus
3500130	381921	13544	238152	199344	-	-	Taok2	Dvl3	1110033K02Rik|B230344N16|MAP3K17|PSK|PSK1|TAO1|TAO2|mKIAA0881	-	Proximity Label-MS	physical	Murtaza N (2022)	PUBMED:36417873	10090	10090	High Throughput	0.509238	-	BioID experiment|The scores are relative biotinylation enrichment scores (calculated as a percentage of the abundance fold change of the highest biotinylated prey protein)|The statistical cut-offs for the prey proteins are based on adjusted t-test p-value and significance B scores of less than 0.05, by comparing average abundances of prey proteins between the Bait-BioID samples and the luciferase…	-	BIOGRID	Q6ZQ29	-	NP_001157247|NP_001157246	Q61062	E9Q967	NP_031915	-	-	-	-	-	-	Mus musculus	Mus musculus
3500131	381921	55949	238152	207744	-	RP23-13C17.3	Taok2	Eef1b2	1110033K02Rik|B230344N16|MAP3K17|PSK|PSK1|TAO1|TAO2|mKIAA0881	2810017J07Rik|Eef1b	Proximity Label-MS	physical	Murtaza N (2022)	PUBMED:36417873	10090	10090	High Throughput	0.213917	-	BioID experiment|The scores are relative biotinylation enrichment scores (calculated as a percentage of the abundance fold change of the highest biotinylated prey protein)|The statistical cut-offs for the prey proteins are based on adjusted t-test p-value and significance B scores of less than 0.05, by comparing average abundances of prey proteins between the Bait-BioID samples and the luciferase…	-	BIOGRID	Q6ZQ29	-	NP_001157247|NP_001157246	O70251	-	NP_061266	-	-	-	-	-	-	Mus musculus	Mus musculus
3500132	381921	230861	238152	231042	-	RP23-300N21.1	Taok2	Eif4g3	1110033K02Rik|B230344N16|MAP3K17|PSK|PSK1|TAO1|TAO2|mKIAA0881	1500002J22Rik|4833436O05|4930523M17Rik|G1-419-52|eIF4GII|repro8	Proximity Label-MS	physical	Murtaza N (2022)	PUBMED:36417873	10090	10090	High Throughput	0.293356	-	BioID experiment|The scores are relative biotinylation enrichment scores (calculated as a percentage of the abundance fold change of the highest biotinylated prey protein)|The statistical cut-offs for the prey proteins are based on adjusted t-test p-value and significance B scores of less than 0.05, by comparing average abundances of prey proteins between the Bait-BioID samples and the luciferase…	-	BIOGRID	Q6ZQ29	-	NP_001157247|NP_001157246	Q80XI3	A2AMI2	NP_001243127|NP_001243124|NP_766291	-	-	-	-	-	-	Mus musculus	Mus musculus
3500133	381921	15572	238152	200486	-	RP23-283L16.1	Taok2	Elavl4	1110033K02Rik|B230344N16|MAP3K17|PSK|PSK1|TAO1|TAO2|mKIAA0881	Elav|Hud|PNEM	Proximity Label-MS	physical	Murtaza N (2022)	PUBMED:36417873	10090	10090	High Throughput	0.306696	-	BioID experiment|The scores are relative biotinylation enrichment scores (calculated as a percentage of the abundance fold change of the highest biotinylated prey protein)|The statistical cut-offs for the prey proteins are based on adjusted t-test p-value and significance B scores of less than 0.05, by comparing average abundances of prey proteins between the Bait-BioID samples and the luciferase…	-	BIOGRID	Q6ZQ29	-	NP_001157247|NP_001157246	Q61701	A2A9S0|Q80XH9|A2A9S3|A2A9R6|Q9CXQ0|Q8BVA9	NP_034618|NP_001033787|NP_001156869|NP_001156871	-	-	-	-	-	-	Mus musculus	Mus musculus
3500134	381921	330369	238152	236950	-	-	Taok2	Fbxo41	1110033K02Rik|B230344N16|MAP3K17|PSK|PSK1|TAO1|TAO2|mKIAA0881	9630017H13|D6Ertd538e	Proximity Label-MS	physical	Murtaza N (2022)	PUBMED:36417873	10090	10090	High Throughput	0.664187	-	BioID experiment|The scores are relative biotinylation enrichment scores (calculated as a percentage of the abundance fold change of the highest biotinylated prey protein)|The statistical cut-offs for the prey proteins are based on adjusted t-test p-value and significance B scores of less than 0.05, by comparing average abundances of prey proteins between the Bait-BioID samples and the luciferase…	-	BIOGRID	Q6ZQ29	-	NP_001157247|NP_001157246	Q6NS60	Q3UGY7	NP_001001160|NP_001276604|NP_001276603	-	-	-	-	-	-	Mus musculus	Mus musculus
3500135	381921	14395	238152	199798	-	-	Taok2	Gabra2	1110033K02Rik|B230344N16|MAP3K17|PSK|PSK1|TAO1|TAO2|mKIAA0881	C630048P16Rik|Gabra-2	Proximity Label-MS	physical	Murtaza N (2022)	PUBMED:36417873	10090	10090	High Throughput	0.363488	-	BioID experiment|The scores are relative biotinylation enrichment scores (calculated as a percentage of the abundance fold change of the highest biotinylated prey protein)|The statistical cut-offs for the prey proteins are based on adjusted t-test p-value and significance B scores of less than 0.05, by comparing average abundances of prey proteins between the Bait-BioID samples and the luciferase…	-	BIOGRID	Q6ZQ29	-	NP_001157247|NP_001157246	P26048	Q544G1	NP_032092	-	-	-	-	-	-	Mus musculus	Mus musculus
3500136	381921	14402	238152	199804	-	-	Taok2	Gabrb3	1110033K02Rik|B230344N16|MAP3K17|PSK|PSK1|TAO1|TAO2|mKIAA0881	A230092K12Rik|AW049585|Cp1|Gabrb-3|beta3	Proximity Label-MS	physical	Murtaza N (2022)	PUBMED:36417873	10090	10090	High Throughput	0.381693	-	BioID experiment|The scores are relative biotinylation enrichment scores (calculated as a percentage of the abundance fold change of the highest biotinylated prey protein)|The statistical cut-offs for the prey proteins are based on adjusted t-test p-value and significance B scores of less than 0.05, by comparing average abundances of prey proteins between the Bait-BioID samples and the luciferase…	-	BIOGRID	Q6ZQ29	-	NP_001157247|NP_001157246	P63080	Q8C446	NP_001033790|NP_032097	-	-	-	-	-	-	Mus musculus	Mus musculus
3500137	381921	14406	238152	199808	-	RP23-227J8.1	Taok2	Gabrg2	1110033K02Rik|B230344N16|MAP3K17|PSK|PSK1|TAO1|TAO2|mKIAA0881	GABAA-R|Gabrg-2|gamma2	Proximity Label-MS	physical	Murtaza N (2022)	PUBMED:36417873	10090	10090	High Throughput	0.400163	-	BioID experiment|The scores are relative biotinylation enrichment scores (calculated as a percentage of the abundance fold change of the highest biotinylated prey protein)|The statistical cut-offs for the prey proteins are based on adjusted t-test p-value and significance B scores of less than 0.05, by comparing average abundances of prey proteins between the Bait-BioID samples and the luciferase…	-	BIOGRID	Q6ZQ29	-	NP_001157247|NP_001157246	P22723	-	NP_803127|NP_032099	-	-	-	-	-	-	Mus musculus	Mus musculus
3500138	381921	268566	238152	234521	-	-	Taok2	Gphn	1110033K02Rik|B230344N16|MAP3K17|PSK|PSK1|TAO1|TAO2|mKIAA0881	5730552E08Rik|AI662856|BC027112|C230040D23|GPH|GPHRYN|geph	Proximity Label-MS	physical	Murtaza N (2022)	PUBMED:36417873	10090	10090	High Throughput	0.463523	-	BioID experiment|The scores are relative biotinylation enrichment scores (calculated as a percentage of the abundance fold change of the highest biotinylated prey protein)|The statistical cut-offs for the prey proteins are based on adjusted t-test p-value and significance B scores of less than 0.05, by comparing average abundances of prey proteins between the Bait-BioID samples and the luciferase…	-	BIOGRID	Q6ZQ29	-	NP_001157247|NP_001157246	Q8BUV3	A0JNY3	NP_666077|NP_766540	-	-	-	-	-	-	Mus musculus	Mus musculus
3500139	381921	67298	238152	212084	-	RP23-94I24.1	Taok2	Gprasp1	1110033K02Rik|B230344N16|MAP3K17|PSK|PSK1|TAO1|TAO2|mKIAA0881	2210415K24Rik|3110031O14Rik|C87852|GASP|GASP1	Proximity Label-MS	physical	Murtaza N (2022)	PUBMED:36417873	10090	10090	High Throughput	0.304913	-	BioID experiment|The scores are relative biotinylation enrichment scores (calculated as a percentage of the abundance fold change of the highest biotinylated prey protein)|The statistical cut-offs for the prey proteins are based on adjusted t-test p-value and significance B scores of less than 0.05, by comparing average abundances of prey proteins between the Bait-BioID samples and the luciferase…	-	BIOGRID	Q6ZQ29	-	NP_001157247|NP_001157246	Q5U4C1	Q6PD32	NP_080357|NP_001005385|NP_001004359	-	-	-	-	-	-	Mus musculus	Mus musculus
3500140	381921	14800	238152	200059	-	-	Taok2	Gria2	1110033K02Rik|B230344N16|MAP3K17|PSK|PSK1|TAO1|TAO2|mKIAA0881	GluA2|GluR-B|Glur-2|Glur2	Proximity Label-MS	physical	Murtaza N (2022)	PUBMED:36417873	10090	10090	High Throughput	0.292671	-	BioID experiment|The scores are relative biotinylation enrichment scores (calculated as a percentage of the abundance fold change of the highest biotinylated prey protein)|The statistical cut-offs for the prey proteins are based on adjusted t-test p-value and significance B scores of less than 0.05, by comparing average abundances of prey proteins between the Bait-BioID samples and the luciferase…	-	BIOGRID	Q6ZQ29	-	NP_001157247|NP_001157246	P23819	Q4LG64	NP_038568|NP_001077275|NP_001034284	-	-	-	-	-	-	Mus musculus	Mus musculus
3500141	381921	14810	238152	200067	-	RP23-132N23.20-010	Taok2	Grin1	1110033K02Rik|B230344N16|MAP3K17|PSK|PSK1|TAO1|TAO2|mKIAA0881	GluN1|GluRdelta1|GluRzeta1|M100174|NMD-R1|NMDAR1|NR1|Nmdar|Rgsc174	Proximity Label-MS	physical	Murtaza N (2022)	PUBMED:36417873	10090	10090	High Throughput	0.420725	-	BioID experiment|The scores are relative biotinylation enrichment scores (calculated as a percentage of the abundance fold change of the highest biotinylated prey protein)|The statistical cut-offs for the prey proteins are based on adjusted t-test p-value and significance B scores of less than 0.05, by comparing average abundances of prey proteins between the Bait-BioID samples and the luciferase…	-	BIOGRID	Q6ZQ29	-	NP_001157247|NP_001157246	P35438	A2AI19|A2AI17|A2AI14|A2AI20|A2AI16|A2AI21	NP_001171127|NP_032195|NP_001171128	-	-	-	-	-	-	Mus musculus	Mus musculus
3500142	381921	14812	238152	200069	-	-	Taok2	Grin2b	1110033K02Rik|B230344N16|MAP3K17|PSK|PSK1|TAO1|TAO2|mKIAA0881	AW490526|GluN2B|NR2B|Nmdar2b	Proximity Label-MS	physical	Murtaza N (2022)	PUBMED:36417873	10090	10090	High Throughput	0.512773	-	BioID experiment|The scores are relative biotinylation enrichment scores (calculated as a percentage of the abundance fold change of the highest biotinylated prey protein)|The statistical cut-offs for the prey proteins are based on adjusted t-test p-value and significance B scores of less than 0.05, by comparing average abundances of prey proteins between the Bait-BioID samples and the luciferase…	-	BIOGRID	Q6ZQ29	-	NP_001157247|NP_001157246	Q01097	G3X9V4	NP_032197	-	-	-	-	-	-	Mus musculus	Mus musculus
3500143	381921	625328	238152	551688	-	-	Taok2	H3f3c	1110033K02Rik|B230344N16|MAP3K17|PSK|PSK1|TAO1|TAO2|mKIAA0881	Gm14384|OTTMUSG00000016509	Proximity Label-MS	physical	Murtaza N (2022)	PUBMED:36417873	10090	10090	High Throughput	0.202727	-	BioID experiment|The scores are relative biotinylation enrichment scores (calculated as a percentage of the abundance fold change of the highest biotinylated prey protein)|The statistical cut-offs for the prey proteins are based on adjusted t-test p-value and significance B scores of less than 0.05, by comparing average abundances of prey proteins between the Bait-BioID samples and the luciferase…	-	BIOGRID	Q6ZQ29	-	NP_001157247|NP_001157246	P02301	-		-	-	-	-	-	-	Mus musculus	Mus musculus
3500144	381921	50708	238152	206061	-	RP23-480B19.5	Taok2	Hist1h1c	1110033K02Rik|B230344N16|MAP3K17|PSK|PSK1|TAO1|TAO2|mKIAA0881	0610008C09Rik|H1.2|H1c|H1f2|H1var1|His1a	Proximity Label-MS	physical	Murtaza N (2022)	PUBMED:36417873	10090	10090	High Throughput	0.218925	-	BioID experiment|The scores are relative biotinylation enrichment scores (calculated as a percentage of the abundance fold change of the highest biotinylated prey protein)|The statistical cut-offs for the prey proteins are based on adjusted t-test p-value and significance B scores of less than 0.05, by comparing average abundances of prey proteins between the Bait-BioID samples and the luciferase…	-	BIOGRID	Q6ZQ29	-	NP_001157247|NP_001157246	P15864	Q5SZA3	NP_056601	-	-	-	-	-	-	Mus musculus	Mus musculus
3500145	381921	319188	238152	235107	-	RP23-138F20.16-001	Taok2	Hist1h2bp	1110033K02Rik|B230344N16|MAP3K17|PSK|PSK1|TAO1|TAO2|mKIAA0881	-	Proximity Label-MS	physical	Murtaza N (2022)	PUBMED:36417873	10090	10090	High Throughput	0.201635	-	BioID experiment|The scores are relative biotinylation enrichment scores (calculated as a percentage of the abundance fold change of the highest biotinylated prey protein)|The statistical cut-offs for the prey proteins are based on adjusted t-test p-value and significance B scores of less than 0.05, by comparing average abundances of prey proteins between the Bait-BioID samples and the luciferase…	-	BIOGRID	Q6ZQ29	-	NP_001157247|NP_001157246	Q8CGP2	-	NP_835509|NP_001277395	-	-	-	-	-	-	Mus musculus	Mus musculus
3500146	381921	69386	238152	213404	-	-	Taok2	Hist1h4h	1110033K02Rik|B230344N16|MAP3K17|PSK|PSK1|TAO1|TAO2|mKIAA0881	1700024H08Rik	Proximity Label-MS	physical	Murtaza N (2022)	PUBMED:36417873	10090	10090	High Throughput	0.186189	-	BioID experiment|The scores are relative biotinylation enrichment scores (calculated as a percentage of the abundance fold change of the highest biotinylated prey protein)|The statistical cut-offs for the prey proteins are based on adjusted t-test p-value and significance B scores of less than 0.05, by comparing average abundances of prey proteins between the Bait-BioID samples and the luciferase…	-	BIOGRID	Q6ZQ29	-	NP_001157247|NP_001157246	P62806	B2RTM0	NP_694813	-	-	-	-	-	-	Mus musculus	Mus musculus
3500147	381921	15267	238152	200310	-	-	Taok2	Hist2h2aa1	1110033K02Rik|B230344N16|MAP3K17|PSK|PSK1|TAO1|TAO2|mKIAA0881	AI448581|H2a-614|H2a-615|Hist2	Proximity Label-MS	physical	Murtaza N (2022)	PUBMED:36417873	10090	10090	High Throughput	0.193799	-	BioID experiment|The scores are relative biotinylation enrichment scores (calculated as a percentage of the abundance fold change of the highest biotinylated prey protein)|The statistical cut-offs for the prey proteins are based on adjusted t-test p-value and significance B scores of less than 0.05, by comparing average abundances of prey proteins between the Bait-BioID samples and the luciferase…	-	BIOGRID	Q6ZQ29	-	NP_001157247|NP_001157246	Q6GSS7	B2RWH3	NP_038577	-	-	-	-	-	-	Mus musculus	Mus musculus
3500148	381921	208715	238152	229007	-	-	Taok2	Hmgcs1	1110033K02Rik|B230344N16|MAP3K17|PSK|PSK1|TAO1|TAO2|mKIAA0881	B130032C06Rik	Proximity Label-MS	physical	Murtaza N (2022)	PUBMED:36417873	10090	10090	High Throughput	0.21897	-	BioID experiment|The scores are relative biotinylation enrichment scores (calculated as a percentage of the abundance fold change of the highest biotinylated prey protein)|The statistical cut-offs for the prey proteins are based on adjusted t-test p-value and significance B scores of less than 0.05, by comparing average abundances of prey proteins between the Bait-BioID samples and the luciferase…	-	BIOGRID	Q6ZQ29	-	NP_001157247|NP_001157246	Q8JZK9	-	NP_666054|NP_001278368	-	-	-	-	-	-	Mus musculus	Mus musculus
3500149	381921	72692	238152	215518	-	-	Taok2	Hnrnpll	1110033K02Rik|B230344N16|MAP3K17|PSK|PSK1|TAO1|TAO2|mKIAA0881	2510028H02Rik|2810036L13Rik|AI256697|AI852082|Hnrpll	Proximity Label-MS	physical	Murtaza N (2022)	PUBMED:36417873	10090	10090	High Throughput	0.290714	-	BioID experiment|The scores are relative biotinylation enrichment scores (calculated as a percentage of the abundance fold change of the highest biotinylated prey protein)|The statistical cut-offs for the prey proteins are based on adjusted t-test p-value and significance B scores of less than 0.05, by comparing average abundances of prey proteins between the Bait-BioID samples and the luciferase…	-	BIOGRID	Q6ZQ29	-	NP_001157247|NP_001157246	Q921F4	V9GXB6	NP_659051	-	-	-	-	-	-	Mus musculus	Mus musculus
3500150	381921	68196	238152	212721	-	-	Taok2	Hsbp1	1110033K02Rik|B230344N16|MAP3K17|PSK|PSK1|TAO1|TAO2|mKIAA0881	0610007A03Rik|AA408769|Hsp25	Proximity Label-MS	physical	Murtaza N (2022)	PUBMED:36417873	10090	10090	High Throughput	0.329324	-	BioID experiment|The scores are relative biotinylation enrichment scores (calculated as a percentage of the abundance fold change of the highest biotinylated prey protein)|The statistical cut-offs for the prey proteins are based on adjusted t-test p-value and significance B scores of less than 0.05, by comparing average abundances of prey proteins between the Bait-BioID samples and the luciferase…	-	BIOGRID	Q6ZQ29	-	NP_001157247|NP_001157246	Q9CQZ1	-	NP_077181	-	-	-	-	-	-	Mus musculus	Mus musculus
3500151	381921	67834	238152	212466	-	-	Taok2	Idh3a	1110033K02Rik|B230344N16|MAP3K17|PSK|PSK1|TAO1|TAO2|mKIAA0881	1110003P10Rik|1500012E04Rik|AA407078|AI316514	Proximity Label-MS	physical	Murtaza N (2022)	PUBMED:36417873	10090	10090	High Throughput	0.20729	-	BioID experiment|The scores are relative biotinylation enrichment scores (calculated as a percentage of the abundance fold change of the highest biotinylated prey protein)|The statistical cut-offs for the prey proteins are based on adjusted t-test p-value and significance B scores of less than 0.05, by comparing average abundances of prey proteins between the Bait-BioID samples and the luciferase…	-	BIOGRID	Q6ZQ29	-	NP_001157247|NP_001157246	Q9D6R2	-	NP_083849	-	-	-	-	-	-	Mus musculus	Mus musculus
3500152	381921	232227	238152	231231	-	-	Taok2	Iqsec1	1110033K02Rik|B230344N16|MAP3K17|PSK|PSK1|TAO1|TAO2|mKIAA0881	AW561907|BC026481|BRAG2|D6Ertd349e|cI-43	Proximity Label-MS	physical	Murtaza N (2022)	PUBMED:36417873	10090	10090	High Throughput	0.294532	-	BioID experiment|The scores are relative biotinylation enrichment scores (calculated as a percentage of the abundance fold change of the highest biotinylated prey protein)|The statistical cut-offs for the prey proteins are based on adjusted t-test p-value and significance B scores of less than 0.05, by comparing average abundances of prey proteins between the Bait-BioID samples and the luciferase…	-	BIOGRID	Q6ZQ29	-	NP_001157247|NP_001157246	Q8R0S2	E9PUA3|A0A087WQ39	NP_001127855|NP_001127856	-	-	-	-	-	-	Mus musculus	Mus musculus
3500153	381921	98741	238152	221119	-	-	Taok2	Kcnb2	1110033K02Rik|B230344N16|MAP3K17|PSK|PSK1|TAO1|TAO2|mKIAA0881	9630047L19Rik|BB130875|Kv2.2	Proximity Label-MS	physical	Murtaza N (2022)	PUBMED:36417873	10090	10090	High Throughput	0.376348	-	BioID experiment|The scores are relative biotinylation enrichment scores (calculated as a percentage of the abundance fold change of the highest biotinylated prey protein)|The statistical cut-offs for the prey proteins are based on adjusted t-test p-value and significance B scores of less than 0.05, by comparing average abundances of prey proteins between the Bait-BioID samples and the luciferase…	-	BIOGRID	Q6ZQ29	-	NP_001157247|NP_001157246	A6H8H5	-	NP_001091998	-	-	-	-	-	-	Mus musculus	Mus musculus
3500154	381921	383348	238152	238715	-	-	Taok2	Kctd16	1110033K02Rik|B230344N16|MAP3K17|PSK|PSK1|TAO1|TAO2|mKIAA0881	4930434H12Rik|Gm1267	Proximity Label-MS	physical	Murtaza N (2022)	PUBMED:36417873	10090	10090	High Throughput	0.37041	-	BioID experiment|The scores are relative biotinylation enrichment scores (calculated as a percentage of the abundance fold change of the highest biotinylated prey protein)|The statistical cut-offs for the prey proteins are based on adjusted t-test p-value and significance B scores of less than 0.05, by comparing average abundances of prey proteins between the Bait-BioID samples and the luciferase…	-	BIOGRID	Q6ZQ29	-	NP_001157247|NP_001157246	Q5DTY9	-	NP_080411	-	-	-	-	-	-	Mus musculus	Mus musculus
3500155	381921	242274	238152	232388	-	-	Taok2	Lrrc7	1110033K02Rik|B230344N16|MAP3K17|PSK|PSK1|TAO1|TAO2|mKIAA0881	AK122498|densin|mKIAA1365	Proximity Label-MS	physical	Murtaza N (2022)	PUBMED:36417873	10090	10090	High Throughput	0.650967	-	BioID experiment|The scores are relative biotinylation enrichment scores (calculated as a percentage of the abundance fold change of the highest biotinylated prey protein)|The statistical cut-offs for the prey proteins are based on adjusted t-test p-value and significance B scores of less than 0.05, by comparing average abundances of prey proteins between the Bait-BioID samples and the luciferase…	-	BIOGRID	Q6ZQ29	-	NP_001157247|NP_001157246	Q80TE7	B9EHV0|E9Q6L9	NP_001074827|NP_001278381|NP_001278382	-	-	-	-	-	-	Mus musculus	Mus musculus
3500156	381921	17756	238152	201585	-	AC091465.1	Taok2	Map2	1110033K02Rik|B230344N16|MAP3K17|PSK|PSK1|TAO1|TAO2|mKIAA0881	G1-397-34|MAP-2|Mtap-2|Mtap2|repro4	Proximity Label-MS	physical	Murtaza N (2022)	PUBMED:36417873	10090	10090	High Throughput	0.193487	-	BioID experiment|The scores are relative biotinylation enrichment scores (calculated as a percentage of the abundance fold change of the highest biotinylated prey protein)|The statistical cut-offs for the prey proteins are based on adjusted t-test p-value and significance B scores of less than 0.05, by comparing average abundances of prey proteins between the Bait-BioID samples and the luciferase…	-	BIOGRID	Q6ZQ29	-	NP_001157247|NP_001157246	P20357	Q3TLQ0|Q80ZL4|B2KGT5	NP_032658|NP_001035023|NP_001297563	-	-	-	-	-	-	Mus musculus	Mus musculus
3500157	381921	17758	238152	201586	-	-	Taok2	Map4	1110033K02Rik|B230344N16|MAP3K17|PSK|PSK1|TAO1|TAO2|mKIAA0881	AA407148|MAP-4|Mtap-4|Mtap4	Proximity Label-MS	physical	Murtaza N (2022)	PUBMED:36417873	10090	10090	High Throughput	0.222528	-	BioID experiment|The scores are relative biotinylation enrichment scores (calculated as a percentage of the abundance fold change of the highest biotinylated prey protein)|The statistical cut-offs for the prey proteins are based on adjusted t-test p-value and significance B scores of less than 0.05, by comparing average abundances of prey proteins between the Bait-BioID samples and the luciferase…	-	BIOGRID	Q6ZQ29	-	NP_001157247|NP_001157246	P27546	E9PWC0|Q78TF3|E9PZ43	NP_001298092|NP_001298093|NP_032659|NP_001192259|NP_001192260|NP_001192261	-	-	-	-	-	-	Mus musculus	Mus musculus
3500158	381921	30957	238152	206033	-	-	Taok2	Mapk8ip3	1110033K02Rik|B230344N16|MAP3K17|PSK|PSK1|TAO1|TAO2|mKIAA0881	BB120594|D17Wsu15e|JIP-3|JSAP1|JSAP1a|JSAP1b|JSAP1c|JSAP1d|Jip3|Syd2|mKIAA1066	Proximity Label-MS	physical	Murtaza N (2022)	PUBMED:36417873	10090	10090	High Throughput	0.28033	-	BioID experiment|The scores are relative biotinylation enrichment scores (calculated as a percentage of the abundance fold change of the highest biotinylated prey protein)|The statistical cut-offs for the prey proteins are based on adjusted t-test p-value and significance B scores of less than 0.05, by comparing average abundances of prey proteins between the Bait-BioID samples and the luciferase…	-	BIOGRID	Q6ZQ29	-	NP_001157247|NP_001157246	Q9ESN9	E9Q6B6|Q3UHB5|Q6P1F1|E9Q6E0|Q3UYC3	NP_001156921|NP_001156919|NP_001156925|NP_038959|NP_001156920|NP_001156923|NP_001156922	-	-	-	-	-	-	Mus musculus	Mus musculus
3500159	381921	17118	238152	201268	-	-	Taok2	Marcks	1110033K02Rik|B230344N16|MAP3K17|PSK|PSK1|TAO1|TAO2|mKIAA0881	Macs|PKCSL	Proximity Label-MS	physical	Murtaza N (2022)	PUBMED:36417873	10090	10090	High Throughput	0.304702	-	BioID experiment|The scores are relative biotinylation enrichment scores (calculated as a percentage of the abundance fold change of the highest biotinylated prey protein)|The statistical cut-offs for the prey proteins are based on adjusted t-test p-value and significance B scores of less than 0.05, by comparing average abundances of prey proteins between the Bait-BioID samples and the luciferase…	-	BIOGRID	Q6ZQ29	-	NP_001157247|NP_001157246	P26645	-	NP_032564	-	-	-	-	-	-	Mus musculus	Mus musculus
3500160	381921	78038	238152	219115	-	-	Taok2	Mccc2	1110033K02Rik|B230344N16|MAP3K17|PSK|PSK1|TAO1|TAO2|mKIAA0881	4930552N12Rik|MCCB	Proximity Label-MS	physical	Murtaza N (2022)	PUBMED:36417873	10090	10090	High Throughput	0.2856	-	BioID experiment|The scores are relative biotinylation enrichment scores (calculated as a percentage of the abundance fold change of the highest biotinylated prey protein)|The statistical cut-offs for the prey proteins are based on adjusted t-test p-value and significance B scores of less than 0.05, by comparing average abundances of prey proteins between the Bait-BioID samples and the luciferase…	-	BIOGRID	Q6ZQ29	-	NP_001157247|NP_001157246	Q3ULD5	Q6PD20|B2RUK5	NP_084302	-	-	-	-	-	-	Mus musculus	Mus musculus
3500161	381921	76580	238152	218188	-	RP23-183D11.7	Taok2	Mib2	1110033K02Rik|B230344N16|MAP3K17|PSK|PSK1|TAO1|TAO2|mKIAA0881	2210008I11Rik|Zzank1|skd	Proximity Label-MS	physical	Murtaza N (2022)	PUBMED:36417873	10090	10090	High Throughput	0.206246	-	BioID experiment|The scores are relative biotinylation enrichment scores (calculated as a percentage of the abundance fold change of the highest biotinylated prey protein)|The statistical cut-offs for the prey proteins are based on adjusted t-test p-value and significance B scores of less than 0.05, by comparing average abundances of prey proteins between the Bait-BioID samples and the luciferase…	-	BIOGRID	Q6ZQ29	-	NP_001157247|NP_001157246	Q8R516	B2RUG2	NP_001243036|NP_001243037|NP_660106	-	-	-	-	-	-	Mus musculus	Mus musculus
3500162	381921	50932	238152	206164	-	DN-183N8.7	Taok2	Mink1	1110033K02Rik|B230344N16|MAP3K17|PSK|PSK1|TAO1|TAO2|mKIAA0881	B55|MINK|Map4k6|Ysk2	Proximity Label-MS	physical	Murtaza N (2022)	PUBMED:36417873	10090	10090	High Throughput	0.322666	-	BioID experiment|The scores are relative biotinylation enrichment scores (calculated as a percentage of the abundance fold change of the highest biotinylated prey protein)|The statistical cut-offs for the prey proteins are based on adjusted t-test p-value and significance B scores of less than 0.05, by comparing average abundances of prey proteins between the Bait-BioID samples and the luciferase…	-	BIOGRID	Q6ZQ29	-	NP_001157247|NP_001157246	Q9JM52	Q5SXG3|G3X9G2|Q7TT13	NP_001039429|NP_001039424|NP_057922|NP_795712	-	-	-	-	-	-	Mus musculus	Mus musculus
3500163	381921	215690	238152	229647	-	-	Taok2	Nav1	1110033K02Rik|B230344N16|MAP3K17|PSK|PSK1|TAO1|TAO2|mKIAA0881	9530089B19|9930003A20Rik|C230080M11Rik|Pomfil3|Unc53h1|mKIAA1151|steerin-1	Proximity Label-MS	physical	Murtaza N (2022)	PUBMED:36417873	10090	10090	High Throughput	0.285373	-	BioID experiment|The scores are relative biotinylation enrichment scores (calculated as a percentage of the abundance fold change of the highest biotinylated prey protein)|The statistical cut-offs for the prey proteins are based on adjusted t-test p-value and significance B scores of less than 0.05, by comparing average abundances of prey proteins between the Bait-BioID samples and the luciferase…	-	BIOGRID	Q6ZQ29	-	NP_001157247|NP_001157246	Q8CH77	-	NP_775613	-	-	-	-	-	-	Mus musculus	Mus musculus
3500164	381921	50884	238152	206144	-	RP23-33L19.3	Taok2	Nckap1	1110033K02Rik|B230344N16|MAP3K17|PSK|PSK1|TAO1|TAO2|mKIAA0881	C79304|H19|Hem-2|Hem2|Nap1|mKIAA0587|mh19|p125Nap1	Proximity Label-MS	physical	Murtaza N (2022)	PUBMED:36417873	10090	10090	High Throughput	0.283504	-	BioID experiment|The scores are relative biotinylation enrichment scores (calculated as a percentage of the abundance fold change of the highest biotinylated prey protein)|The statistical cut-offs for the prey proteins are based on adjusted t-test p-value and significance B scores of less than 0.05, by comparing average abundances of prey proteins between the Bait-BioID samples and the luciferase…	-	BIOGRID	Q6ZQ29	-	NP_001157247|NP_001157246	P28660	A1L0U6|A2AS98	NP_058661|NP_001277674	-	-	-	-	-	-	Mus musculus	Mus musculus
3500165	381921	29812	238152	205893	-	RP24-482A24.9	Taok2	Ndrg3	1110033K02Rik|B230344N16|MAP3K17|PSK|PSK1|TAO1|TAO2|mKIAA0881	4833415O14Rik|AI747193|Ndr3	Proximity Label-MS	physical	Murtaza N (2022)	PUBMED:36417873	10090	10090	High Throughput	0.19902	-	BioID experiment|The scores are relative biotinylation enrichment scores (calculated as a percentage of the abundance fold change of the highest biotinylated prey protein)|The statistical cut-offs for the prey proteins are based on adjusted t-test p-value and significance B scores of less than 0.05, by comparing average abundances of prey proteins between the Bait-BioID samples and the luciferase…	-	BIOGRID	Q6ZQ29	-	NP_001157247|NP_001157246	Q9QYF9	Q544I1|Q8VCV2	NP_851287|NP_038893	-	-	-	-	-	-	Mus musculus	Mus musculus
3500166	381921	83814	238152	219979	-	-	Taok2	Nedd4l	1110033K02Rik|B230344N16|MAP3K17|PSK|PSK1|TAO1|TAO2|mKIAA0881	1300012C07Rik|Nedd4-2|Nedd4b	Proximity Label-MS	physical	Murtaza N (2022)	PUBMED:36417873	10090	10090	High Throughput	0.212599	-	BioID experiment|The scores are relative biotinylation enrichment scores (calculated as a percentage of the abundance fold change of the highest biotinylated prey protein)|The statistical cut-offs for the prey proteins are based on adjusted t-test p-value and significance B scores of less than 0.05, by comparing average abundances of prey proteins between the Bait-BioID samples and the luciferase…	-	BIOGRID	Q6ZQ29	-	NP_001157247|NP_001157246	-	E9PXB7|G3X9H8	NP_001107858|NP_114087	-	-	-	-	-	-	Mus musculus	Mus musculus
3500167	381921	67041	238152	211895	-	-	Taok2	Oxct1	1110033K02Rik|B230344N16|MAP3K17|PSK|PSK1|TAO1|TAO2|mKIAA0881	2610008O03Rik|Oxct|Oxct2a|Scot-s	Proximity Label-MS	physical	Murtaza N (2022)	PUBMED:36417873	10090	10090	High Throughput	0.224358	-	BioID experiment|The scores are relative biotinylation enrichment scores (calculated as a percentage of the abundance fold change of the highest biotinylated prey protein)|The statistical cut-offs for the prey proteins are based on adjusted t-test p-value and significance B scores of less than 0.05, by comparing average abundances of prey proteins between the Bait-BioID samples and the luciferase…	-	BIOGRID	Q6ZQ29	-	NP_001157247|NP_001157246	Q9D0K2	-	NP_077150	-	-	-	-	-	-	Mus musculus	Mus musculus
3500168	381921	18597	238152	202090	-	RP23-36P16.4	Taok2	Pdha1	1110033K02Rik|B230344N16|MAP3K17|PSK|PSK1|TAO1|TAO2|mKIAA0881	Pdha-1	Proximity Label-MS	physical	Murtaza N (2022)	PUBMED:36417873	10090	10090	High Throughput	0.22309	-	BioID experiment|The scores are relative biotinylation enrichment scores (calculated as a percentage of the abundance fold change of the highest biotinylated prey protein)|The statistical cut-offs for the prey proteins are based on adjusted t-test p-value and significance B scores of less than 0.05, by comparing average abundances of prey proteins between the Bait-BioID samples and the luciferase…	-	BIOGRID	Q6ZQ29	-	NP_001157247|NP_001157246	P35486	Q3UFJ3	NP_032836	-	-	-	-	-	-	Mus musculus	Mus musculus
3500169	381921	18746	238152	202191	-	-	Taok2	Pkm	1110033K02Rik|B230344N16|MAP3K17|PSK|PSK1|TAO1|TAO2|mKIAA0881	AA414905|AL024370|AL024424|Pk-2|Pk-3|Pk3|Pkm2	Proximity Label-MS	physical	Murtaza N (2022)	PUBMED:36417873	10090	10090	High Throughput	0.22502	-	BioID experiment|The scores are relative biotinylation enrichment scores (calculated as a percentage of the abundance fold change of the highest biotinylated prey protein)|The statistical cut-offs for the prey proteins are based on adjusted t-test p-value and significance B scores of less than 0.05, by comparing average abundances of prey proteins between the Bait-BioID samples and the luciferase…	-	BIOGRID	Q6ZQ29	-	NP_001157247|NP_001157246	P52480	-	NP_035229|NP_001240812	-	-	-	-	-	-	Mus musculus	Mus musculus
3500170	381921	229791	238152	230903	-	-	Taok2	Lppr4	1110033K02Rik|B230344N16|MAP3K17|PSK|PSK1|TAO1|TAO2|mKIAA0881	A330086D10|D3Bwg0562e|PRG-1|mKIAA0455	Proximity Label-MS	physical	Murtaza N (2022)	PUBMED:36417873	10090	10090	High Throughput	0.497357	-	BioID experiment|The scores are relative biotinylation enrichment scores (calculated as a percentage of the abundance fold change of the highest biotinylated prey protein)|The statistical cut-offs for the prey proteins are based on adjusted t-test p-value and significance B scores of less than 0.05, by comparing average abundances of prey proteins between the Bait-BioID samples and the luciferase…	-	BIOGRID	Q6ZQ29	-	NP_001157247|NP_001157246	Q7TME0	-	NP_808332	-	-	-	-	-	-	Mus musculus	Mus musculus
3500171	381921	217124	238152	229847	-	RP23-112C19.3	Taok2	Ppp1r9b	1110033K02Rik|B230344N16|MAP3K17|PSK|PSK1|TAO1|TAO2|mKIAA0881	SPL|Spn	Proximity Label-MS	physical	Murtaza N (2022)	PUBMED:36417873	10090	10090	High Throughput	0.340606	-	BioID experiment|The scores are relative biotinylation enrichment scores (calculated as a percentage of the abundance fold change of the highest biotinylated prey protein)|The statistical cut-offs for the prey proteins are based on adjusted t-test p-value and significance B scores of less than 0.05, by comparing average abundances of prey proteins between the Bait-BioID samples and the luciferase…	-	BIOGRID	Q6ZQ29	-	NP_001157247|NP_001157246	Q6R891	-	NP_758465	-	-	-	-	-	-	Mus musculus	Mus musculus
3500172	381921	19122	238152	202389	-	RP23-401J24.1	Taok2	Prnp	1110033K02Rik|B230344N16|MAP3K17|PSK|PSK1|TAO1|TAO2|mKIAA0881	AA960666|AI325101|CD230|PrP|PrP[C]|PrPC|PrPSc|Prn-i|Prn-p|Sinc|prP27-30|prP33-35C	Proximity Label-MS	physical	Murtaza N (2022)	PUBMED:36417873	10090	10090	High Throughput	0.29911	-	BioID experiment|The scores are relative biotinylation enrichment scores (calculated as a percentage of the abundance fold change of the highest biotinylated prey protein)|The statistical cut-offs for the prey proteins are based on adjusted t-test p-value and significance B scores of less than 0.05, by comparing average abundances of prey proteins between the Bait-BioID samples and the luciferase…	-	BIOGRID	Q6ZQ29	-	NP_001157247|NP_001157246	P04925	Q3UG89|Q4FJQ7	NP_001265185|NP_035300	-	-	-	-	-	-	Mus musculus	Mus musculus
3500173	381921	19290	238152	202515	-	-	Taok2	Pura	1110033K02Rik|B230344N16|MAP3K17|PSK|PSK1|TAO1|TAO2|mKIAA0881	CAGER-1|Pur-alpha|ssCRE-BP	Proximity Label-MS	physical	Murtaza N (2022)	PUBMED:36417873	10090	10090	High Throughput	0.281829	-	BioID experiment|The scores are relative biotinylation enrichment scores (calculated as a percentage of the abundance fold change of the highest biotinylated prey protein)|The statistical cut-offs for the prey proteins are based on adjusted t-test p-value and significance B scores of less than 0.05, by comparing average abundances of prey proteins between the Bait-BioID samples and the luciferase…	-	BIOGRID	Q6ZQ29	-	NP_001157247|NP_001157246	P42669	-	NP_033015	-	-	-	-	-	-	Mus musculus	Mus musculus
3500174	381921	14694	238152	199978	-	RP23-14F5.6	Taok2	Gnb2l1	1110033K02Rik|B230344N16|MAP3K17|PSK|PSK1|TAO1|TAO2|mKIAA0881	AL033335|GB-like|Gnb2-rs1|Rack1|p205	Proximity Label-MS	physical	Murtaza N (2022)	PUBMED:36417873	10090	10090	High Throughput	0.221555	-	BioID experiment|The scores are relative biotinylation enrichment scores (calculated as a percentage of the abundance fold change of the highest biotinylated prey protein)|The statistical cut-offs for the prey proteins are based on adjusted t-test p-value and significance B scores of less than 0.05, by comparing average abundances of prey proteins between the Bait-BioID samples and the luciferase…	-	BIOGRID	Q6ZQ29	-	NP_001157247|NP_001157246	P68040	-	NP_032169	-	-	-	-	-	-	Mus musculus	Mus musculus
3500175	381921	19386	238152	202582	-	-	Taok2	Ranbp2	1110033K02Rik|B230344N16|MAP3K17|PSK|PSK1|TAO1|TAO2|mKIAA0881	A430087B05Rik|AI256741|NUP358	Proximity Label-MS	physical	Murtaza N (2022)	PUBMED:36417873	10090	10090	High Throughput	0.402049	-	BioID experiment|The scores are relative biotinylation enrichment scores (calculated as a percentage of the abundance fold change of the highest biotinylated prey protein)|The statistical cut-offs for the prey proteins are based on adjusted t-test p-value and significance B scores of less than 0.05, by comparing average abundances of prey proteins between the Bait-BioID samples and the luciferase…	-	BIOGRID	Q6ZQ29	-	NP_001157247|NP_001157246	Q9ERU9	-	NP_035370	-	-	-	-	-	-	Mus musculus	Mus musculus
3500176	381921	19387	238152	202583	-	-	Taok2	Rangap1	1110033K02Rik|B230344N16|MAP3K17|PSK|PSK1|TAO1|TAO2|mKIAA0881	C79654|Fug1|mKIAA1835	Proximity Label-MS	physical	Murtaza N (2022)	PUBMED:36417873	10090	10090	High Throughput	0.314251	-	BioID experiment|The scores are relative biotinylation enrichment scores (calculated as a percentage of the abundance fold change of the highest biotinylated prey protein)|The statistical cut-offs for the prey proteins are based on adjusted t-test p-value and significance B scores of less than 0.05, by comparing average abundances of prey proteins between the Bait-BioID samples and the luciferase…	-	BIOGRID	Q6ZQ29	-	NP_001157247|NP_001157246	P46061	-	NP_001139646|NP_035371	-	-	-	-	-	-	Mus musculus	Mus musculus
3500177	381921	170791	238152	228442	-	RP23-107C23.3	Taok2	Rbm39	1110033K02Rik|B230344N16|MAP3K17|PSK|PSK1|TAO1|TAO2|mKIAA0881	1500012C14Rik|2310040E03Rik|B330012G18Rik|C79248|R75070|Rnpc2|caper	Proximity Label-MS	physical	Murtaza N (2022)	PUBMED:36417873	10090	10090	High Throughput	0.300393	-	BioID experiment|The scores are relative biotinylation enrichment scores (calculated as a percentage of the abundance fold change of the highest biotinylated prey protein)|The statistical cut-offs for the prey proteins are based on adjusted t-test p-value and significance B scores of less than 0.05, by comparing average abundances of prey proteins between the Bait-BioID samples and the luciferase…	-	BIOGRID	Q6ZQ29	-	NP_001157247|NP_001157246	Q8VH51	Q3U313|Q3UXT6|Q0VGU9	NP_001278043|NP_573505|NP_001278044	-	-	-	-	-	-	Mus musculus	Mus musculus
3500178	381921	110954	238152	226050	-	RP23-436K3.4	Taok2	Rpl10	1110033K02Rik|B230344N16|MAP3K17|PSK|PSK1|TAO1|TAO2|mKIAA0881	D0HXS648|DXHXS648|DXHXS648E|QM|QM16	Proximity Label-MS	physical	Murtaza N (2022)	PUBMED:36417873	10090	10090	High Throughput	0.215177	-	BioID experiment|The scores are relative biotinylation enrichment scores (calculated as a percentage of the abundance fold change of the highest biotinylated prey protein)|The statistical cut-offs for the prey proteins are based on adjusted t-test p-value and significance B scores of less than 0.05, by comparing average abundances of prey proteins between the Bait-BioID samples and the luciferase…	-	BIOGRID	Q6ZQ29	-	NP_001157247|NP_001157246	Q6ZWV3	-	NP_443067	-	-	-	-	-	-	Mus musculus	Mus musculus
3500179	381921	22121	238152	204356	-	-	Taok2	Rpl13a	1110033K02Rik|B230344N16|MAP3K17|PSK|PSK1|TAO1|TAO2|mKIAA0881	1810026N22Rik|Tstap198-7|tum-antigen	Proximity Label-MS	physical	Murtaza N (2022)	PUBMED:36417873	10090	10090	High Throughput	0.284658	-	BioID experiment|The scores are relative biotinylation enrichment scores (calculated as a percentage of the abundance fold change of the highest biotinylated prey protein)|The statistical cut-offs for the prey proteins are based on adjusted t-test p-value and significance B scores of less than 0.05, by comparing average abundances of prey proteins between the Bait-BioID samples and the luciferase…	-	BIOGRID	Q6ZQ29	-	NP_001157247|NP_001157246	P19253	Q5M9M0	NP_033464	-	-	-	-	-	-	Mus musculus	Mus musculus
3500180	381921	67115	238152	211949	-	-	Taok2	Rpl14	1110033K02Rik|B230344N16|MAP3K17|PSK|PSK1|TAO1|TAO2|mKIAA0881	3100001N19Rik|AA407502|AL022816|CAG-ISL-7|CTG-B33|L14	Proximity Label-MS	physical	Murtaza N (2022)	PUBMED:36417873	10090	10090	High Throughput	0.30173	-	BioID experiment|The scores are relative biotinylation enrichment scores (calculated as a percentage of the abundance fold change of the highest biotinylated prey protein)|The statistical cut-offs for the prey proteins are based on adjusted t-test p-value and significance B scores of less than 0.05, by comparing average abundances of prey proteins between the Bait-BioID samples and the luciferase…	-	BIOGRID	Q6ZQ29	-	NP_001157247|NP_001157246	Q9CR57	-	NP_080250	-	-	-	-	-	-	Mus musculus	Mus musculus
3500181	381921	66481	238152	211505	-	RP23-16P3.4	Taok2	Rps21	1110033K02Rik|B230344N16|MAP3K17|PSK|PSK1|TAO1|TAO2|mKIAA0881	1810049N11Rik|2410030A14Rik	Proximity Label-MS	physical	Murtaza N (2022)	PUBMED:36417873	10090	10090	High Throughput	0.208093	-	BioID experiment|The scores are relative biotinylation enrichment scores (calculated as a percentage of the abundance fold change of the highest biotinylated prey protein)|The statistical cut-offs for the prey proteins are based on adjusted t-test p-value and significance B scores of less than 0.05, by comparing average abundances of prey proteins between the Bait-BioID samples and the luciferase…	-	BIOGRID	Q6ZQ29	-	NP_001157247|NP_001157246	Q9CQR2	-	NP_079863	-	-	-	-	-	-	Mus musculus	Mus musculus
3500182	381921	81910	238152	219905	-	RP23-77A2.2	Taok2	Rrbp1	1110033K02Rik|B230344N16|MAP3K17|PSK|PSK1|TAO1|TAO2|mKIAA0881	1700087N07Rik|5730465C04Rik|ES/130|mKIAA1398|mRRp0|mRRp1.8|mRRp10|mRRp15a|mRRp15b|mRRp16.8|mRRp2|mRRp41|mRRp47|mRRp5.4|p180	Proximity Label-MS	physical	Murtaza N (2022)	PUBMED:36417873	10090	10090	High Throughput	0.203964	-	BioID experiment|The scores are relative biotinylation enrichment scores (calculated as a percentage of the abundance fold change of the highest biotinylated prey protein)|The statistical cut-offs for the prey proteins are based on adjusted t-test p-value and significance B scores of less than 0.05, by comparing average abundances of prey proteins between the Bait-BioID samples and the luciferase…	-	BIOGRID	Q6ZQ29	-	NP_001157247|NP_001157246	Q99PL5	A2AVJ7|Q8CAB9	NP_077243|NP_598329	-	-	-	-	-	-	Mus musculus	Mus musculus
3500183	381921	68585	238152	212938	-	RP23-176O5.4	Taok2	Rtn4	1110033K02Rik|B230344N16|MAP3K17|PSK|PSK1|TAO1|TAO2|mKIAA0881	1110020G17Rik|AA407876|AA409940|AA960376|ASY|C130026I10Rik|NOGO|NSP-CL|NgA|Nogo-A|Nogo-B|Nogo-C|mKIAA0886|mKIAA4153	Proximity Label-MS	physical	Murtaza N (2022)	PUBMED:36417873	10090	10090	High Throughput	0.191887	-	BioID experiment|The scores are relative biotinylation enrichment scores (calculated as a percentage of the abundance fold change of the highest biotinylated prey protein)|The statistical cut-offs for the prey proteins are based on adjusted t-test p-value and significance B scores of less than 0.05, by comparing average abundances of prey proteins between the Bait-BioID samples and the luciferase…	-	BIOGRID	Q6ZQ29	-	NP_001157247|NP_001157246	Q99P72	Q78NS1|Q8BHF5|Q8BH78	NP_918943|NP_918942|NP_918941|NP_918940|NP_077188	-	-	-	-	-	-	Mus musculus	Mus musculus
3500184	381921	210274	238152	229144	-	-	Taok2	Shank2	1110033K02Rik|B230344N16|MAP3K17|PSK|PSK1|TAO1|TAO2|mKIAA0881	ProSAP1|mKIAA1022	Proximity Label-MS	physical	Murtaza N (2022)	PUBMED:36417873	10090	10090	High Throughput	0.597747	-	BioID experiment|The scores are relative biotinylation enrichment scores (calculated as a percentage of the abundance fold change of the highest biotinylated prey protein)|The statistical cut-offs for the prey proteins are based on adjusted t-test p-value and significance B scores of less than 0.05, by comparing average abundances of prey proteins between the Bait-BioID samples and the luciferase…	-	BIOGRID	Q6ZQ29	-	NP_001157247|NP_001157246	Q80Z38	D3Z5K8	NP_001074839|NP_001106844	-	-	-	-	-	-	Mus musculus	Mus musculus
3500185	381921	230125	238152	230936	-	RP23-30F6.1	Taok2	Slc25a51	1110033K02Rik|B230344N16|MAP3K17|PSK|PSK1|TAO1|TAO2|mKIAA0881	9130208E07Rik|D130005A03Rik|Gm138|Mcart1	Proximity Label-MS	physical	Murtaza N (2022)	PUBMED:36417873	10090	10090	High Throughput	0.301675	-	BioID experiment|The scores are relative biotinylation enrichment scores (calculated as a percentage of the abundance fold change of the highest biotinylated prey protein)|The statistical cut-offs for the prey proteins are based on adjusted t-test p-value and significance B scores of less than 0.05, by comparing average abundances of prey proteins between the Bait-BioID samples and the luciferase…	-	BIOGRID	Q6ZQ29	-	NP_001157247|NP_001157246	Q5HZI9	-	NP_001009949	-	-	-	-	-	-	Mus musculus	Mus musculus
3500186	381921	104069	238152	222330	-	-	Taok2	Sncb	1110033K02Rik|B230344N16|MAP3K17|PSK|PSK1|TAO1|TAO2|mKIAA0881	AI838531|betaSYN	Proximity Label-MS	physical	Murtaza N (2022)	PUBMED:36417873	10090	10090	High Throughput	0.209943	-	BioID experiment|The scores are relative biotinylation enrichment scores (calculated as a percentage of the abundance fold change of the highest biotinylated prey protein)|The statistical cut-offs for the prey proteins are based on adjusted t-test p-value and significance B scores of less than 0.05, by comparing average abundances of prey proteins between the Bait-BioID samples and the luciferase…	-	BIOGRID	Q6ZQ29	-	NP_001157247|NP_001157246	Q91ZZ3	-	NP_291088	-	-	-	-	-	-	Mus musculus	Mus musculus
3500187	381921	234214	238152	231503	-	-	Taok2	Sorbs2	1110033K02Rik|B230344N16|MAP3K17|PSK|PSK1|TAO1|TAO2|mKIAA0881	2010203O03Rik|9430041O17Rik|A530071H08|Argbp2|mKIAA0777	Proximity Label-MS	physical	Murtaza N (2022)	PUBMED:36417873	10090	10090	High Throughput	0.28543	-	BioID experiment|The scores are relative biotinylation enrichment scores (calculated as a percentage of the abundance fold change of the highest biotinylated prey protein)|The statistical cut-offs for the prey proteins are based on adjusted t-test p-value and significance B scores of less than 0.05, by comparing average abundances of prey proteins between the Bait-BioID samples and the luciferase…	-	BIOGRID	Q6ZQ29	-	NP_001157247|NP_001157246	Q3UTJ2	D3Z080|B9EKP8|B7ZWM6	NP_001297637|NP_001297636|NP_001192148|NP_766340	-	-	-	-	-	-	Mus musculus	Mus musculus
3500188	381921	56013	238152	207768	-	RP23-157O10.7	Taok2	Srcin1	1110033K02Rik|B230344N16|MAP3K17|PSK|PSK1|TAO1|TAO2|mKIAA0881	P140|SNIP|mKIAA1684|p140Cap	Proximity Label-MS	physical	Murtaza N (2022)	PUBMED:36417873	10090	10090	High Throughput	0.301491	-	BioID experiment|The scores are relative biotinylation enrichment scores (calculated as a percentage of the abundance fold change of the highest biotinylated prey protein)|The statistical cut-offs for the prey proteins are based on adjusted t-test p-value and significance B scores of less than 0.05, by comparing average abundances of prey proteins between the Bait-BioID samples and the luciferase…	-	BIOGRID	Q6ZQ29	-	NP_001157247|NP_001157246	Q9QWI6	B1AQX9|B1AQX7	NP_061361	-	-	-	-	-	-	Mus musculus	Mus musculus
3500189	381921	240057	238152	232153	-	-	Taok2	Syngap1	1110033K02Rik|B230344N16|MAP3K17|PSK|PSK1|TAO1|TAO2|mKIAA0881	Gm1963|Syngap	Proximity Label-MS	physical	Murtaza N (2022)	PUBMED:36417873	10090	10090	High Throughput	0.337498	-	BioID experiment|The scores are relative biotinylation enrichment scores (calculated as a percentage of the abundance fold change of the highest biotinylated prey protein)|The statistical cut-offs for the prey proteins are based on adjusted t-test p-value and significance B scores of less than 0.05, by comparing average abundances of prey proteins between the Bait-BioID samples and the luciferase…	-	BIOGRID	Q6ZQ29	-	NP_001157247|NP_001157246	F6SEU4	-	NP_001268420	-	-	-	-	-	-	Mus musculus	Mus musculus
3500190	381921	77097	238152	218515	-	RP23-276H1.1	Taok2	Tanc2	1110033K02Rik|B230344N16|MAP3K17|PSK|PSK1|TAO1|TAO2|mKIAA0881	3526402J09Rik|5730590C14Rik	Proximity Label-MS	physical	Murtaza N (2022)	PUBMED:36417873	10090	10090	High Throughput	0.322551	-	BioID experiment|The scores are relative biotinylation enrichment scores (calculated as a percentage of the abundance fold change of the highest biotinylated prey protein)|The statistical cut-offs for the prey proteins are based on adjusted t-test p-value and significance B scores of less than 0.05, by comparing average abundances of prey proteins between the Bait-BioID samples and the luciferase…	-	BIOGRID	Q6ZQ29	-	NP_001157247|NP_001157246	A2A690	-	NP_851416	-	-	-	-	-	-	Mus musculus	Mus musculus
3500191	381921	381921	238152	238152	-	-	Taok2	Taok2	1110033K02Rik|B230344N16|MAP3K17|PSK|PSK1|TAO1|TAO2|mKIAA0881	1110033K02Rik|B230344N16|MAP3K17|PSK|PSK1|TAO1|TAO2|mKIAA0881	Proximity Label-MS	physical	Murtaza N (2022)	PUBMED:36417873	10090	10090	High Throughput	1	-	BioID experiment|The scores are relative biotinylation enrichment scores (calculated as a percentage of the abundance fold change of the highest biotinylated prey protein)|The statistical cut-offs for the prey proteins are based on adjusted t-test p-value and significance B scores of less than 0.05, by comparing average abundances of prey proteins between the Bait-BioID samples and the luciferase…	-	BIOGRID	Q6ZQ29	-	NP_001157247|NP_001157246	Q6ZQ29	-	NP_001157247|NP_001157246	-	-	-	-	-	-	Mus musculus	Mus musculus
3500192	381921	21872	238152	204209	-	-	Taok2	Tjp1	1110033K02Rik|B230344N16|MAP3K17|PSK|PSK1|TAO1|TAO2|mKIAA0881	ZO1	Proximity Label-MS	physical	Murtaza N (2022)	PUBMED:36417873	10090	10090	High Throughput	0.503962	-	BioID experiment|The scores are relative biotinylation enrichment scores (calculated as a percentage of the abundance fold change of the highest biotinylated prey protein)|The statistical cut-offs for the prey proteins are based on adjusted t-test p-value and significance B scores of less than 0.05, by comparing average abundances of prey proteins between the Bait-BioID samples and the luciferase…	-	BIOGRID	Q6ZQ29	-	NP_001157247|NP_001157246	P39447	B9EHJ3	NP_001157046|NP_033412	-	-	-	-	-	-	Mus musculus	Mus musculus
3500193	381921	74383	238152	216707	-	-	Taok2	Ubap2l	1110033K02Rik|B230344N16|MAP3K17|PSK|PSK1|TAO1|TAO2|mKIAA0881	3110083O19Rik|4932431F02Rik|A430103N23Rik|C77168|Nice-4|mKIAA0144	Proximity Label-MS	physical	Murtaza N (2022)	PUBMED:36417873	10090	10090	High Throughput	0.296057	-	BioID experiment|The scores are relative biotinylation enrichment scores (calculated as a percentage of the abundance fold change of the highest biotinylated prey protein)|The statistical cut-offs for the prey proteins are based on adjusted t-test p-value and significance B scores of less than 0.05, by comparing average abundances of prey proteins between the Bait-BioID samples and the luciferase…	-	BIOGRID	Q6ZQ29	-	NP_001157247|NP_001157246	Q80X50	Q8BJ53	NP_082751|NP_001159458|NP_001159460|NP_705693|NP_001159455|NP_001159456|NP_001159457|NP_001159459	-	-	-	-	-	-	Mus musculus	Mus musculus
3500194	381921	22375	238152	204543	-	-	Taok2	Wars	1110033K02Rik|B230344N16|MAP3K17|PSK|PSK1|TAO1|TAO2|mKIAA0881	TrpRS|WRS	Proximity Label-MS	physical	Murtaza N (2022)	PUBMED:36417873	10090	10090	High Throughput	0.222821	-	BioID experiment|The scores are relative biotinylation enrichment scores (calculated as a percentage of the abundance fold change of the highest biotinylated prey protein)|The statistical cut-offs for the prey proteins are based on adjusted t-test p-value and significance B scores of less than 0.05, by comparing average abundances of prey proteins between the Bait-BioID samples and the luciferase…	-	BIOGRID	Q6ZQ29	-	NP_001157247|NP_001157246	P32921	Q3U6U7	NP_001157786|NP_001157960|NP_035840	-	-	-	-	-	-	Mus musculus	Mus musculus
3500195	381921	22627	238152	204619	-	RP23-78H4.1	Taok2	Ywhae	1110033K02Rik|B230344N16|MAP3K17|PSK|PSK1|TAO1|TAO2|mKIAA0881	AU019196	Proximity Label-MS	physical	Murtaza N (2022)	PUBMED:36417873	10090	10090	High Throughput	0.294814	-	BioID experiment|The scores are relative biotinylation enrichment scores (calculated as a percentage of the abundance fold change of the highest biotinylated prey protein)|The statistical cut-offs for the prey proteins are based on adjusted t-test p-value and significance B scores of less than 0.05, by comparing average abundances of prey proteins between the Bait-BioID samples and the luciferase…	-	BIOGRID	Q6ZQ29	-	NP_001157247|NP_001157246	P62259	Q5SS40	NP_033562	-	-	-	-	-	-	Mus musculus	Mus musculus
3500196	381921	22628	238152	204620	-	-	Taok2	Ywhag	1110033K02Rik|B230344N16|MAP3K17|PSK|PSK1|TAO1|TAO2|mKIAA0881	14-3-3gamma|D7Bwg1348e	Proximity Label-MS	physical	Murtaza N (2022)	PUBMED:36417873	10090	10090	High Throughput	0.285605	-	BioID experiment|The scores are relative biotinylation enrichment scores (calculated as a percentage of the abundance fold change of the highest biotinylated prey protein)|The statistical cut-offs for the prey proteins are based on adjusted t-test p-value and significance B scores of less than 0.05, by comparing average abundances of prey proteins between the Bait-BioID samples and the luciferase…	-	BIOGRID	Q6ZQ29	-	NP_001157247|NP_001157246	P61982	A8IP69	NP_061359	-	-	-	-	-	-	Mus musculus	Mus musculus

## Sheet: Human unique
TAOK2 interactors (human) from BioGRID	Unique significant DEGs in neurons of Taok2 cKO	Overlap
TAOK2	Hecw2	CLMN
MAP3K7	Nav3
STK25	Sgcz
LTBR	Ptprd
MAPRE1	R3hdm1
MAP2K3	Nectin3
MAP2K6	Kcnd2
SLC39A8	Unc5d
KCNS3	Myo1b
NMUR2	Cnksr2
FAM206A	Col26a1
PCDHB16	Mef2c
TH	Plcb1
ZDHHC1	Hunk
EGLN3	Gabrg3
ESR2	Kcnt2
IGF1R	Scn1a
PIM1	Kcnma1
LTC4S	Rasgef1b
CKM	Myo16
LMBR1L	Adam23
SQSTM1	Pdzrn3
MAPRE3	Slc2a13
CIDEB	Fmn1
TNFAIP3	Arhgap15
ESR1	Rassf3
CIC	Sntg1
EMD	Flrt2
KRAS	Cadps2
SEC61B	Vgll4
SEC62	Pde8b
SYNE3	Arhgap6
PBXIP1	Peg3
BTNL9	Map3k5
BSCL2	Arhgap42
CD6	Rnf144b
IL17RA	Tmem132d
CLMN	Slit2
MAGEA9	Lrtm1
PDE3A	Gpc5
C3orf52	Frmd5
PIPSL	Ranbp17
MCAT	Tmtc1
PDE2A	Zfp40
CDC42	Scn2a
ORF9c	Gtf2a1
ZRANB1	Pde7b
TAOK3	Grm3
STK26	Ppm1l
AURKC	Slc4a4
RAF1	Nln
TOP3B	Farp1
TEX2	Tcf25
MEN1	Hs6st3
TUBB	Robo2
TUBA1A	Mtus2
KLHL12	Ttll7
RCHY1	Mkx
USF1	Hdac9
KRTAP6-3	Arfgef3
HIST1H2AJ	Ptn
S100A7	Sgtb
AIP	Ndrg3
CTSA	Ddx17
GLB1	Lama2
HADHA	Drp2
PIP4K2A	Cdh20
ALDH18A1	Adcy8
HADHB	Cux1
PIP4K2B	Lmtk2
PLOD1	Nell1
TAOK1	Pak7
KLHL36	Trpm3
PIP4K2C	Astn2
FAM172A	Arap2
PDCD10	Slc9a9
STK24	Abi3bp
	Prr16
	Tenm3
	Xylt1
	Nkain2
	Xkr4
	Ndst4
	Klhl14
	Lrrtm4
	Garnl3
	Meis2
	Esrrg
	E130114P18Rik
	Bmpr1b
	Mgat4c
	Galntl6
	2210408I21Rik
	Nfia
	Gria2
	Oprm1
	Kcnip4
	Ntm
	Itgb8
	Lrrc4c
	Nrg1
	Pcdh9
	Rims1
	Lcorl
	Rdx
	C530008M17Rik
	Zfp804b
	Cdh18
	Rxfp1
	Nyap2
	Pcdh10
	Lmo4
	Egr1
	Lhfpl3
	Dpp10
	Marchf1
	Khdrbs2
	Kirrel3
	Adam12
	Ldb2
	Nkain3
	Gria4
	Prkg1
	Tenm2
	Kctd8
	Alcam
	Shisa9
	St6galnac3
	Ncam2
	Timm44
	A830018L16Rik
	Ptprt
	Gda
	Lrrn3
	Clmn
	Cadm1
	Zfhx3
	Camk1d
	Pde1a
	Tnr
	Caln1
	Ryr2
	Gria1
	Fam155a
	Cdh13
	Myt1l
	Prkag2
	Large1
	Wipf3
	Mical2
	Cacna1c
	Cpne6
	Spred2
	Sntb2
	Slc7a14
	Rbfox2
	Smad3
	Fkbp5
	Dnajc1
	Pkp2
	Synpr
	Ntrk3
	Lzts1
	Cdh9
	Sorcs3
	Serpinb8
	Adcy9
	Zmiz1
	Btbd9
	Gsg1l
	Spred1
	Kcnip3
	Gm1043
	Trim2
	Traip
	Tenm4
	Hlf
	Cdh4
	Ppm1h
	Robo3
	Pdzd2
	Pbx1
	Sgsm1
	Syn3
	Col4a2
	Prkcg
	Luzp2
	Grm1
	Klhl3
	Col4a1
	Ankrd6
	Cacnb2
	Smoc2
	Ly6h
	Gfod1
	Rapgef6
	Exoc6b
	Maml3
	Sorcs1
	Baiap2
	Galnt9
	Igsf9b
	Rapgef2
	Fkbp1a
	Tmem108
	Cpe
	Nuak1
	Zbtb16
	Dlgap2
	Cdyl2
	Mnat1
	Fgf1
	Pde10a
	Camk2a
	Slc17a7
	Sv2b
	Ankrd33b
	Homer1
	Plcl2
	Grin2b
	Arhgap26
	Ahi1
	Gm12394
	Ptpn9
	Pigk
	Etv5
	Pde4a
	Nrxn2
	Kcnd3
	Slc6a17
	Lyst
	Phf21b
	Atp6v0b
	4930578G10Rik
	Zmynd8
	Sh3gl2
	Itga8
	Dlgap1
	Auts2
	Scube1
	Nlk
	Dock4
	Tshz3
	Unc13b
	Galnt18
	Rora
	Ctnna3
	Shisa6
	Olfm3
	Adgrl3
	Gfra1
	Grin3a
	Tmcc3
	Nr1d2
	Tmem163
	Epha5
	Grin2a
	Dscaml1
	Ptk2b
	Iqgap2
	Dkk3
	Cmss1
	Aff3
	Grm5
	Ptprg
	Sdk2
	Enox1
	Rnf169
	Per2
	Lrrn2
	Sorcs2
	Reln
	Smpd3
	Ccnd2
	Il1rapl2
	Zmat4
	Ryr3
	Dgki
	Bach2
	Tbc1d4
	Cnr1
	Kcnip2
	Camkk2
	Ece1
	Pcsk2
	Kazn
	Nrgn
	Sox6
	Cadm2
	Runx1t1
	Mpped2
	Tcf4

## Sheet: Mouse unique
TAOK2 interactors (mouse) from BioGRID	Unique significant DEGs in neurons of Taok2 cKO	Overlap
Taok2	Hecw2	Cnksr2
Shank3	Nav3	Ndrg3
Tnik	Sgcz	Gria2
CLU	Ptprd	Grin2b
EIF4G1	R3hdm1
UPF1	Nectin3
RCOR3	Kcnd2
CHMP4B	Unc5d
PPP1R18	Myo1b
Lphn3	Cnksr2
Mllt4	Col26a1
Arhgap39	Mef2c
Atl1	Plcb1
Basp1	Hunk
Bcr	Gabrg3
Cnksr2	Kcnt2
Cnot2	Scn1a
Cpsf6	Kcnma1
Cs	Rasgef1b
Ctnnd2	Myo16
Dhrs1	Adam23
Dlg3	Pdzrn3
Dlg4	Slc2a13
Dlgap3	Fmn1
Dlst	Arhgap15
Dnaja3	Rassf3
Dnajb2	Sntg1
Dsg1b	Flrt2
Dsp	Cadps2
Dvl1	Vgll4
Dvl2	Pde8b
Dvl3	Arhgap6
Eef1b2	Peg3
Eif4g3	Map3k5
Elavl4	Arhgap42
Fbxo41	Rnf144b
Gabra2	Tmem132d
Gabrb3	Slit2
Gabrg2	Lrtm1
Gphn	Gpc5
Gprasp1	Frmd5
Gria2	Ranbp17
Grin1	Tmtc1
Grin2b	Zfp40
H3f3c	Scn2a
Hist1h1c	Gtf2a1
Hist1h2bp	Pde7b
Hist1h4h	Grm3
Hist2h2aa1	Ppm1l
Hmgcs1	Slc4a4
Hnrnpll	Nln
Hsbp1	Farp1
Idh3a	Tcf25
Iqsec1	Hs6st3
Kcnb2	Robo2
Kctd16	Mtus2
Lrrc7	Ttll7
Map2	Mkx
Map4	Hdac9
Mapk8ip3	Arfgef3
Marcks	Ptn
Mccc2	Sgtb
Mib2	Ndrg3
Mink1	Ddx17
Nav1	Lama2
Nckap1	Drp2
Ndrg3	Cdh20
Nedd4l	Adcy8
Oxct1	Cux1
Pdha1	Lmtk2
Pkm	Nell1
Lppr4	Pak7
Ppp1r9b	Trpm3
Prnp	Astn2
Pura	Arap2
Gnb2l1	Slc9a9
Ranbp2	Abi3bp
Rangap1	Prr16
Rbm39	Tenm3
Rpl10	Xylt1
Rpl13a	Nkain2
Rpl14	Xkr4
Rps21	Ndst4
Rrbp1	Klhl14
Rtn4	Lrrtm4
Shank2	Garnl3
Slc25a51	Meis2
Sncb	Esrrg
Sorbs2	E130114P18Rik
Srcin1	Bmpr1b
Syngap1	Mgat4c
Tanc2	Galntl6
Tjp1	2210408I21Rik
Ubap2l	Nfia
Wars	Gria2
Ywhae	Oprm1
Ywhag	Kcnip4
	Ntm
	Itgb8
	Lrrc4c
	Nrg1
	Pcdh9
	Rims1
	Lcorl
	Rdx
	C530008M17Rik
	Zfp804b
	Cdh18
	Rxfp1
	Nyap2
	Pcdh10
	Lmo4
	Egr1
	Lhfpl3
	Dpp10
	Marchf1
	Khdrbs2
	Kirrel3
	Adam12
	Ldb2
	Nkain3
	Gria4
	Prkg1
	Tenm2
	Kctd8
	Alcam
	Shisa9
	St6galnac3
	Ncam2
	Timm44
	A830018L16Rik
	Ptprt
	Gda
	Lrrn3
	Clmn
	Cadm1
	Zfhx3
	Camk1d
	Pde1a
	Tnr
	Caln1
	Ryr2
	Gria1
	Fam155a
	Cdh13
	Myt1l
	Prkag2
	Large1
	Wipf3
	Mical2
	Cacna1c
	Cpne6
	Spred2
	Sntb2
	Slc7a14
	Rbfox2
	Smad3
	Fkbp5
	Dnajc1
	Pkp2
	Synpr
	Ntrk3
	Lzts1
	Cdh9
	Sorcs3
	Serpinb8
	Adcy9
	Zmiz1
	Btbd9
	Gsg1l
	Spred1
	Kcnip3
	Gm1043
	Trim2
	Traip
	Tenm4
	Hlf
	Cdh4
	Ppm1h
	Robo3
	Pdzd2
	Pbx1
	Sgsm1
	Syn3
	Col4a2
	Prkcg
	Luzp2
	Grm1
	Klhl3
	Col4a1
	Ankrd6
	Cacnb2
	Smoc2
	Ly6h
	Gfod1
	Rapgef6
	Exoc6b
	Maml3
	Sorcs1
	Baiap2
	Galnt9
	Igsf9b
	Rapgef2
	Fkbp1a
	Tmem108
	Cpe
	Nuak1
	Zbtb16
	Dlgap2
	Cdyl2
	Mnat1
	Fgf1
	Pde10a
	Camk2a
	Slc17a7
	Sv2b
	Ankrd33b
	Homer1
	Plcl2
	Grin2b
	Arhgap26
	Ahi1
	Gm12394
	Ptpn9
	Pigk
	Etv5
	Pde4a
	Nrxn2
	Kcnd3
	Slc6a17
	Lyst
	Phf21b
	Atp6v0b
	4930578G10Rik
	Zmynd8
	Sh3gl2
	Itga8
	Dlgap1
	Auts2
	Scube1
	Nlk
	Dock4
	Tshz3
	Unc13b
	Galnt18
	Rora
	Ctnna3
	Shisa6
	Olfm3
	Adgrl3
	Gfra1
	Grin3a
	Tmcc3
	Nr1d2
	Tmem163
	Epha5
	Grin2a
	Dscaml1
	Ptk2b
	Iqgap2
	Dkk3
	Cmss1
	Aff3
	Grm5
	Ptprg
	Sdk2
	Enox1
	Rnf169
	Per2
	Lrrn2
	Sorcs2
	Reln
	Smpd3
	Ccnd2
	Il1rapl2
	Zmat4
	Ryr3
	Dgki
	Bach2
	Tbc1d4
	Cnr1
	Kcnip2
	Camkk2
	Ece1
	Pcsk2
	Kazn
	Nrgn
	Sox6
	Cadm2
	Runx1t1
	Mpped2
	Tcf4

## Sheet: Overlap
humnan Official Symbol Interactor	HUMAN	MOUSE
TAOK2	Clmn	Cnksr2
MAP3K7		Gria2
STK25		Grin2b
LTBR		Ndrg3
MAPRE1
MAP2K3
MAP2K6
SLC39A8
KCNS3
NMUR2
FAM206A
PCDHB16
TH
ZDHHC1
EGLN3
ESR2
IGF1R
PIM1
LTC4S
CKM
LMBR1L
SQSTM1
MAPRE3
CIDEB
TNFAIP3
ESR1
CIC
EMD
KRAS
SEC61B
SEC62
SYNE3
PBXIP1
BTNL9
BSCL2
CD6
IL17RA
CLMN
MAGEA9
PDE3A
C3orf52
PIPSL
MCAT
PDE2A
CDC42
ORF9c
ZRANB1
TAOK3
STK26
AURKC
RAF1
TOP3B
TEX2
MEN1
TUBB
TUBA1A
KLHL12
RCHY1
USF1
KRTAP6-3
HIST1H2AJ
S100A7
AIP
CTSA
GLB1
HADHA
PIP4K2A
ALDH18A1
HADHB
PIP4K2B
PLOD1
TAOK1
KLHL36
PIP4K2C
FAM172A
PDCD10
STK24

## Sheet: Legend
Legend
Physical TAOK2 interactors extracted from the BioGRID database are highlighted in yellow if they are differentially expressed in neurons of Taok2 cKO.
