# Supplementary material for: TAOK2 controls synaptic plasticity and anxiety via ERK and calcium signaling
Source: iScience. 2025 Oct 9;28(11):113712. doi: 10.1016/j.isci.2025.113712 (PMC12590003; doi:10.1016/j.isci.2025.113712)
Supplement: Table S7. Comparison of DEGs from bulk RNA-seq and snRNA-seq, related to Figure S7 [file mmc8.xlsx]

## Sheet: DEGs Murtaza et al
gene	Base Mean	Log2FC	StdErr	Wald Stats	p-value	adj.p-value
Rpl30	3421.56	-0.743894	0.0658004	-11.3053	1.24e-29	1.46e-25
Taok2	6097.87	-0.608295	0.0551015	-11.0395	2.46e-28	1.46e-24
Gm12191	466.494	1.06966	0.103782	10.3068	6.57e-25	2.59e-21
Gfap	9933.4	-0.490124	0.0491019	-9.98177	1.83e-23	5.42e-20
A330023F24Rik	1788.87	0.826249	0.0895931	9.22223	2.91e-20	6.89e-17
Tma7-Ps	453.475	-0.690646	0.0898932	-7.68296	1.55e-14	3.07e-11
Snhg11	71278.8	0.420967	0.056005	7.5166	5.62e-14	9.51e-11
Coro6	1024.91	0.555744	0.0803015	6.92072	4.49e-12	5.91e-09
Entpd6	1447.94	0.602424	0.0896762	6.71777	1.85e-11	2.18e-08
Zbtb16	2149.22	0.543506	0.0823434	6.60048	4.1e-11	4.41e-08
Kmt2D	4741.29	0.375613	0.0574113	6.54249	6.05e-11	5.97e-08
Rps14	13995.3	-0.413016	0.0638088	-6.47271	9.63e-11	8.77e-08
Rpl13A	7405.49	-0.407837	0.0632285	-6.45021	1.12e-10	9.45e-08
Robo3	1636.75	0.565849	0.0893231	6.33486	2.38e-10	1.88e-07
Rpl31	7606.33	-0.357656	0.0568529	-6.2909	3.16e-10	2.34e-07
Myoc	777.051	-0.598128	0.0958977	-6.23715	4.46e-10	3.1e-07
Uqcc2	2820.78	-0.386321	0.0629916	-6.1329	8.63e-10	5.38e-07
Trank1	19487.9	0.379842	0.0624417	6.08315	1.18e-09	6.98e-07
Rpl35	4212.91	-0.364219	0.0602264	-6.0475	1.47e-09	8.29e-07
Igf2	4593.1	-0.403123	0.0673347	-5.98685	2.14e-09	1.15e-06
Flnb	3074.31	0.395866	0.0664395	5.95829	2.55e-09	1.31e-06
Rpl41	10784.4	-0.393365	0.0661818	-5.94371	2.79e-09	1.37e-06
Igfbp2	1790.81	-0.378049	0.0639459	-5.91202	3.38e-09	1.6e-06
Sik2	871.845	0.461266	0.0788874	5.84715	5e-09	2.28e-06
Rps3	12777.7	-0.347946	0.0604738	-5.75366	8.73e-09	3.83e-06
Rps15	10085.8	-0.312675	0.0547582	-5.7101	1.13e-08	4.61e-06
Rps19	4039.47	-0.315718	0.0552357	-5.71584	1.09e-08	4.61e-06
Myeov2	2206.6	-0.36673	0.0647494	-5.66383	1.48e-08	5.84e-06
Lnpep	2486.03	0.404799	0.0718436	5.63444	1.76e-08	6.5e-06
Satb2	3693.46	0.334611	0.0593757	5.63549	1.75e-08	6.5e-06
Rps11	6385.99	-0.309073	0.0554101	-5.57792	2.43e-08	8.48e-06
Leng8	8230.75	0.372896	0.0669711	5.56802	2.58e-08	8.72e-06
Kmt2A	6290.41	0.317942	0.0573144	5.54734	2.9e-08	9.54e-06
Vegfa	3155.05	0.313126	0.0565196	5.54013	3.02e-08	9.67e-06
Pfdn5	4188.36	-0.330692	0.0599787	-5.5135	3.52e-08	1.1e-05
Tmem181B-Ps	5581.99	0.311174	0.0565275	5.50482	3.7e-08	1.12e-05
Dbi	3204.1	-0.298326	0.0548096	-5.44296	5.24e-08	1.55e-05
Fam107A	10131	0.281177	0.0520912	5.39778	6.75e-08	1.9e-05
Rpsa	14699.9	-0.266517	0.049432	-5.39158	6.98e-08	1.92e-05
Rpl35A	2727.19	-0.328183	0.0612093	-5.36165	8.25e-08	2.22e-05
Rpl19	11234.9	-0.295709	0.0558464	-5.29504	1.19e-07	2.97e-05
Rpl32	5000.07	-0.318903	0.0602711	-5.29115	1.22e-07	2.97e-05
Rps7	7385.23	-0.327289	0.0618829	-5.28884	1.23e-07	2.97e-05
Brk1	8995.35	-0.254962	0.0483468	-5.2736	1.34e-07	3.17e-05
Ppp1Ca	9339.36	-0.277165	0.0526776	-5.26154	1.43e-07	3.32e-05
Col19A1	2036.59	0.40013	0.0761306	5.25584	1.47e-07	3.36e-05
Srrm2	23358.9	0.33935	0.0650076	5.22016	1.79e-07	3.92e-05
Ryr2	11699.8	0.297731	0.0570293	5.22067	1.78e-07	3.92e-05
Eef1A1	56755.5	-0.264439	0.0507644	-5.20914	1.9e-07	4.07e-05
Snrpd2	2665	-0.342031	0.0656946	-5.20638	1.93e-07	4.07e-05
Eif3H	4910.29	-0.322861	0.0625028	-5.16554	2.4e-07	4.81e-05
Fn1	3157.58	0.399663	0.0779332	5.12827	2.92e-07	5.68e-05
Dst	21539.2	0.324943	0.0635194	5.11566	3.13e-07	5.97e-05
Epas1	6123.65	0.295303	0.057769	5.1118	3.19e-07	6e-05
Pkd1	5214.49	0.284286	0.05594	5.08198	3.74e-07	6.91e-05
H3F3A	2799.69	-0.2924	0.057642	-5.07269	3.92e-07	7.14e-05
Ncoa3	2286.6	0.305241	0.0603089	5.06129	4.16e-07	7.36e-05
Zfc3H1	3363.64	0.372189	0.0739145	5.03539	4.77e-07	8.2e-05
Eef1G	8830.17	-0.249899	0.0496319	-5.03504	4.78e-07	8.2e-05
Rgs11	1196.74	0.359398	0.0715877	5.02038	5.16e-07	8.6e-05
Mien1	2374.59	-0.308321	0.0615571	-5.0087	5.48e-07	9.01e-05
Plekha6	4508.87	0.297379	0.0596935	4.98177	6.3e-07	0.000100394
Rpl3	18608.2	-0.275663	0.0553028	-4.98461	6.21e-07	0.000100394
Rpl18	4227.26	-0.297179	0.0598225	-4.96768	6.78e-07	0.000105562
Mir124A-1Hg	6185.3	0.330336	0.0665423	4.9643	6.89e-07	0.000106021
Rps12	2864.02	-0.339908	0.0685812	-4.9563	7.18e-07	0.000109064
Smg1	9901.38	0.313738	0.063805	4.91715	8.78e-07	0.000131611
Rps16	5601.15	-0.304727	0.0620306	-4.91252	8.99e-07	0.000133069
Strbp	14062.2	0.244291	0.0497957	4.90586	9.3e-07	0.000135966
Firre	3102.07	0.281436	0.0575217	4.89268	9.95e-07	0.000143625
Man2A1	1688.7	0.333914	0.0683142	4.88792	1.02e-06	0.000145374
Hif3A	376.53	0.459606	0.0942481	4.87656	1.08e-06	0.000152164
Gpx4	8376.34	-0.284519	0.0585141	-4.8624	1.16e-06	0.000161541
Sod1	5714.66	-0.285124	0.058673	-4.85954	1.18e-06	0.000161987
Cox4I1	23507.7	-0.319359	0.0659531	-4.84221	1.28e-06	0.000174748
Grcc10	3446.51	-0.330071	0.0683335	-4.8303	1.36e-06	0.000183426
Prdx2	8601.83	-0.266182	0.0552935	-4.81397	1.48e-06	0.000194647
Rpl37	4263.61	-0.270248	0.0562661	-4.80303	1.56e-06	0.000203336
Crebbp	2628.8	0.309079	0.0644377	4.79656	1.61e-06	0.00020773
Ndufb8	4613.18	-0.260443	0.0545335	-4.77583	1.79e-06	0.000225425
Mfge8	5260.44	-0.266059	0.0557356	-4.7736	1.81e-06	0.000225538
Pkig	2739.77	-0.270719	0.0569012	-4.7577	1.96e-06	0.000241495
Zfp445	10323.8	0.247648	0.0520872	4.75448	1.99e-06	0.000242329
Rps2	13137.3	-0.313644	0.0659909	-4.75284	2.01e-06	0.000242329
Zcchc12	2206.72	-0.372379	0.078396	-4.74997	2.03e-06	0.000243317
Nin	3157.35	0.304457	0.0643434	4.73175	2.23e-06	0.000260937
Smdt1	2984.66	-0.262578	0.0555253	-4.72898	2.26e-06	0.000261928
Igf1R	3682.46	0.301539	0.0641057	4.70378	2.55e-06	0.000290756
Mical2	14119.8	0.303744	0.0647432	4.69153	2.71e-06	0.000297286
Akap13	2074.51	0.296903	0.0635519	4.67182	2.99e-06	0.000324293
Mt3	9563.38	-0.323227	0.0692161	-4.66983	3.01e-06	0.000324471
Uqcrq	4003.15	-0.272455	0.0585468	-4.65364	3.26e-06	0.000342148
Rpl14	6355.12	-0.29444	0.0632745	-4.65338	3.27e-06	0.000342148
Rps25	5783.48	-0.273925	0.0589743	-4.64482	3.4e-06	0.000353504
Atxn2L	4853.67	0.291391	0.0628067	4.63949	3.49e-06	0.000359603
Lrrc45	1893.08	0.341178	0.0735939	4.63596	3.55e-06	0.000362634
Zfhx2	1708.62	0.305498	0.0659293	4.63372	3.59e-06	0.000363455
Adcy9	2638.37	0.291576	0.0631037	4.62058	3.83e-06	0.000380745
Tmem242	2255.8	-0.299271	0.0647644	-4.62092	3.82e-06	0.000380745
Hnrnpu	19243.2	0.213251	0.0461943	4.6164	3.9e-06	0.000385251
Rictor	3561.15	0.291986	0.0634116	4.60461	4.13e-06	0.000404351
Erbb4	1434.7	0.379649	0.0827695	4.58682	4.5e-06	0.000436771
Fam193B	3259.75	0.278948	0.0608513	4.58409	4.56e-06	0.00043891
Rpl38	2662.23	-0.308902	0.0674111	-4.58236	4.6e-06	0.000439
Cacna1I	5897.14	0.260388	0.0571601	4.55542	5.23e-06	0.000495216
Naca	6616.78	-0.264553	0.0580964	-4.55368	5.27e-06	0.000495348
Kcnc1	9338.09	0.216197	0.0475681	4.54501	5.49e-06	0.000512136
Mast4	2254.34	0.320572	0.0705837	4.54173	5.58e-06	0.000516088
Zmynd8	5641.46	0.283399	0.0624433	4.53851	5.67e-06	0.000518424
Rpl18A	6276.75	-0.233549	0.0514707	-4.53751	5.69e-06	0.000518424
Bicd2	4100.17	0.270377	0.0596991	4.52899	5.93e-06	0.000531594
Nhp2	1537.73	-0.320502	0.0707649	-4.52911	5.92e-06	0.000531594
Coa3	2316.24	-0.291283	0.064417	-4.52183	6.13e-06	0.000541811
Btg2	843.23	-0.443442	0.0980678	-4.52179	6.13e-06	0.000541811
Rps23	6917.55	-0.27138	0.0600451	-4.51961	6.2e-06	0.000543367
H2Afj	1700.74	-0.31806	0.0705531	-4.5081	6.54e-06	0.000565105
Ndufa2	2154.01	-0.295922	0.0658399	-4.49457	6.97e-06	0.00059277
Dusp1	1032.31	-0.40618	0.0903945	-4.49341	7.01e-06	0.00059277
Bsn	18923.5	0.292966	0.0652681	4.48865	7.17e-06	0.000597638
Adgrf5	1584.3	0.304969	0.0681466	4.47519	7.63e-06	0.00062044
Plec	6839.43	0.292203	0.0652846	4.47584	7.61e-06	0.00062044
Bola2	883.896	-0.340368	0.0761818	-4.46783	7.9e-06	0.000636431
Etfb	1110.05	-0.349175	0.0783045	-4.45919	8.23e-06	0.000658155
Nfasc	20462.5	0.29034	0.0651974	4.45324	8.46e-06	0.00066764
Ccdc106	1593.29	-0.291884	0.0655701	-4.45148	8.53e-06	0.000668694
Fam178A	2950.54	0.273183	0.0613937	4.44969	8.6e-06	0.000669859
Myh9	3722.63	0.272744	0.0613646	4.44465	8.8e-06	0.000681281
Srcap	5909.7	0.254032	0.0573806	4.42714	9.55e-06	0.000729418
Acap2	7173.53	0.290085	0.0659055	4.40153	1.07e-05	0.000810643
Prrc2C	10455.9	0.247535	0.0564138	4.38785	1.14e-05	0.000843014
Map7	4682.45	0.240202	0.0547463	4.38755	1.15e-05	0.000843014
Dusp7	3010.73	0.282863	0.0645878	4.37951	1.19e-05	0.00085873
Herc1	14473.6	0.222505	0.0508975	4.37163	1.23e-05	0.000874688
Pea15A	24052.4	-0.212772	0.0486624	-4.37241	1.23e-05	0.000874688
Eif3K	2595.79	-0.278794	0.0637747	-4.37154	1.23e-05	0.000874688
Lrch3	1163.63	0.309209	0.070766	4.36946	1.25e-05	0.000876973
Usmg5	5473.36	-0.269208	0.0616447	-4.36708	1.26e-05	0.000876973
Cep350	3011.45	0.295125	0.0676535	4.36231	1.29e-05	0.000891096
Rpl12	5646.22	-0.275502	0.0632089	-4.3586	1.31e-05	0.000901058
Rps10	3517.21	-0.302614	0.069619	-4.34672	1.38e-05	0.000940325
Rabac1	4420.38	-0.26055	0.0600367	-4.33984	1.43e-05	0.000964699
Dusp11	3170.62	0.292264	0.0673661	4.33845	1.43e-05	0.000965313
Ndn	8808.46	-0.269569	0.0622267	-4.33204	1.48e-05	0.000988234
Rpl4	14359.2	-0.229534	0.053042	-4.3274	1.51e-05	0.000997998
Homer1	8932.34	0.288207	0.0666354	4.32513	1.52e-05	0.00100274
Zbed6	2027.46	0.327418	0.0757463	4.32256	1.54e-05	0.00100889
Nf1	5779.24	0.254312	0.0589338	4.31521	1.59e-05	0.00103729
Tagln3	10041.3	-0.222486	0.0516037	-4.31143	1.62e-05	0.00104942
Mdm4	2237	0.274553	0.063737	4.3076	1.65e-05	0.00106197
Eml5	3701.84	0.323824	0.075304	4.30023	1.71e-05	0.00109198
Kcna1	11275	0.22137	0.051535	4.29552	1.74e-05	0.00110941
Pnn	4166.85	0.2601	0.0606038	4.29181	1.77e-05	0.00111046
Psmb6	3249.9	-0.260939	0.0607871	-4.29267	1.77e-05	0.00111046
Ndufb4	1950.08	-0.285972	0.0666328	-4.29176	1.77e-05	0.00111046
Timm8B	2759.1	-0.272662	0.0635497	-4.29053	1.78e-05	0.00111075
Nipsnap1	3090.27	-0.254116	0.0592923	-4.28581	1.82e-05	0.00112277
Nav2	3474.72	0.330341	0.0772782	4.2747	1.91e-05	0.0011596
Osbpl3	1680.71	0.322473	0.0754201	4.27568	1.91e-05	0.0011596
Raph1	3698.41	0.272734	0.063798	4.27496	1.91e-05	0.0011596
Herc2	15700.5	0.264831	0.0619937	4.2719	1.94e-05	0.0011596
Guk1	3220.57	-0.235572	0.0551432	-4.272	1.94e-05	0.0011596
Vps28	2953.39	-0.259447	0.0607639	-4.26976	1.96e-05	0.0011596
Cst3	16490	-0.26257	0.0614985	-4.26954	1.96e-05	0.0011596
Eef1B2	6003.78	-0.26529	0.0621199	-4.2706	1.95e-05	0.0011596
Birc6	8103.59	0.242929	0.0569628	4.2647	2e-05	0.00117914
A230006K03Rik	1089.9	0.350308	0.0824384	4.24933	2.14e-05	0.00124444
Atp11A	2662.61	0.253961	0.0597563	4.24994	2.14e-05	0.00124444
Hipk2	1367.94	0.350587	0.0826422	4.24223	2.21e-05	0.00127199
Map1Lc3A	6963.97	-0.204614	0.0482229	-4.24309	2.2e-05	0.00127199
Lyst	3405.57	0.306265	0.0724586	4.22675	2.37e-05	0.00134869
Fam136A	1098.9	-0.336379	0.0796008	-4.22582	2.38e-05	0.00134869
Btf3	5274.08	-0.238595	0.0566415	-4.21237	2.53e-05	0.00142479
Sepw1	24083.1	-0.246993	0.0586743	-4.20956	2.56e-05	0.00142973
Ylpm1	5789.45	0.217736	0.0517432	4.20802	2.58e-05	0.00143204
Sumo3	5691.63	-0.253051	0.0602386	-4.20081	2.66e-05	0.00147148
Clmn	4481.23	0.262234	0.0626715	4.18427	2.86e-05	0.00155593
Vti1B	6354.99	-0.219293	0.0524128	-4.18395	2.86e-05	0.00155593
Rpl15	6544.1	-0.249805	0.0596911	-4.18497	2.85e-05	0.00155593
Ywhae	40595.1	-0.204669	0.0490553	-4.17222	3.02e-05	0.00162341
Atp5H	6803.61	-0.217652	0.0522019	-4.16943	3.05e-05	0.00163598
Cdkl5	3438.03	0.296871	0.0713216	4.16243	3.15e-05	0.00167933
Zmat2	9695.87	-0.200391	0.0481864	-4.15866	3.2e-05	0.00169962
Mapk3	5240.77	-0.244027	0.0587655	-4.15256	3.29e-05	0.00173785
Zfp598	1625.21	0.282943	0.0683134	4.14184	3.45e-05	0.00180501
Nktr	6299.23	0.285255	0.0689438	4.1375	3.51e-05	0.0018216
Wnk2	5036.68	0.254633	0.0615398	4.1377	3.51e-05	0.0018216
Zfp871	6749.51	0.239573	0.0579139	4.13671	3.52e-05	0.0018216
Rnf213	727.741	0.345493	0.0835912	4.13313	3.58e-05	0.00183812
Fat3	5422.21	0.267657	0.0647858	4.13141	3.61e-05	0.00183812
Cox7C	5479.42	-0.22204	0.0537542	-4.13066	3.62e-05	0.00183812
Slc22A6	283.262	-0.430522	0.104219	-4.13092	3.61e-05	0.00183812
Zmiz1	4967.66	0.247508	0.0600552	4.12134	3.77e-05	0.00190593
Per2	1873.08	0.340868	0.0828293	4.1153	3.87e-05	0.00194818
Slc13A3	836.442	-0.360326	0.0875887	-4.11384	3.89e-05	0.00195223
Psmb7	6964.93	-0.208189	0.0506316	-4.11183	3.93e-05	0.00196099
2410015M20Rik	1701	-0.287663	0.07004	-4.10712	4.01e-05	0.00199303
Shank2	6611.73	0.297706	0.0726795	4.09615	4.2e-05	0.00207207
Fau	5149.64	-0.284808	0.0695617	-4.09432	4.23e-05	0.00207207
Tanc2	10312.8	0.233208	0.0570355	4.08882	4.34e-05	0.00210387
Ddx17	25832.5	0.216011	0.0529487	4.07963	4.51e-05	0.00217103
Ergic3	3747.26	-0.237241	0.0581522	-4.07966	4.51e-05	0.00217103
Serpinb8	497.203	0.410944	0.100764	4.0783	4.54e-05	0.00217462
Rpl7	8338.43	-0.229122	0.0562082	-4.0763	4.58e-05	0.002178
Eif5A	11897.8	-0.211199	0.0518507	-4.07322	4.64e-05	0.00219595
Cacna1A	8048.61	0.260839	0.064065	4.07147	4.67e-05	0.00220369
Rreb1	1047.05	0.293417	0.0720831	4.07054	4.69e-05	0.00220375
Nav1	8180.4	0.257423	0.0632807	4.06795	4.74e-05	0.00221955
Zscan26	3499.09	0.257097	0.0632268	4.06627	4.78e-05	0.00222685
Prex2	5877.58	0.269353	0.0662944	4.06299	4.84e-05	0.00224071
Nfat5	5484.3	0.262433	0.0645873	4.06322	4.84e-05	0.00224071
Atp6V1F	3971	-0.227127	0.0559692	-4.05807	4.95e-05	0.00227075
Ypel1	1838.76	-0.290933	0.0717233	-4.05632	4.99e-05	0.0022789
Tnr	3906.48	0.31311	0.0772256	4.05448	5.02e-05	0.00228809
Vwa5B2	1915.17	0.3098	0.0765947	4.04467	5.24e-05	0.00230627
Cdyl2	1166.82	0.301342	0.0744643	4.0468	5.19e-05	0.00230627
Vps13C	3945.79	0.268728	0.066384	4.04808	5.16e-05	0.00230627
Cox7A2L	5187.01	-0.25945	0.0640459	-4.05099	5.1e-05	0.00230627
Vtn	2297.52	-0.264243	0.0652784	-4.04793	5.17e-05	0.00230627
Tmem160	1133.36	-0.29391	0.0726022	-4.04822	5.16e-05	0.00230627
Fmc1	495.844	-0.361079	0.0892717	-4.04472	5.24e-05	0.00230627
Atxn7	1484.44	0.286413	0.0708548	4.04225	5.29e-05	0.00232155
Lrp6	2693.91	0.262048	0.0649147	4.03681	5.42e-05	0.00234988
Rpl27A	7664.27	-0.243508	0.0603417	-4.03549	5.45e-05	0.00235458
Ccar1	3181.7	0.287958	0.0715046	4.02713	5.65e-05	0.00242217
Kndc1	5140.85	0.243758	0.0605259	4.02733	5.64e-05	0.00242217
D630045J12Rik	3162.31	0.277164	0.0688599	4.02504	5.7e-05	0.00243487
Shisa7	5848.1	0.252504	0.0627624	4.02318	5.74e-05	0.00244544
Ice1	6563.53	0.242482	0.0602942	4.02164	5.78e-05	0.00245258
Syt2	1160.67	0.327897	0.0816717	4.01482	5.95e-05	0.00250294
Celsr3	4302.83	0.290655	0.0724474	4.01194	6.02e-05	0.00250294
Chd9	3724.53	0.264382	0.0658896	4.01251	6.01e-05	0.00250294
Atp2B2	32447.8	0.220879	0.055043	4.01284	6e-05	0.00250294
Bex3	5918.7	-0.229267	0.0571325	-4.0129	6e-05	0.00250294
Rplp1	13879.4	-0.267839	0.0667797	-4.01078	6.05e-05	0.00250294
Rpl27	3288.93	-0.245103	0.061183	-4.00606	6.17e-05	0.00253819
Rpl10	5589.15	-0.221436	0.0553515	-4.00055	6.32e-05	0.00258068
Golga4	6071.15	0.228614	0.0573726	3.98473	6.76e-05	0.00272065
Scn8A	18668	0.2208	0.0553904	3.98624	6.71e-05	0.00272065
Arpc4	5339.03	-0.211887	0.0531654	-3.98542	6.74e-05	0.00272065
Mybpc1	228.093	0.412672	0.10363	3.98216	6.83e-05	0.00274089
Vdac3	5128.07	-0.217168	0.0546534	-3.97354	7.08e-05	0.00283246
Scn1A	10318.2	0.235192	0.0592456	3.96978	7.19e-05	0.00286791
Mical3	1267.08	0.331992	0.0836997	3.96646	7.29e-05	0.00289829
Gcsh	1943.97	-0.281531	0.0710359	-3.96323	7.39e-05	0.00292808
Snrnp25	527.73	-0.352328	0.0889832	-3.95949	7.51e-05	0.00296435
Cxcl12	3299.23	0.295241	0.0748484	3.94452	8e-05	0.00312493
Nedd4L	8084.79	0.205546	0.0521155	3.94404	8.01e-05	0.00312493
B3Gat3	5381.31	-0.22338	0.0566422	-3.9437	8.02e-05	0.00312493
Ndufb9	7114.35	-0.220395	0.0560454	-3.93243	8.41e-05	0.0032512
Kcnt1	4990.19	0.274893	0.0699326	3.93082	8.47e-05	0.00325427
A930013F10Rik	408.052	0.374345	0.0952796	3.92891	8.53e-05	0.00326969
Tomm40L	3223.94	-0.229488	0.0584279	-3.92771	8.58e-05	0.00327543
Ascc1	624.709	-0.327231	0.0833727	-3.92492	8.68e-05	0.00330294
Atxn1	5476.95	0.284821	0.072765	3.91426	9.07e-05	0.00343032
Kif13B	1106.62	0.317355	0.0811249	3.91193	9.16e-05	0.00345252
Ubn2	3150.58	0.251489	0.0643334	3.90916	9.26e-05	0.0034813
Igsf9B	880.197	0.367707	0.0941228	3.90667	9.36e-05	0.00350615
Synj2	3646.67	0.218653	0.0560349	3.9021	9.54e-05	0.00356183
Tmem145	1528.65	0.267997	0.0689126	3.88894	0.000100682	0.00374867
Mtch1	14920	-0.201073	0.0518522	-3.87782	0.000105399	0.00391197
Ppp1R3C	1811.6	-0.255193	0.0658883	-3.87312	0.000107451	0.00395098
Pgrmc1	14373.9	-0.236493	0.0611006	-3.87056	0.000108587	0.00398039
Gtf2H5	2887.92	-0.21665	0.0561359	-3.85938	0.000113674	0.0041159
Sptbn4	8397.4	0.229432	0.0594884	3.85675	0.000114904	0.00414776
Psmb1	4740.21	-0.213856	0.0555417	-3.85037	0.000117939	0.00423152
Gng13	772.848	-0.310977	0.0809668	-3.84079	0.000122637	0.00437358
Yeats2	1868.95	0.243708	0.0635542	3.83466	0.00012574	0.00447077
Csmd1	3847.88	0.258371	0.0676545	3.81897	0.000134008	0.00472218
Cck	9893.97	-0.196258	0.0514414	-3.81519	0.000136079	0.00476679
Nme2	3150.88	-0.223164	0.058488	-3.81554	0.000135883	0.00476679
Myo9B	2628.49	0.276206	0.0724388	3.81295	0.000137318	0.00479599
Rpl8	8684.48	-0.212396	0.0557146	-3.81221	0.000137732	0.0047963
Lsm4	1126.82	-0.295144	0.077489	-3.80885	0.000139616	0.00481939
Dennd6B	2302.84	0.233667	0.0613727	3.80734	0.000140467	0.00482067
Huwe1	17678.3	0.217618	0.0571934	3.80496	0.000141828	0.00482543
Crebzf	3550.39	0.216468	0.0568882	3.80515	0.000141717	0.00482543
Psmc3	6874.12	-0.189127	0.0497196	-3.80388	0.000142445	0.00483253
Rpl10A	4368.77	-0.233258	0.0614094	-3.79842	0.000145624	0.00492626
Fat1	2382.74	0.270101	0.0711637	3.79549	0.000147353	0.00497053
Rpl37A	3785.56	-0.239369	0.0630885	-3.79418	0.00014813	0.00498254
Zfp692	906.269	0.283192	0.0747043	3.79084	0.000150136	0.00503248
H2Afv	1188.82	-0.28657	0.0756062	-3.7903	0.000150465	0.00503248
Eif3E	3954.51	-0.236038	0.0623748	-3.78418	0.000154215	0.00514338
Anapc11	2111.31	-0.250963	0.0663576	-3.78199	0.000155583	0.00517443
Col12A1	783.431	0.314155	0.083264	3.773	0.000161298	0.00533455
Rplp2	4102.31	-0.227308	0.0602962	-3.76985	0.000163347	0.00537229
Rpl36	3096.99	-0.23628	0.0627117	-3.76772	0.000164744	0.00540325
Ppp1R12A	4353.9	0.221677	0.0588726	3.76537	0.000166304	0.00543279
Slc6A1	19411.4	0.175157	0.0465227	3.76498	0.000166563	0.00543279
Ndufv2	6291.33	-0.224658	0.0597489	-3.76004	0.000169888	0.0055109
Snapc4	1582.83	0.256928	0.0684168	3.75534	0.000173104	0.00556944
Arhgef17	8043.24	0.190041	0.0506404	3.75276	0.000174897	0.00561188
Commd5	485.97	-0.326233	0.0869842	-3.75049	0.000176491	0.0056477
Metrn	1995.43	-0.242531	0.0646951	-3.74882	0.000177667	0.00567002
Abca7	908.723	0.321553	0.0857952	3.74791	0.000178315	0.0056754
Slc4A8	5831.14	0.220908	0.0589738	3.74587	0.000179767	0.00570628
Fam32A	3755.7	-0.215756	0.0576148	-3.7448	0.000180538	0.00571544
Syne1	23491.4	0.221191	0.0590801	3.74391	0.000181177	0.00572036
Rfx1	777.192	0.325726	0.0870524	3.74172	0.000182763	0.00572608
Ino80D	2263.63	0.245247	0.0655393	3.74198	0.000182574	0.00572608
Nbeal1	1323.96	0.320552	0.0858279	3.73482	0.00018785	0.00583763
Wdr90	976.94	0.287051	0.076852	3.73511	0.000187633	0.00583763
Abca2	11261.1	0.206386	0.0552831	3.73326	0.000189018	0.00584327
Abcc5	6973.25	0.227343	0.060952	3.72987	0.000191582	0.00590712
Wipf3	6970.53	0.220068	0.0591042	3.72339	0.000196569	0.00604513
Arhgef1	1595.31	0.268142	0.0720346	3.7224	0.000197334	0.00605295
Trip11	1754.7	0.253171	0.068097	3.71781	0.00020096	0.00613239
Timm22	1303.34	-0.264831	0.0712275	-3.71811	0.000200721	0.00613239
Aip	3470.53	-0.249372	0.0670892	-3.71703	0.000201582	0.00613555
Filip1	595.432	-0.327375	0.0881654	-3.7132	0.000204659	0.00619734
Ndufb11	3238.48	-0.230307	0.0620493	-3.71168	0.000205892	0.00621877
Mat2B	7405.07	-0.188491	0.0509649	-3.69845	0.000216916	0.0065185
Ccnt2	2539.89	0.243546	0.0658891	3.6963	0.000218761	0.00652426
Ndufb2	2293.76	-0.262543	0.0710077	-3.69739	0.000217831	0.00652426
Drap1	4793.06	-0.237119	0.0641846	-3.69433	0.000220472	0.00655875
Abi3Bp	403.121	-0.384607	0.104155	-3.69262	0.000221953	0.00658628
Rpl24	5740.13	-0.196261	0.0532047	-3.6888	0.000225315	0.0066527
Cstf2	5461.26	0.207834	0.0564025	3.68483	0.000228852	0.00672359
Eef1E1	1203.11	-0.255087	0.0692186	-3.68524	0.000228489	0.00672359
Tex264	2730.05	-0.223835	0.0607628	-3.68376	0.000229822	0.00673539
Ahnak	2137.49	0.29937	0.081371	3.67907	0.000234083	0.00681349
Plxna2	8406.46	0.244255	0.066393	3.67893	0.000234214	0.00681349
Sf3B6	1490.37	-0.25346	0.0688741	-3.68004	0.000233196	0.00681349
Tubb2A	20475.1	-0.239763	0.0651921	-3.67779	0.000235259	0.00682714
Syt5	5608.41	-0.220739	0.0601035	-3.67266	0.000240043	0.00693197
Cacng2	3311.55	0.234811	0.0639465	3.67199	0.00024067	0.00693318
Sub1	12709.5	-0.174577	0.0475697	-3.66993	0.00024262	0.00697238
9430020K01Rik	8305.57	0.232361	0.0633479	3.66801	0.000244448	0.00697412
Paxbp1	2365.9	0.271149	0.0739545	3.66643	0.000245959	0.00698357
Mertk	2030.36	0.293999	0.0802378	3.6641	0.000248207	0.00699708
Asap2	2328.72	0.257262	0.0701951	3.66496	0.000247381	0.00699708
Psmc5	6223.02	-0.18399	0.0502091	-3.66449	0.000247834	0.00699708
Lrrk2	3140.14	0.279241	0.0763029	3.65963	0.000252575	0.0071033
Rcan2	9791.88	0.187544	0.0512678	3.65813	0.000254063	0.0071282
Hint1	4554.51	-0.232446	0.0635638	-3.6569	0.000255283	0.00714551
Ryr3	2806.98	0.260442	0.0712583	3.6549	0.000257285	0.00716765
Ndufb3	2506.74	-0.224854	0.0615394	-3.65382	0.000258363	0.00718078
Mrpl14	502.705	-0.32582	0.0892508	-3.65061	0.000261614	0.00725411
Bzrap1	12134	0.246332	0.067536	3.64742	0.000264886	0.00732768
Kdm7A	4050.78	0.23163	0.0635323	3.64587	0.000266489	0.00735485
Hmcn1	348.702	0.34438	0.0944765	3.64514	0.000267248	0.00735865
Kcnc2	6181.16	0.207357	0.0569157	3.64323	0.000269233	0.00737898
Hsbp1	12649.4	-0.232544	0.0638214	-3.64367	0.000268783	0.00737898
Rack1	2964.14	-0.234126	0.0644041	-3.63527	0.000277692	0.00759325
Mrpl16	1153.78	-0.266562	0.0733434	-3.63444	0.000278585	0.0076001
Adamts20	814.359	0.288995	0.0796462	3.62848	0.000285092	0.00770659
Ubr2	3952.71	0.213721	0.0589657	3.6245	0.00028952	0.00780847
Egr3	1321.98	0.332496	0.091946	3.61621	0.000298952	0.00804453
Safb2	2362.71	0.254087	0.07031	3.61381	0.000301729	0.00809548
Psme2	666.135	-0.292178	0.0808598	-3.6134	0.000302213	0.00809548
Rnf112	15571.6	0.208331	0.0576735	3.61225	0.000303551	0.00811296
Mrpl52	575.686	-0.304736	0.0844175	-3.60987	0.000306351	0.00816936
Trappc2L	1371	-0.248577	0.0688726	-3.60923	0.000307103	0.00817101
Actn1	4572.01	0.224109	0.0621936	3.60342	0.00031406	0.00831872
Lmo3	3809.45	-0.282733	0.0784602	-3.60353	0.000313928	0.00831872
Dmxl1	4369.08	0.242218	0.0673091	3.59859	0.000319948	0.00840266
Hook3	5549.73	0.238725	0.0663402	3.59849	0.000320067	0.00840266
Rnd2	3274.6	-0.238211	0.0663753	-3.58885	0.000332134	0.00868095
Tpt1	12179.3	-0.208572	0.0581548	-3.58649	0.000335153	0.00874055
Fmnl1	4824.93	0.238232	0.0664443	3.58544	0.00033651	0.00875204
Asna1	3265.27	-0.235325	0.0656416	-3.58501	0.000337072	0.00875204
Fnbp4	2278.79	0.256418	0.071599	3.58131	0.000341879	0.00885743
Psmd8	4070.38	-0.190516	0.0532642	-3.57682	0.000347805	0.00896977
Rps18	5829.56	-0.202135	0.0565206	-3.5763	0.000348488	0.00896977
Cox6B1	7782.27	-0.21127	0.0590569	-3.57739	0.000347039	0.00896977
Ndufb7	1856.44	-0.240935	0.0673914	-3.57516	0.000350019	0.00898965
Rpl17	6757.31	-0.257363	0.0720569	-3.57167	0.000354716	0.00909056
2410089E03Rik	2729.22	0.235552	0.0659787	3.57011	0.000356826	0.00912487
Arhgap31	1319.49	0.263233	0.0737495	3.56928	0.000357959	0.00913413
Pycrl	620.126	-0.316567	0.0887352	-3.56755	0.000360337	0.00917504
Ndufa13	3342.81	-0.20513	0.0575459	-3.56464	0.000364355	0.00925743
Spns2	2250.27	0.232602	0.065303	3.56188	0.000368205	0.00929541
Unc13A	18974.4	0.200917	0.0565151	3.5551	0.000377829	0.00951808
Slc6A13	287.84	-0.361806	0.101825	-3.5532	0.000380577	0.00954669
Dhrs7	1009.43	-0.275981	0.0776996	-3.5519	0.000382467	0.0095738
Ranbp1	2428.2	-0.224021	0.0630824	-3.55125	0.000383409	0.00957715
Ssh2	2678.43	0.240557	0.0677912	3.54851	0.000387423	0.00965703
Serinc5	5294.89	0.186531	0.0526176	3.54503	0.00039257	0.00974431
Slc9A3R1	1996.9	-0.221499	0.0624814	-3.54504	0.000392558	0.00974431
Ralgapa2	1419.61	0.269022	0.0759696	3.54117	0.000398351	0.00981083
Cacna1G	3893.45	0.235117	0.0664028	3.54077	0.000398961	0.00981083
Lgals1	535.267	-0.34438	0.0972691	-3.54048	0.000399393	0.00981083
Rai1	2953.85	0.201756	0.0570254	3.53801	0.000403161	0.00984079
Nsd1	8905.21	0.197983	0.055968	3.53742	0.000404049	0.00984079
Pnck	2677.52	-0.224915	0.0635901	-3.53695	0.000404769	0.00984079
Drp2	5326.97	0.189966	0.0537629	3.5334	0.000410254	0.00993336
Fjx1	3212.41	-0.214106	0.0606182	-3.53204	0.000412364	0.00994787
Arhgap26	6671.79	0.207573	0.0588705	3.52592	0.000422013	0.0101558
Wdr60	936.813	0.266892	0.0757104	3.52517	0.000423206	0.0101638
Tubb5	4184.02	-0.203383	0.057738	-3.52251	0.000427487	0.0102257
Aldh1A2	315.019	-0.359086	0.101941	-3.52249	0.000427511	0.0102257
Snx10	7614.04	-0.234342	0.0665617	-3.52068	0.000430445	0.0102545
Osbpl6	3699.14	0.201109	0.0571993	3.51593	0.00043821	0.0104185
Zwint	19544.7	-0.168411	0.0479337	-3.51341	0.000442387	0.0104757
Rpl7A	5161.62	-0.219207	0.0623888	-3.51357	0.000442134	0.0104757
Csmd3	1643.05	0.261615	0.0744899	3.51208	0.000444608	0.0104875
Tmem131	4125.26	0.220309	0.0627294	3.51206	0.000444656	0.0104875
Cdpf1	385.65	-0.324299	0.0923852	-3.51029	0.000447613	0.0105363
Nvl	2523.74	0.222513	0.0634115	3.50903	0.000449747	0.0105655
Bmp1	2584.63	0.250443	0.0714876	3.50331	0.00045952	0.0106715
Arf2	2610.12	-0.20275	0.0578629	-3.50397	0.000458374	0.0106715
Prdx5	7630.44	-0.215498	0.0615051	-3.50375	0.000458761	0.0106715
Shisa5	2175.89	-0.230277	0.0657131	-3.50428	0.000457848	0.0106715
Hsd17B10	1060.18	-0.262796	0.0749994	-3.50397	0.000458373	0.0106715
Nrarp	1213.53	-0.271613	0.0775323	-3.50322	0.00045967	0.0106715
Aak1	23936.3	0.182662	0.0521504	3.5026	0.000460737	0.0106754
Cntnap1	11544.2	0.188886	0.0539511	3.50106	0.000463416	0.0107165
Baiap3	433.106	-0.36706	0.105006	-3.49562	0.000472955	0.0109158
Rnf168	2608.94	-0.206816	0.0592653	-3.48967	0.000483618	0.0111401
Ablim1	6439.67	0.18466	0.0529512	3.48736	0.000487816	0.0111933
Trio	9561.72	0.204914	0.058897	3.47919	0.000502923	0.0114996
Arl4D	724.593	-0.326567	0.0938673	-3.47902	0.000503243	0.0114996
Polr2E	1924.95	-0.229389	0.0659551	-3.47795	0.000505259	0.0115044
Vps13A	4512.06	0.226984	0.0653285	3.4745	0.000511803	0.011631
Phka2	1463.72	0.244033	0.0702739	3.4726	0.000515445	0.0116902
Tusc2	3318.11	-0.206916	0.0595937	-3.47211	0.000516381	0.0116902
Nhsl2	3014.4	0.203659	0.0586757	3.47092	0.000518674	0.0117197
Ppp4R1	1488.69	0.248201	0.0715772	3.46759	0.000525138	0.0118206
Cd24A	597.642	-0.296816	0.0855864	-3.46803	0.000524296	0.0118206
Skp1A	17050.8	-0.184324	0.0531733	-3.46647	0.000527335	0.0118422
Pgam2	300.393	-0.346499	0.100016	-3.46442	0.000531369	0.0118706
Ldha	13824	-0.1803	0.0520687	-3.46273	0.000534733	0.0119232
Meg3	119133	0.337342	0.0975749	3.45726	0.000545701	0.0121354
Ndufa11	2239.7	-0.219581	0.0635186	-3.45696	0.000546297	0.0121354
Wnk1	11048.1	0.229666	0.0664477	3.45634	0.000547569	0.0121409
Ankrd11	9900.71	0.202714	0.0587006	3.45335	0.000553675	0.0122304
Shank1	16607.9	0.229738	0.066615	3.44874	0.0005632	0.0124177
Mrpl23	693.591	-0.275187	0.0798552	-3.44608	0.000568781	0.0125174
Notch1	1083.02	0.275053	0.0799268	3.44131	0.000578894	0.0126669
Plp1	168568	0.219485	0.0637877	3.44087	0.000579855	0.0126669
Cacna1E	11471.4	0.207531	0.0602966	3.44183	0.000577788	0.0126669
Pabpn1	6465.63	0.181968	0.0528629	3.44227	0.000576863	0.0126669
Traf3	4743.51	0.263859	0.0767203	3.43923	0.000583377	0.012697
Oaz1	8683.48	-0.203323	0.0591476	-3.43755	0.000586999	0.0127291
Cdhr1	271.873	-0.363837	0.105827	-3.43803	0.000585969	0.0127291
Dnajc21	1339.19	0.241835	0.07039	3.43564	0.00059115	0.0127956
Dhx33	1905.35	0.215831	0.0628405	3.43458	0.000593475	0.012804
Tenm4	4196.55	0.199146	0.0579844	3.43448	0.000593701	0.012804
Tsr2	3008.75	-0.20417	0.0595522	-3.42842	0.000607101	0.0130692
Itm2C	28715.2	-0.168939	0.049306	-3.42634	0.000611784	0.0131275
Fkbp8	11378.5	-0.174074	0.0508064	-3.42623	0.000612027	0.0131275
Kat6B	2889.18	0.211171	0.0616471	3.42548	0.000613712	0.0131399
Aqp4	7645.47	-0.217903	0.0636488	-3.42352	0.000618161	0.0132112
Akap8L	4192.3	0.224768	0.065686	3.42185	0.000621958	0.0132684
Ltk	1002.3	0.263294	0.0770333	3.41792	0.000631007	0.0134131
Spcs1	3166.42	-0.202627	0.0592942	-3.41732	0.000632406	0.0134188
Atp5G1	3854.85	-0.210373	0.061582	-3.41614	0.000635157	0.013429
Rgs10	935.794	-0.253881	0.0743152	-3.41627	0.000634853	0.013429
Mapk4	3204.94	0.251815	0.073726	3.41555	0.000636527	0.013434
Kptn	900.731	-0.294079	0.0861307	-3.41433	0.000639385	0.0134703
Cfdp1	3018.25	-0.197736	0.0579608	-3.41154	0.000645966	0.0135607
E4F1	981.585	0.262414	0.0770558	3.40551	0.000660414	0.013834
Rasal2	6516.75	0.238057	0.0699463	3.40343	0.000665465	0.0138661
Unc80	16519.1	0.216245	0.0635312	3.40375	0.000664667	0.0138661
Calm2	85654.1	-0.156059	0.0458586	-3.40306	0.000666368	0.0138661
9630013A20Rik	785.621	0.308498	0.0906886	3.40173	0.000669604	0.0138762
Pole4	1581.69	-0.236833	0.0696097	-3.40229	0.000668232	0.0138762
Cd63	2683.35	-0.24687	0.0725786	-3.40142	0.000670369	0.0138762
Cacna1D	2901.72	0.205136	0.0603531	3.39893	0.000676503	0.0139059
Ubb	15705.1	-0.179958	0.0529239	-3.40032	0.000673082	0.0139059
Ubl5	3593.11	-0.206314	0.0606914	-3.3994	0.000675331	0.0139059
0610010K14Rik	728.25	-0.27673	0.0814141	-3.39904	0.000676226	0.0139059
Fkbp5	1833.23	0.256375	0.0754621	3.39739	0.000680311	0.0139599
Myrf	2172.44	0.233375	0.0687201	3.39602	0.000683741	0.014005
Kcnh7	2019.65	0.289503	0.0853929	3.39024	0.000698304	0.0142214
Hmbox1	1345.87	0.264911	0.0781893	3.38807	0.000703864	0.0142214
Tbc1D2B	811.109	0.264341	0.0779636	3.39057	0.00069747	0.0142214
Rfx7	2330.85	0.227961	0.0672809	3.38819	0.000703553	0.0142214
Gpatch8	4116.56	0.220253	0.0649995	3.38853	0.000702671	0.0142214
Dstn	8146.7	-0.176142	0.0519961	-3.3876	0.000705066	0.0142214
Sdhaf1	700.995	-0.292584	0.0863575	-3.38805	0.000703908	0.0142214
Trhr	250.869	-0.359121	0.106005	-3.38778	0.000704601	0.0142214
Fdft1	3960.94	-0.187687	0.055415	-3.38694	0.000706761	0.0142314
Dennd5B	5661.98	0.197141	0.0582291	3.38561	0.000710208	0.0142765
Ago2	3075.66	0.238674	0.0705389	3.38358	0.000715476	0.0143095
Srgap3	16827.9	0.1885	0.0557033	3.38399	0.000714395	0.0143095
Gria3	15197.2	0.185212	0.0547578	3.38238	0.000718598	0.0143477
Pik3C2B	1144.39	0.27395	0.0810174	3.38137	0.000721261	0.0143766
Atp10A	500.48	0.333982	0.0988564	3.37846	0.000728938	0.0145053
Hn1	3022.88	-0.241678	0.0715539	-3.37757	0.000731296	0.0145278
Ankhd1	3623.27	0.217002	0.0642946	3.37512	0.000737848	0.0145899
Daam1	4988.16	0.182349	0.0540291	3.37501	0.000738123	0.0145899
Vps25	1735.3	-0.234002	0.0694151	-3.37106	0.000748807	0.0147764
Fam120Aos	919.179	-0.265113	0.0787124	-3.36812	0.000756829	0.0149099
Lrp1	16376.1	0.228612	0.0679194	3.36593	0.00076286	0.0149663
Apoe	46315.6	-0.200786	0.0596414	-3.36655	0.000761138	0.0149663
Onecut2	314.615	0.34472	0.102485	3.36362	0.000769283	0.0150272
Ubp1	4534.02	0.206415	0.0613744	3.36322	0.000770398	0.0150272
Tceb2	3565.78	-0.184748	0.0549799	-3.36028	0.000778631	0.0151437
Arxes2	1672.9	-0.217021	0.0645948	-3.35972	0.000780208	0.0151437
Strn	3721.05	0.198196	0.0590014	3.35917	0.00078176	0.015149
Rufy2	3653.93	0.194511	0.0579366	3.3573	0.000787063	0.0152268
Fxyd5	377.17	0.318688	0.0949627	3.35593	0.000790989	0.0152564
Hivep2	15774.7	0.218052	0.0649763	3.35587	0.000791168	0.0152564
Tomm6	1675.54	-0.227813	0.0679077	-3.35475	0.000794369	0.0152684
Atp5L	4842.48	-0.223921	0.0667607	-3.35408	0.00079629	0.0152805
Celf5	12051.1	0.157339	0.0469496	3.35123	0.00080453	0.0153324
Ncaph2	3749.95	-0.182137	0.0543571	-3.35074	0.000805945	0.0153324
Ccnd1	2163.79	-0.207804	0.0619993	-3.35171	0.000803136	0.0153324
Ndufa12	678.405	-0.299054	0.0892407	-3.35109	0.000804933	0.0153324
Echs1	2177.9	-0.224006	0.0669274	-3.34701	0.000816892	0.0155
Emsy	2071.87	0.225417	0.0673733	3.34579	0.000820494	0.0155186
Dynlrb1	6582.15	-0.174117	0.0520404	-3.3458	0.000820442	0.0155186
Tuba1B	3204.75	-0.251267	0.0751338	-3.34425	0.000825041	0.0155797
Kat6A	3692.03	0.216231	0.064672	3.3435	0.000827297	0.0155974
Kremen1	979.326	0.250249	0.0749071	3.3408	0.000835384	0.0156999
Trerf1	1311.82	0.236727	0.0709371	3.33714	0.000846444	0.0158367
Setd1A	2395.41	0.22838	0.0684374	3.33707	0.000846677	0.0158367
Cmas	3612.85	-0.198114	0.0593561	-3.33771	0.000844705	0.0158367
Maged2	1679.03	-0.213553	0.0640058	-3.33647	0.000848509	0.015846
Frmd5	1688.02	0.238659	0.0716029	3.3331	0.000858855	0.0159137
Soga1	3024.42	0.222425	0.0667315	3.33314	0.000858732	0.0159137
Cntn2	5931.98	0.172662	0.0517948	3.33358	0.00085737	0.0159137
Mycbp2	19591.9	0.171112	0.0513243	3.33395	0.000856235	0.0159137
Psmd10	829.369	-0.28394	0.0851756	-3.33359	0.000857332	0.0159137
4930452B06Rik	406.347	0.304339	0.0913504	3.33156	0.000863607	0.0159552
Adcy1	42847.3	0.219817	0.0659822	3.33145	0.000863939	0.0159552
Slc1A2	159801	0.211798	0.0635826	3.33107	0.000865139	0.0159552
Eng	855.727	0.277486	0.0833633	3.32864	0.000872717	0.0160525
Ndufa7	1999.18	-0.236647	0.071097	-3.32851	0.000873125	0.0160525
Vsig2	621.692	0.313872	0.0943729	3.32587	0.000881442	0.0161751
Tmtc3	938.104	0.27232	0.081891	3.3254	0.000882918	0.0161751
Chmp2A	3167.87	-0.191091	0.0574694	-3.32509	0.000883895	0.0161751
Lamc2	514.008	-0.291825	0.0877939	-3.32398	0.000887425	0.0162147
Fxyd6	4722.78	-0.224248	0.0674825	-3.32305	0.000890392	0.0162188
Kcnk9	816.131	0.298236	0.0897967	3.32124	0.000896196	0.0162714
Plxna1	5918.97	0.212925	0.0641257	3.32043	0.000898775	0.0162714
Phpt1	1386.69	-0.242306	0.0729677	-3.32074	0.000897801	0.0162714
Lhpp	645.614	-0.281201	0.0846793	-3.32077	0.000897681	0.0162714
Slc36A1	3740.3	0.18995	0.0572578	3.31745	0.000908443	0.0163896
Polr2D	824.294	-0.261755	0.0789069	-3.31727	0.000909031	0.0163896
Tmem255A	813.994	-0.281624	0.0849258	-3.31612	0.000912767	0.0164243
Gins4	864.586	-0.298318	0.0899942	-3.31486	0.000916881	0.0164733
Atad2B	1286.03	0.259952	0.0784661	3.31292	0.000923263	0.0165127
Rps5	622.521	-0.288328	0.0870287	-3.31302	0.000922946	0.0165127
Uqcrc2	10648.2	-0.16574	0.0500354	-3.31246	0.00092481	0.0165155
Chrd	1255.25	0.237706	0.0717894	3.31116	0.000929114	0.0165482
Rbms3	1092.85	0.237447	0.0717133	3.31106	0.000929437	0.0165482
Ppp1R11	2630.98	-0.202372	0.0612391	-3.30461	0.000951071	0.0168573
Rps17	5072.97	-0.217366	0.0657713	-3.30488	0.000950187	0.0168573
Txnl4B	733.878	-0.265514	0.0803609	-3.30402	0.000953092	0.0168679
Limd2	2650.95	-0.207583	0.0628438	-3.30315	0.000956046	0.0168949
Cdc37L1	3565.71	0.18157	0.0549879	3.302	0.000959996	0.0169394
Kmt2B	2514.79	0.22102	0.0669984	3.29888	0.000970722	0.0170461
Flna	4534.03	0.203745	0.0617562	3.29918	0.000969671	0.0170461
Rpl28	4756.23	-0.219124	0.0664265	-3.29875	0.000971172	0.0170461
Prr13	1003.21	-0.260515	0.0789782	-3.29857	0.000971798	0.0170461
Eid1	15197.7	-0.193154	0.0586052	-3.29585	0.000981242	0.0171863
Ndufa1	1957.9	-0.212406	0.0644548	-3.29542	0.000982746	0.0171872
Prpf39	2207.81	0.23533	0.0714643	3.29297	0.000991347	0.0172865
Krba1	1559.46	0.213747	0.0649307	3.29192	0.000995069	0.0173174
Dip2B	5105.98	0.19086	0.0579831	3.29164	0.000996044	0.0173174
Nsg2	18295.4	-0.175093	0.0532071	-3.29078	0.000999093	0.017345
Tmem218	779.554	-0.263211	0.0800225	-3.28921	0.00100468	0.0174165
Chd2	2960.31	0.234037	0.071197	3.28718	0.00101196	0.0174882
Chmp1A	4252.01	-0.188394	0.0573158	-3.28695	0.00101279	0.0174882
Eogt	1327.62	0.244965	0.0746313	3.28233	0.00102951	0.0177142
Ap2S1	5294.41	-0.179595	0.0547093	-3.28271	0.00102815	0.0177142
Nsmce1	502.679	-0.314696	0.0958863	-3.28197	0.00103083	0.0177142
Klhl40	288.476	-0.323977	0.0988028	-3.27903	0.00104165	0.017874
Slc38A2	6841.93	0.219486	0.0669575	3.278	0.00104547	0.0179136
Ppargc1B	432.681	0.29823	0.0910014	3.27721	0.0010484	0.0179243
Rps4X	4281.72	-0.188167	0.0574204	-3.27701	0.00104912	0.0179243
Scaf4	1508.64	0.249616	0.0761864	3.27638	0.00105146	0.0179384
Dgki	2055.86	0.234253	0.0715431	3.27428	0.0010593	0.0179429
Unc79	3191.71	0.228176	0.0696697	3.27511	0.0010562	0.0179429
Rpl26	7026.25	-0.224881	0.0686781	-3.27443	0.00105877	0.0179429
Rsph9	392.218	-0.311608	0.0951227	-3.27586	0.00105342	0.0179429
Atp5C1	9016.12	-0.174543	0.0533793	-3.26987	0.00107598	0.0181994
Dopey2	3732.95	0.201354	0.061668	3.26513	0.00109413	0.0184799
Ralgps1	1480.6	0.25722	0.0788616	3.26167	0.0011076	0.0186278
Npas2	1623.9	0.249253	0.0764346	3.261	0.00111022	0.0186454
Smim7	4862.63	-0.187212	0.0574582	-3.25822	0.00112113	0.0187754
Anapc13	937.778	-0.25081	0.0770209	-3.25638	0.00112842	0.0188441
Kctd4	1274.87	-0.243424	0.0747856	-3.25496	0.00113409	0.0188856
Col5A1	1000	0.302374	0.0929254	3.25395	0.00113813	0.0189023
Nos1Ap	3748.24	0.23152	0.0711601	3.25351	0.00113988	0.0189023
Mtcl1	3785.18	0.197641	0.0607407	3.25385	0.00113853	0.0189023
Dock4	7553.17	0.187944	0.0577976	3.25176	0.00114695	0.0189928
4933427D14Rik	1583.85	0.234429	0.0721182	3.25062	0.00115153	0.0190155
Ankrd12	5943.58	0.184401	0.0567214	3.25101	0.00114998	0.0190155
Rasl10A	1052.19	-0.246539	0.0758995	-3.24822	0.00116128	0.0191231
Mib1	3741.86	0.220559	0.0679148	3.24759	0.00116386	0.0191391
Klf10	1282.93	-0.277108	0.0853677	-3.24605	0.0011702	0.0192166
Zfp609	2677.29	0.208453	0.0642479	3.24452	0.00117649	0.0192932
Cbl	1612.03	0.263875	0.0813494	3.24372	0.0011798	0.0193206
Clic5	408.905	0.312307	0.0963273	3.24214	0.00118635	0.0194011
Pisd-Ps1	688.908	0.267193	0.082483	3.23936	0.00119797	0.0195372
Tmem14C	1699.53	-0.211326	0.0652542	-3.23851	0.00120157	0.0195689
Gltscr1L	2631.37	0.188669	0.0582679	3.23796	0.00120386	0.0195792
Usp54	3044.35	0.233152	0.0720416	3.23636	0.00121066	0.0196092
Hagh	2868.74	-0.185339	0.0572571	-3.23697	0.00120807	0.0196092
Aebp1	693.752	-0.294805	0.0911066	-3.23583	0.00121291	0.0196187
Cacna1B	4978.92	0.198042	0.0612188	3.23499	0.00121646	0.0196493
Tst	1034.6	-0.246856	0.0765032	-3.22674	0.0012521	0.0201699
Cacna1C	2849.12	0.215823	0.0668959	3.22625	0.00125424	0.020177
Hapln4	3060.76	0.251843	0.0782111	3.22005	0.00128169	0.0205353
Ltbp4	2214.53	0.199637	0.0619914	3.2204	0.00128014	0.0205353
Arf1	18017.2	-0.156621	0.0486394	-3.22004	0.00128172	0.0205353
Ttll4	550.841	0.279942	0.0869597	3.21922	0.0012854	0.0205544
Mfhas1	2177.93	0.213559	0.0663464	3.21885	0.00128707	0.0205544
Higd2A	2227.95	-0.229664	0.071355	-3.21861	0.00128812	0.0205544
Naa10	917.634	-0.241445	0.0751206	-3.2141	0.00130854	0.020852
Sec14L5	323.925	0.319244	0.0993534	3.21321	0.00131259	0.0208886
Polr2G	2509.03	-0.187205	0.0582902	-3.21161	0.00131995	0.0209493
Ankrd52	3853.76	0.225978	0.0703833	3.21068	0.00132422	0.020989
Bcat1	4038.23	0.193785	0.0603676	3.21009	0.00132694	0.0210039
Mrpl28	1525.35	-0.213276	0.0664666	-3.20876	0.00133307	0.0210447
Ndufs8	2659.37	-0.220445	0.0686933	-3.20911	0.00133145	0.0210447
Tjp1	5473.92	0.185818	0.0579311	3.20757	0.00133862	0.0211042
Mrpl41	1897.33	-0.214868	0.0670135	-3.20635	0.00134432	0.0211097
Mrpl11	1563.58	-0.225635	0.0703635	-3.20671	0.00134264	0.0211097
Aw551984	342.687	-0.33662	0.105021	-3.20526	0.00134941	0.0211617
6330403K07Rik	8471.75	-0.202914	0.0633203	-3.20456	0.00135267	0.0211847
Baz2A	2980.93	0.191657	0.0598358	3.20305	0.00135983	0.0212686
Plekhm1	1030.4	0.252778	0.0789489	3.2018	0.00136574	0.0213329
Bptf	5524.9	0.199349	0.0622924	3.20021	0.00137327	0.0213942
Bcap31	2627.18	-0.196641	0.0615009	-3.19737	0.00138689	0.0215779
Bloc1S1	1212.88	-0.228432	0.0714705	-3.19617	0.00139266	0.0216393
Rbfox2	13318.2	0.182244	0.0570301	3.19557	0.00139554	0.0216556
Mllt6	6643.58	0.181857	0.0569292	3.19444	0.00140104	0.0216841
Nsdhl	1334.3	-0.229655	0.0718885	-3.1946	0.00140023	0.0216841
Cdh24	426.436	0.3101	0.097087	3.19404	0.00140296	0.0216854
Pnmal2	12813.9	-0.202529	0.0634393	-3.19248	0.00141055	0.0217743
Sall1	970.531	0.257129	0.0806039	3.19002	0.00142261	0.0219163
Zhx3	1846.1	0.233955	0.0733434	3.18985	0.00142345	0.0219163
Ubxn8	1005.13	-0.233476	0.073241	-3.18778	0.00143368	0.0220452
Akap8	3371.23	0.216728	0.0679989	3.18723	0.00143641	0.0220584
Nod1	320.062	0.324285	0.101809	3.18524	0.00144634	0.0221535
Syt9	444.075	-0.292653	0.0918938	-3.18469	0.00144909	0.022167
Mamld1	1077.15	0.245114	0.0770531	3.1811	0.00146715	0.0223854
Rbx1	4482.27	-0.190783	0.0600022	-3.1796	0.00147478	0.0224728
Cramp1L	1863.05	0.200089	0.0630045	3.1758	0.00149425	0.0227403
Ercc6	1659.93	0.218626	0.0688518	3.17532	0.00149672	0.0227486
Cib2	614.609	-0.299695	0.0944082	-3.17445	0.00150119	0.0227874
Tuba1A	2177.05	-0.228635	0.0720778	-3.17206	0.00151363	0.0229467
Gabarapl1	14738.8	-0.159812	0.050415	-3.16994	0.00152472	0.0230853
Dync2H1	2219.2	0.208968	0.0660174	3.16535	0.00154896	0.023333
Adcy6	2558.06	0.204116	0.0644771	3.16572	0.00154701	0.023333
Ssr4	1370.79	-0.225608	0.0712659	-3.16573	0.00154696	0.023333
Gan	292.662	0.317705	0.100387	3.1648	0.00155188	0.0233471
Mipep	1443.69	-0.210467	0.0666039	-3.15998	0.00157781	0.0236472
Arhgap39	3339.99	0.198501	0.0628692	3.15737	0.00159199	0.0237755
Atp2B1	46828.3	0.170543	0.0540055	3.15789	0.00158918	0.0237755
Eif4A1	10994.3	-0.157511	0.0498904	-3.15714	0.00159326	0.0237755
Ufc1	1495.84	-0.222223	0.0703923	-3.15693	0.00159441	0.0237755
Cers6	1989.59	0.213496	0.0677122	3.15299	0.00161605	0.0240679
Hras	5878.82	-0.177175	0.0562561	-3.14943	0.00163587	0.0242716
Synpr	7156.17	-0.204578	0.0649507	-3.14974	0.00163415	0.0242716
Nrbp2	4154.88	0.173809	0.0552159	3.1478	0.00164503	0.0243464
Pfkfb2	3275.85	0.177837	0.0565365	3.14553	0.00165785	0.0244446
Use1	2062.78	-0.232086	0.0738087	-3.14442	0.00166414	0.0244764
Nckap5L	853.394	0.246677	0.0784768	3.14331	0.00167049	0.0245392
Cdk12	1550.89	0.206197	0.0656797	3.13943	0.00169274	0.0248353
D130043K22Rik	2167.85	0.200305	0.0638557	3.13684	0.00170779	0.024994
Plekhb2	11046.2	-0.160545	0.0511759	-3.13712	0.00170616	0.024994
Mtfp1	2657.96	-0.196698	0.0627556	-3.13436	0.00172231	0.0251754
Cacna2D2	1682.64	0.213424	0.0681102	3.13351	0.00172727	0.0252169
Taok1	8287.66	0.187494	0.0598918	3.13055	0.00174479	0.025439
Rps27L	565.934	-0.268252	0.0856976	-3.13022	0.00174678	0.025439
Abca5	3134	0.180273	0.0576188	3.12872	0.00175567	0.0255139
Ftsj1	811.064	-0.253954	0.081235	-3.12616	0.00177106	0.0256978
2010111I01Rik	536.996	0.28152	0.0901857	3.12156	0.00179898	0.0260073
Dnajc15	919.922	-0.239095	0.0765922	-3.12166	0.00179836	0.0260073
Dock9	8383.26	0.212202	0.0680127	3.12004	0.00180826	0.0260769
Wnt7B	1348.81	-0.265036	0.084955	-3.11972	0.0018102	0.0260769
Mbd6	1078.54	0.24113	0.0773997	3.11539	0.00183701	0.0263862
Psma6	4062.11	-0.176903	0.0567845	-3.11534	0.00183731	0.0263862
Peg3	9138.5	0.20874	0.0670766	3.11196	0.00185847	0.0266042
Gemin7	629.555	-0.263689	0.0847426	-3.11164	0.00186049	0.0266042
Fam195B	2746.45	-0.201658	0.0648522	-3.1095	0.00187402	0.026734
Odf2	3707.43	0.191656	0.0616628	3.10813	0.00188275	0.0267929
Gm996	5002.01	0.165382	0.0532091	3.10815	0.0018826	0.0267929
Ntrk3	3686.64	0.195785	0.0630382	3.10581	0.00189756	0.0269714
Dnmt3A	7070.53	0.195482	0.0629628	3.10472	0.00190457	0.0270385
Zbtb34	1072	0.237008	0.0764163	3.10154	0.00192519	0.0271277
Fam13B	2742.5	0.206233	0.0664993	3.10128	0.00192689	0.0271277
Cope	2656.04	-0.204987	0.0660849	-3.10187	0.00192302	0.0271277
Slc25A29	536.926	-0.268039	0.0864153	-3.10176	0.00192376	0.0271277
Eci1	662.61	-0.27136	0.0874862	-3.10175	0.00192383	0.0271277
Lyplal1	277.789	-0.309474	0.0997461	-3.10262	0.00191817	0.0271277
Gng3	9046.68	-0.174831	0.0563832	-3.10077	0.00193019	0.0271419
Dcbld2	2256.06	0.213663	0.0689357	3.09945	0.00193878	0.0272303
Setd5	6569.97	0.176274	0.0569469	3.09541	0.0019654	0.0275322
Rps29	4644.73	-0.195478	0.0631566	-3.09513	0.00196725	0.0275322
Cetn2	1583.52	-0.21432	0.0693003	-3.09263	0.00198393	0.0277328
Spred3	2131.17	0.217077	0.0702122	3.09172	0.00198999	0.0277847
Hdac7	991.6	0.262683	0.0851086	3.08644	0.00202566	0.0282163
Mapkbp1	3074.4	0.187581	0.0607983	3.08529	0.00203351	0.0282591
Rpl23A	4293.3	-0.172628	0.0559503	-3.08538	0.00203295	0.0282591
Dzip1L	1128.06	0.259827	0.0842479	3.08407	0.00204188	0.0283422
Cntnap2	4764.42	0.167017	0.0541661	3.08342	0.00204633	0.0283604
D8Ertd738E	2202.85	-0.192939	0.0625779	-3.08318	0.00204798	0.0283604
Spred1	6023.43	0.220156	0.0714415	3.08162	0.00205874	0.0284761
Hpcal1	1857.12	-0.265842	0.086346	-3.0788	0.00207835	0.0286802
Uba52	6312.65	-0.179201	0.0582229	-3.07785	0.00208499	0.028705
Bms1	1857.94	0.211814	0.0688935	3.07451	0.00210847	0.0289608
Gnai2	6799.84	-0.15444	0.0502302	-3.07465	0.00210748	0.0289608
Gstp1	2610.79	-0.203069	0.0660607	-3.07397	0.00211229	0.0289797
Ptpa	7592.14	-0.156132	0.0507992	-3.0735	0.00211561	0.0289917
Usf3	3818.39	0.210962	0.0686475	3.07312	0.00211832	0.0289953
Il1Rap	2176.18	0.226973	0.0739521	3.06919	0.00214637	0.029244
Eif3L	2662.33	-0.181292	0.0590669	-3.06927	0.00214583	0.029244
Rrp7A	2762.54	-0.185066	0.0602892	-3.06963	0.00214321	0.029244
Kansl1	3255.42	0.17108	0.0557506	3.06867	0.00215015	0.0292618
Bloc1S5	721.35	-0.262298	0.0855697	-3.06531	0.00217442	0.0295581
Nudt19	2532.65	-0.241425	0.0787921	-3.06408	0.00218339	0.029646
Hipk4	1996.12	0.208305	0.0680489	3.06111	0.00220518	0.0298392
Ptgds	19412.5	-0.316475	0.103385	-3.06114	0.00220494	0.0298392
Arhgap23	4413.19	0.168667	0.055107	3.06072	0.00220808	0.0298443
Bod1	3163.74	-0.188173	0.0614942	-3.06002	0.00221324	0.02988
Mkl2	11034.1	0.187853	0.0614003	3.05948	0.00221718	0.0298991
Ptprj	5813.82	0.212624	0.0695368	3.05771	0.00223032	0.030042
Luc7L3	8834.19	0.213909	0.0700578	3.05333	0.00226317	0.0303868
Timm13	2007.25	-0.224555	0.0735445	-3.05332	0.00226321	0.0303868
Nt5C	1176.42	-0.223797	0.0733249	-3.05214	0.0022722	0.0304675
Bbof1	314.694	0.2981	0.0977078	3.05094	0.00228129	0.0305548
Lats1	2486.84	0.198955	0.0652603	3.04863	0.00229887	0.0307065
Gse1	2132.96	0.185315	0.0607902	3.04843	0.0023004	0.0307065
Arglu1	4222.99	0.17304	0.0567718	3.04798	0.00230382	0.0307176
Bmpr2	3145.39	0.239789	0.0787095	3.04651	0.00231513	0.030799
Zzef1	3627.24	0.178951	0.0587466	3.04615	0.0023179	0.0308013
Mtr	597.022	0.266703	0.0876237	3.04373	0.00233666	0.0310157
Atp5O	6656.23	-0.169743	0.0558402	-3.03979	0.00236743	0.0313539
Setbp1	2329.25	0.204639	0.0673299	3.03935	0.00237086	0.0313544
Ank3	13677	0.185417	0.0610102	3.03911	0.00237276	0.0313544
R3Hdm1	14362.3	0.218205	0.0718201	3.03822	0.00237979	0.0314122
Zfp318	3310.13	0.175194	0.0576975	3.03641	0.00239411	0.0314794
Ramp1	2587.5	-0.184498	0.0607483	-3.03708	0.00238879	0.0314794
Ddit4	2529.83	-0.231016	0.0760862	-3.03624	0.00239552	0.0314794
Stard8	1619.47	0.257604	0.0848702	3.03527	0.00240318	0.0315179
Myl6	10477.8	-0.176976	0.0583125	-3.03496	0.00240567	0.0315179
1700066M21Rik	1538.47	-0.229825	0.0757281	-3.03487	0.00240643	0.0315179
Pdzd7	231.415	0.317768	0.104802	3.03207	0.00242886	0.0317764
Ncoa6	3450.08	0.200909	0.0663168	3.02953	0.00244936	0.0320093
Tmem147	2322.12	-0.189274	0.0624944	-3.02865	0.00245646	0.0320667
Timm17B	587.04	-0.265532	0.0877229	-3.02693	0.00247047	0.0321787
Grip2	1011.09	0.232209	0.0767267	3.02644	0.00247454	0.0321921
Ints6L	2547.25	0.229083	0.0757012	3.02614	0.00247694	0.0321921
Rgs5	1178.11	0.255974	0.0846603	3.02355	0.00249829	0.0322418
Cd2Ap	1393.41	0.23217	0.0767799	3.02384	0.00249586	0.0322418
Prpf4B	5029.72	0.206718	0.0683397	3.02487	0.00248743	0.0322418
Hypk	1671.9	-0.221686	0.0733325	-3.02303	0.00250255	0.0322418
Zcchc3	475.624	-0.264411	0.0874284	-3.02431	0.00249199	0.0322418
Pnma1	230.79	-0.310727	0.102748	-3.02417	0.00249314	0.0322418
Adam19	1518.57	0.206719	0.068399	3.02225	0.00250907	0.0322907
Ep300	3528.11	0.181243	0.0599972	3.02086	0.00252058	0.0323333
Mesdc2	2593	-0.194688	0.0644444	-3.02102	0.00251923	0.0323333
Syngap1	12535.4	0.166502	0.0551359	3.01984	0.00252905	0.0324069
Spg11	1350.81	0.203784	0.0675008	3.01899	0.0025362	0.0324633
Nefh	2585.66	0.176737	0.0585596	3.01807	0.00254394	0.0325272
Itm2B	28983.8	-0.148525	0.0492243	-3.0173	0.00255033	0.0325738
Slc25A42	1281.04	0.22615	0.0749941	3.01557	0.00256497	0.0326902
Hlf	12075.1	0.166215	0.0551181	3.01562	0.00256457	0.0326902
Snrnp70	6935.9	0.189418	0.0628719	3.01276	0.00258885	0.0328884
Wbp1	968.612	-0.227668	0.0755661	-3.01284	0.00258818	0.0328884
Tmem178B	2522.14	0.226109	0.0751142	3.01021	0.00261069	0.0330949
Idh1	2865.04	-0.186236	0.061867	-3.01027	0.00261015	0.0330949
Epha3	421.655	-0.278754	0.0926137	-3.00986	0.0026137	0.0330976
Ftx	1319.23	0.234755	0.0780317	3.00846	0.00262573	0.0332144
Fam135B	1301.32	0.263534	0.0876566	3.00644	0.00264328	0.0334007
Vip	2401.78	0.236766	0.078897	3.00095	0.00269141	0.0339364
Snca	16011.3	-0.163047	0.0543411	-3.00044	0.00269587	0.0339565
Pdcd6Ip	4147.21	0.163956	0.0546676	2.99915	0.00270735	0.0340287
Etl4	5421.09	0.17257	0.05755	2.9986	0.00271219	0.0340534
Arhgap25	367.916	0.284922	0.0950585	2.99733	0.00272352	0.0341233
0610012G03Rik	1701.08	-0.198944	0.0663892	-2.99662	0.00272987	0.0341666
Tnpo1	2828.89	0.223521	0.0746384	2.99471	0.00274703	0.034229
Mpdu1	1781.04	-0.207011	0.0691313	-2.99446	0.00274931	0.034229
Rpl36A	2472.64	-0.220772	0.0737043	-2.99538	0.00274107	0.034229
Polr2I	521.383	-0.261296	0.0872912	-2.99338	0.00275906	0.0343143
Daam2	4007.46	0.217419	0.0726452	2.99289	0.00276352	0.0343338
Itpr2	1089.08	0.240483	0.0803864	2.99159	0.00277526	0.0344074
Tnrc6B	6305.55	0.184368	0.0616816	2.98903	0.00279862	0.0346245
Mrpl54	525.715	-0.264695	0.0886589	-2.98554	0.00283075	0.0349854
Hmgn1	2016.84	-0.195548	0.0655099	-2.98501	0.00283565	0.0350095
Ahctf1	2981.7	0.207767	0.0696293	2.98391	0.00284593	0.0350268
Dagla	4760.37	0.191159	0.0640579	2.98416	0.00284356	0.0350268
Agt	507.476	-0.288153	0.0965605	-2.98417	0.00284345	0.0350268
Bc031181	4648.37	-0.167764	0.0562588	-2.982	0.00286374	0.0352094
Son	16036.3	0.166818	0.0559828	2.9798	0.00288432	0.0353158
Hars	4993.08	-0.177472	0.0595538	-2.98002	0.00288227	0.0353158
Dot1L	2391.63	0.249838	0.0839377	2.97647	0.00291591	0.0354764
Helz	1368.18	0.230407	0.0774145	2.97628	0.00291768	0.0354764
Rps24	8437.02	-0.191968	0.0644701	-2.97763	0.00290486	0.0354764
Arhgdig	2422.67	-0.200271	0.0672868	-2.97639	0.00291668	0.0354764
Tmem176B	1138.9	-0.249843	0.083938	-2.97652	0.00291536	0.0354764
Nipbl	3380.92	0.188631	0.0634304	2.97382	0.00294116	0.0357162
Tbcb	2452.69	-0.178571	0.060074	-2.97252	0.00295367	0.0358314
Lmtk3	7516.22	0.194645	0.0655398	2.96987	0.00297924	0.0361046
Rasgrf2	8520.46	0.192043	0.0647572	2.96558	0.00302114	0.0365376
Tspan31	2554.67	-0.194514	0.0655997	-2.96517	0.00302517	0.0365489
Nfu1	1585.33	-0.215232	0.0726267	-2.96354	0.00304127	0.036706
Cdh19	469.265	0.295457	0.0998327	2.95952	0.00308119	0.0369992
Nwd1	3354.84	0.196593	0.066418	2.95994	0.00307701	0.0369992
Nr1D1	7350.07	-0.149255	0.0504311	-2.95957	0.00308067	0.0369992
B230217O12Rik	522.934	-0.251994	0.0851284	-2.96016	0.00307481	0.0369992
Angpt1	489.641	-0.294851	0.0997499	-2.9559	0.00311754	0.03736
Hspa5	13326.5	0.212684	0.0719654	2.95536	0.00312307	0.0373884
Mea1	2226.08	-0.195283	0.0661053	-2.95413	0.00313554	0.0374998
Pax6	372.115	-0.281646	0.0953762	-2.953	0.003147	0.0375609
Myh10	14967.1	0.149458	0.0506235	2.95235	0.00315369	0.0376029
Brd4	3291.13	0.174353	0.0590649	2.95188	0.00315841	0.0376213
Dyrk3	511.712	-0.281938	0.095539	-2.95102	0.00316724	0.0376886
Ogt	17133.6	0.167983	0.056939	2.95023	0.00317538	0.0377118
Serp2	2472.07	-0.178121	0.0603757	-2.95021	0.00317556	0.0377118
Ank1	2667.18	0.191078	0.0648146	2.94808	0.00319759	0.0378974
Caly	4403.95	-0.194021	0.0658085	-2.94827	0.00319553	0.0378974
Zfp369	643.608	0.25525	0.0866015	2.94741	0.00320448	0.0379221
Eif2S3Y	2303.56	0.213801	0.0725601	2.94653	0.0032136	0.0379221
Ints7	1643.36	0.190531	0.0646602	2.94665	0.0032124	0.0379221
Nefm	9606.94	0.185904	0.063078	2.94721	0.00320658	0.0379221
Dpcd	2094.58	-0.208225	0.070687	-2.94573	0.00322192	0.0379577
Fnta	2668.86	-0.170274	0.0578426	-2.94375	0.00324263	0.0381638
Sorl1	9470.03	0.215906	0.0733815	2.94224	0.00325848	0.0383122
Cpsf6	6298.16	0.168695	0.0573432	2.94185	0.00326256	0.0383221
Phb	2754.96	-0.190215	0.0646711	-2.94127	0.00326867	0.0383559
Zfp36L2	984.09	0.240682	0.0818854	2.93925	0.00329007	0.0385306
Etv5	4029.16	0.177375	0.0603616	2.93854	0.00329759	0.0385805
Dnm3	7576.26	0.150141	0.0511035	2.93798	0.00330358	0.0386034
Fabp7	1499.49	-0.312851	0.106494	-2.93775	0.00330607	0.0386034
Sirt3	3066.32	-0.172805	0.0588604	-2.93585	0.00332638	0.0388023
Edf1	3433.55	-0.193711	0.0659975	-2.93512	0.00333421	0.0388172
Cdh6	734.391	0.249491	0.0850238	2.93436	0.00334235	0.0388737
Fam168A	17023.7	0.135908	0.0463638	2.93134	0.00337508	0.0391391
Rims1	9442.46	0.207365	0.070771	2.93008	0.00338875	0.0392591
44444	29314.1	-0.12761	0.043559	-2.92959	0.00339408	0.0392824
Adgrb1	16894.3	0.167934	0.0573395	2.92876	0.00340318	0.0393493
Rtcb	4448.24	-0.164036	0.0560625	-2.92595	0.0034341	0.0395909
Ech1	1482.08	-0.216324	0.0739276	-2.92615	0.0034318	0.0395909
Pcdh15	1437.17	0.256778	0.0878944	2.92143	0.00348425	0.0400909
Usp19	5222.99	0.155164	0.0531104	2.92153	0.00348316	0.0400909
Ptpn23	2061.86	0.21886	0.074941	2.92043	0.00349552	0.0401037
Gap43	10636	-0.172672	0.0591154	-2.92093	0.0034899	0.0401037
4930579G18Rik	221.331	0.301767	0.10342	2.91788	0.00352422	0.0403171
Hectd1	7139.05	0.169563	0.0581118	2.91787	0.00352434	0.0403171
Celf2	22712	0.137852	0.0472396	2.91814	0.00352131	0.0403171
Pxdn	3406.15	0.201677	0.069152	2.91644	0.00354054	0.0403956
Shank3	9460.01	0.206516	0.0708388	2.91529	0.00355357	0.040495
Mcf2L	8159.68	0.175338	0.0601756	2.91378	0.00357087	0.0406287
Cnpy2	1221.22	-0.219075	0.075189	-2.91366	0.00357217	0.0406287
Asap1	7207.3	0.178631	0.0613371	2.91228	0.00358799	0.0406914
Tpi1	25865	-0.15127	0.0519396	-2.91242	0.0035864	0.0406914
Ftl1	5750.3	-0.159852	0.0549092	-2.91121	0.00360034	0.0407144
Cisd1	3173.58	-0.184873	0.0634978	-2.91148	0.00359715	0.0407144
Phf8	1482.53	0.219274	0.075362	2.90962	0.00361873	0.0408834
Ralgapa1	9029.25	0.179546	0.061731	2.90852	0.0036314	0.0409484
D430041D05Rik	11679.2	0.164553	0.0566179	2.90638	0.00365632	0.0410371
Gsk3B	13455.2	0.151159	0.0520051	2.90662	0.00365358	0.0410371
Mtdh	5953.71	-0.146234	0.0503122	-2.90653	0.00365457	0.0410371
D430019H16Rik	8128.97	-0.162697	0.0559715	-2.90679	0.00365161	0.0410371
Gabarapl2	4467.43	-0.165587	0.056974	-2.90636	0.0036566	0.0410371
Zfpm1	1045.7	0.229201	0.0788717	2.90599	0.00366088	0.0410462
Tubb3	14247.3	-0.153233	0.0527553	-2.90461	0.0036771	0.0411891
Tpr	6215.29	0.149003	0.0513127	2.90383	0.0036863	0.0412531
Zswim6	1848.54	0.199983	0.0688798	2.90336	0.00369185	0.0412762
Chid1	2395.36	-0.212554	0.0732465	-2.9019	0.00370911	0.0414301
Eml6	1586.47	0.211933	0.073049	2.90124	0.00371688	0.0414777
Ranbp2	10116.9	0.180546	0.0622445	2.90059	0.00372462	0.041525
Mzt1	4228.61	-0.173409	0.0597924	-2.90018	0.00372954	0.0415407
Col4A2	2155.4	0.247115	0.0852544	2.89856	0.00374876	0.0416763
Pfkfb3	1370.84	0.209081	0.072126	2.89883	0.00374558	0.0416763
Fam181B	626.779	-0.256486	0.0885036	-2.89803	0.0037552	0.0417088
Tet3	3741.86	0.198233	0.068415	2.89751	0.00376134	0.0417198
Flrt2	4836.13	0.189789	0.0655041	2.89736	0.00376323	0.0417198
Lcat	718.302	-0.254359	0.0878307	-2.89601	0.00377934	0.0418591
Rps9	1873.94	-0.209304	0.0723062	-2.89469	0.00379539	0.0419125
Fam19A2	3584.43	-0.215963	0.0746129	-2.89444	0.00379832	0.0419125
Mrps24	1010.32	-0.228459	0.0789189	-2.89486	0.00379323	0.0419125
Grwd1	640.763	-0.249576	0.0862233	-2.89454	0.00379719	0.0419125
Pknox1	662.973	0.253041	0.0874905	2.89221	0.00382542	0.0421524
Arl1	3995.1	-0.1681	0.0581247	-2.89207	0.00382718	0.0421524
Insr	3239.59	0.171915	0.0594689	2.89084	0.00384213	0.0421992
Nedd8	1118.07	-0.234661	0.0811664	-2.89111	0.00383886	0.0421992
Ndufc2	3615.62	-0.193482	0.0669439	-2.89021	0.00384988	0.0422061
Cmbl	415.079	-0.286875	0.0992522	-2.89037	0.00384795	0.0422061
Wbp5	3281.12	-0.176671	0.0611363	-2.88978	0.0038551	0.0422242
Ccdc93	1681.96	0.210955	0.0730279	2.88869	0.00386852	0.042293
Myo19	345.524	0.292076	0.101153	2.88746	0.00388368	0.0423414
Col4A1	2178.03	0.239056	0.08279	2.8875	0.00388321	0.0423414
Scand1	957.055	-0.227196	0.0786681	-2.88803	0.00387658	0.0423414
Svil	568.003	0.265374	0.0919327	2.88662	0.00387658	0.0424159
Kcnh4	754.475	0.279754	0.0969358	2.88597	0.00390204	0.0424633
Hyou1	4851.95	0.157547	0.0546228	2.88427	0.00392328	0.0425765
1110012L19Rik	427.792	-0.264744	0.0917959	-2.88405	0.00392591	0.0425765
1700048O20Rik	312.488	-0.304495	0.105581	-2.88398	0.00392682	0.0425765
Klf9	11020.8	0.15766	0.0547119	2.88165	0.00395598	0.0428535
Gm2695	2133.53	-0.213362	0.0740563	-2.88108	0.00396312	0.0428916
Brwd3	711.714	0.265317	0.0922481	2.87612	0.00402596	0.0433733
Sf3B5	925.521	-0.242717	0.0843756	-2.87663	0.00401952	0.0433733
Shprh	3115.28	0.190348	0.0662623	2.87264	0.00407052	0.0438136
Numb	1133.82	0.231166	0.0804979	2.87171	0.00408262	0.0439039
Polr2F	1290.76	-0.233757	0.0814127	-2.87126	0.00408833	0.0439255
Mon2	4479.29	0.163534	0.0569969	2.86918	0.00411533	0.0441129
Banf1	1469.1	-0.191816	0.0668567	-2.86906	0.00411696	0.0441129
Cd59A	231.986	-0.303909	0.105922	-2.86919	0.00411523	0.0441129
Tecr	11861.7	-0.158172	0.0551463	-2.86823	0.00412781	0.0441892
Casp3	648.826	-0.238001	0.0830434	-2.86599	0.00415713	0.0444629
Trim9	14125.8	0.176725	0.0616766	2.86534	0.00416558	0.0444729
Coro2B	7638.21	0.1486	0.0518888	2.86381	0.00418577	0.0445679
Snf8	2000.89	-0.176289	0.0615551	-2.86392	0.0041844	0.0445679
Rnf5	2041.74	-0.197528	0.0689638	-2.86422	0.00418037	0.0445679
Ndor1	1328.55	0.199573	0.0697416	2.86161	0.0042149	0.0447353
Tsc2	4355.38	0.16964	0.0592841	2.86149	0.00421661	0.0447353
Dnal4	1345.65	-0.19258	0.0672871	-2.86206	0.00420897	0.0447353
Vps37A	3352.44	0.206983	0.0723421	2.86117	0.00422081	0.0447399
Bbx	1766.99	0.194256	0.067944	2.85906	0.00424901	0.0449257
Mlc1	7237.33	-0.168	0.058754	-2.85937	0.00424478	0.0449257
Psmb10	1252.55	-0.199224	0.069746	-2.85643	0.00428439	0.0451711
Lgi4	1100.27	-0.229452	0.0803428	-2.85591	0.00429137	0.0452045
Arid2	2653.06	0.188041	0.0658747	2.85453	0.00431007	0.0453611
Pmm1	4980.86	-0.153397	0.0537491	-2.85394	0.004318	0.0453639
Frzb	1036.37	-0.208296	0.07298	-2.85415	0.0043152	0.0453639
Atrn	13793	0.159847	0.056028	2.85297	0.00433121	0.0454623
Hdac4	1262.56	0.254027	0.0890946	2.85121	0.00435536	0.0456639
Mrs2	1388.27	0.193521	0.0678872	2.85063	0.00436331	0.0456778
Ddx49	745.057	-0.227259	0.0797547	-2.84948	0.00437914	0.0457722
Peak1	2019.36	0.214371	0.0752725	2.84793	0.00440047	0.0459185
Jak2	2446.01	0.204434	0.0717922	2.84758	0.00440536	0.0459185
Dab2Ip	6852.75	0.186187	0.0654005	2.84688	0.00441506	0.0459185
Efna5	1847.72	0.184621	0.0648511	2.84685	0.00441545	0.0459185
Irf2Bp1	1509.15	-0.205477	0.0721805	-2.84671	0.00441732	0.0459185
Gpr158	9840.09	0.159395	0.0560074	2.84597	0.00442768	0.0459857
Otub1	6660.92	-0.170127	0.0598262	-2.84369	0.0044594	0.0462536
Tmem183A	3702.93	-0.154603	0.0543856	-2.84272	0.00447308	0.0462685
Vps36	1047.68	-0.226743	0.0797656	-2.84262	0.00447444	0.0462685
Slc38A9	1313.15	0.195248	0.0687092	2.84166	0.00448795	0.0463553
Prps1	3908.46	-0.171654	0.0604273	-2.84068	0.00450177	0.0464294
Nbeal2	405.342	0.277285	0.0976441	2.83975	0.00451484	0.0465236
Zfhx3	331.967	0.288114	0.101497	2.83864	0.00453056	0.0465953
Cby1	1946.04	-0.179755	0.0633238	-2.83867	0.0045302	0.0465953
Apopt1	1049.41	-0.215481	0.0759157	-2.83843	0.0045336	0.0465953
Dync1H1	26558.4	0.186671	0.0658147	2.83632	0.00456371	0.0467435
Lpcat4	4169.09	0.149908	0.0528456	2.83672	0.00455801	0.0467435
Hdac11	8390.3	-0.15814	0.055741	-2.83705	0.0045532	0.0467435
Kcnt2	1628.26	0.238907	0.084249	2.83572	0.00457226	0.0467492
Kcnma1	6746.07	0.177969	0.0627574	2.83583	0.00457074	0.0467492
Chka	2984.93	0.187352	0.0660767	2.83538	0.00457716	0.0467589
Aox4	430.367	0.296589	0.104677	2.83337	0.00460606	0.0468118
Rnf165	3915.79	0.198178	0.0699385	2.83361	0.00460261	0.0468118
Ntrk2	24091.6	0.145843	0.0514513	2.83457	0.0045887	0.0468118
Sssca1	605.073	-0.246397	0.0869549	-2.83362	0.00460239	0.0468118
2810459M11Rik	460.731	-0.276383	0.0975441	-2.83341	0.00460536	0.0468118
Arf5	5598.47	-0.160082	0.0565635	-2.83012	0.004653	0.0472483
Ttbk1	4627.74	0.198849	0.0702832	2.82925	0.00466566	0.0473363
Eif3F	3820.01	-0.186182	0.0658674	-2.82662	0.00470426	0.047687
Cdo1	459.961	-0.271876	0.096241	-2.82495	0.00472874	0.0478532
Mafb	927.298	0.209293	0.0740946	2.82467	0.0047329	0.0478544
Gm16485	951.455	0.229559	0.0813442	2.82208	0.00477138	0.0481613
Dock10	3145.47	0.172473	0.0611112	2.82228	0.00476842	0.0481613
0610030E20Rik	936.812	0.232773	0.0825115	2.8211	0.00478596	0.0481852
Map1B	46205.4	0.158718	0.0562575	2.82128	0.00478322	0.0481852
Pccb	2707.15	-0.184784	0.0654999	-2.82113	0.00478543	0.0481852
Adam9	3472.33	0.16243	0.0576111	2.81942	0.00481101	0.0483962
Etnk1	21716.9	0.142103	0.0504459	2.81694	0.0048484	0.0486896
Cct4	4675.45	-0.16012	0.0568531	-2.81639	0.00485669	0.0487315
Piezo1	339.823	0.26647	0.0946575	2.8151	0.00487622	0.0488861
Dpp9	2593.99	0.185322	0.0658389	2.81478	0.00488111	0.0488937
Tubb2B	4548.49	-0.209849	0.0745618	-2.81442	0.00488647	0.048906
Ccdc32	2233.12	-0.176842	0.0628435	-2.81401	0.00489282	0.0489282
Abt1	723.917	-0.223208	0.0793477	-2.81304	0.00490755	0.0489927
Nlk	7480.82	0.161026	0.0573136	2.80957	0.00496079	0.0494409
Plxna4	6778.4	0.197344	0.0702506	2.80915	0.00496731	0.0494642
Arid5B	893.639	0.225115	0.0801494	2.8087	0.00497427	0.0494919
Notch3	568.383	0.247001	0.0879504	2.80841	0.00497868	0.0494942
D030047H15Rik	376.581	0.284019	0.101194	2.80667	0.00500562	0.0495955
Lrrc58	6650.39	0.195458	0.0696297	2.80712	0.00499874	0.0495955
Sipa1L1	16083	0.172397	0.0614205	2.80684	0.00500308	0.0495955
Phlpp1	4186.89	0.166413	0.0592896	2.80679	0.00500382	0.0495955
Rpl36Al	1739.16	-0.210115	0.074907	-2.80501	0.00503145	0.0498097
Secisbp2	770.554	0.225585	0.0804933	2.80254	0.00507024	0.0499847
Acin1	5383.81	0.162117	0.0578392	2.80289	0.00506465	0.0499847
Cops5	3546.2	-0.1658	0.0591449	-2.80328	0.00505858	0.0499847
Avpi1	672.789	-0.22549	0.0804393	-2.80323	0.00505931	0.0499847
Sumo2	3999.99	-0.179347	0.0640435	-2.8004	0.00510392	0.0502749
Gprin3	446.332	0.278487	0.0994835	2.79933	0.00512093	0.0504005
Rbm25	7493.2	0.163818	0.0585349	2.79864	0.00513191	0.0504247
Crtac1	3034.77	-0.195807	0.0699619	-2.79877	0.00512978	0.0504247
Speg	5725.54	0.177514	0.0634621	2.79717	0.00515522	0.0505698
Ptk2	5296.51	0.160051	0.0572614	2.7951	0.00518832	0.0508104
Fnbp1	5356.63	0.154068	0.0551383	2.79422	0.00520257	0.0508658
Zfp472	268.871	-0.284718	0.101886	-2.79447	0.00519842	0.0508658
Snph	11505.5	0.172058	0.0615916	2.79354	0.00521353	0.0509308
Kcnj2	1268.59	0.297479	0.106508	2.79303	0.00522171	0.0509687
Aarsd1	1733.89	-0.177532	0.0635696	-2.79272	0.00522675	0.0509759
Rcn2	6089.68	-0.139114	0.0498544	-2.79041	0.00526413	0.0512982
Plcxd2	8683.14	0.172648	0.0618784	2.79011	0.00526896	0.0513031
Heca	1575.02	0.187368	0.0671678	2.78955	0.00527808	0.0513496
Mif	4190.84	-0.16045	0.0575406	-2.78847	0.00529577	0.0514795
Kcnab3	2545.4	0.179292	0.064318	2.78759	0.00531011	0.0515342
Tomm22	3109.29	-0.174253	0.0625086	-2.78766	0.005309	0.0515342
Dnajc3	3271.43	0.192308	0.0689968	2.7872	0.00531653	0.0515542
Pacsin1	17247.7	0.141678	0.0508543	2.78596	0.00533694	0.0517098
Sv2C	798.934	0.222706	0.0799804	2.78451	0.00536092	0.0518003
Map4K2	1969.17	0.186516	0.0669828	2.78454	0.00536035	0.0518003
Rab40B	1655.91	-0.181256	0.0650985	-2.78433	0.00536378	0.0518003
Eml4	2247.22	0.177306	0.0637084	2.78309	0.0053844	0.0519417
Cdc42Bpa	15850.6	0.169243	0.0608149	2.78292	0.0053872	0.0519417
Otud4	3771.44	0.170554	0.0613013	2.78222	0.00539879	0.0520112
Actr3	10358.5	-0.143109	0.0514803	-2.77989	0.00543778	0.05232
Klhl29	3157.98	0.186687	0.0672113	2.77761	0.00547603	0.0525023
Nudcd1	806.051	-0.219267	0.0789286	-2.77805	0.00546867	0.0525023
Chmp6	619.68	-0.230187	0.0828681	-2.77775	0.00547365	0.0525023
Calb2	690.665	-0.271108	0.0976055	-2.77759	0.00547638	0.0525023
Cep295	1469.38	0.219692	0.0792064	2.77367	0.00554279	0.0530102
Cfl1	37638.5	-0.120779	0.0435504	-2.77332	0.00554869	0.0530238
Exosc5	404.627	-0.281496	0.10152	-2.77282	0.00555729	0.0530631
Ly86	466.441	-0.256607	0.0927179	-2.76761	0.00564685	0.053745
Gpr19	567.05	-0.235303	0.0850584	-2.76637	0.00566842	0.0539069
Srgap2	4085.76	0.178498	0.0645507	2.76524	0.00568813	0.0539683
Serf1	472.566	-0.241489	0.0873309	-2.76521	0.00568856	0.0539683
Fmod	595.258	-0.257	0.0929349	-2.76537	0.00568578	0.0539683
Vps54	1908.62	0.190841	0.0690849	2.76241	0.00573761	0.0543901
A230057D06Rik	387.94	0.275782	0.0998701	2.76141	0.0057553	0.0544707
Hr	1938.58	0.207103	0.0750159	2.76079	0.00576624	0.0545209
Arl2	1614.26	-0.210486	0.0762469	-2.76058	0.00576982	0.0545209
Tfrc	9164.73	0.174351	0.0631773	2.7597	0.00578536	0.0546241
Erbb3	599.275	0.233507	0.0846472	2.75859	0.00580514	0.0547192
9330159F19Rik	4628.73	0.172018	0.0623639	2.7583	0.00581025	0.0547192
Epha4	12853.8	0.150407	0.054538	2.75784	0.00581854	0.0547192
Capns1	4480.04	-0.161149	0.0584173	-2.75858	0.00580527	0.0547192
9130401M01Rik	1054.24	-0.205686	0.0745772	-2.75803	0.00581512	0.0547192
Hivep1	3125.26	0.191203	0.0693503	2.75706	0.00583229	0.0547616
Rab11Fip3	5372.99	0.160527	0.0582191	2.7573	0.00582812	0.0547616
Iars	2998.69	0.156932	0.0569399	2.7561	0.00584944	0.0548791
Grin2A	2137.13	0.291177	0.105673	2.75544	0.00586133	0.0549123
Klhl34	2088.17	0.19851	0.0720607	2.75476	0.00587356	0.0549123
Fam162A	1007.39	-0.212578	0.0771998	-2.75361	0.00589425	0.0550052
Spr	1012.58	-0.214035	0.0777306	-2.75354	0.00589541	0.0550052
Cuedc2	3990.87	-0.172507	0.0626771	-2.75232	0.00591755	0.0551683
Dzip1	2851.89	0.165565	0.0601941	2.75052	0.00595014	0.055385
Bc005624	3361.73	-0.151081	0.0549353	-2.75016	0.00595659	0.0554015
Plcg1	3183.95	0.172494	0.0627425	2.74923	0.00597351	0.0554716
Myo5A	31018.3	0.144558	0.0525897	2.74878	0.00598177	0.0554734
Chchd1	792.577	-0.228563	0.0831528	-2.74871	0.00598307	0.0554734
Tpgs1	1534.18	-0.202203	0.0736118	-2.74689	0.00601635	0.0556947
Psme4	3967.65	0.19062	0.0694131	2.74617	0.00602956	0.0557596
Srp14	3088.74	-0.178998	0.0652755	-2.74219	0.00610314	0.0563163
Ddah2	459.924	-0.253461	0.0924378	-2.74197	0.00610727	0.0563163
Slc25A37	1280.87	0.215601	0.0786474	2.74136	0.00611851	0.056376
Hs6St3	941.483	0.253052	0.0923381	2.74049	0.00613471	0.0564374
Kcnc3	4921.83	0.169372	0.0618435	2.73872	0.00616789	0.0566107
Sqstm1	16316	-0.148581	0.0542907	-2.73677	0.00620465	0.056772
Gng4	2362.27	-0.192861	0.0704549	-2.73737	0.00619335	0.056772
Commd7	1290.72	-0.207646	0.0758615	-2.73718	0.00619687	0.056772
Syngr3	6800.8	-0.158172	0.057804	-2.73634	0.00621265	0.0567808
Fkbp9	1759.52	-0.181177	0.066215	-2.73619	0.0062155	0.0567808
Dph3	1682.8	-0.188897	0.069049	-2.7357	0.00622479	0.0567808
Zeb2	8755.97	0.1713	0.0626281	2.7352	0.00623419	0.0568228
Hnrnpm	4382.08	0.166924	0.0610349	2.7349	0.00623991	0.0568311
Man2A2	8372.83	0.141355	0.0517272	2.73269	0.00628186	0.0571338
Aprt	817.538	-0.214591	0.0785286	-2.73265	0.00628279	0.0571338
Socs7	7746.75	0.163745	0.0599347	2.73206	0.00629396	0.0571726
Mlycd	1137.99	-0.213114	0.0780136	-2.73175	0.00629985	0.0571726
Fndc3A	3056.9	0.163823	0.0599897	2.73085	0.00631706	0.0572695
Pcf11	2093.92	0.193551	0.070942	2.7283	0.00636617	0.0576056
Sorbs1	6404.58	0.14141	0.051838	2.72793	0.00637341	0.0576056
Mpnd	3093.32	-0.159419	0.0584259	-2.72858	0.00636082	0.0576056
Mrps23	1709.24	-0.206237	0.0756022	-2.72792	0.0063736	0.0576056
Sprtn	476.361	0.251015	0.0921352	2.72442	0.0064414	0.058174
Cpeb4	2129.88	0.221541	0.0813925	2.72188	0.00649112	0.0584448
Kcnq5	5850.16	0.137782	0.0506196	2.72191	0.00649049	0.0584448
Slc39A7	3602.28	-0.149515	0.0549268	-2.72208	0.00648724	0.0584448
Mat2A	9307.52	0.151281	0.055589	2.72142	0.00650017	0.0584818
Bdp1	2631.4	0.196786	0.0723216	2.72098	0.00650883	0.0585152
Rragb	3660.27	-0.172869	0.063557	-2.7199	0.00653016	0.0585735
Trappc4	1797.33	-0.176323	0.0648206	-2.72016	0.00652494	0.0585735
Nsa2	2514.84	-0.184473	0.0678179	-2.72012	0.00652591	0.0585735
Phldb2	479.844	0.236864	0.0871001	2.71944	0.00653921	0.0586103
Ccdc124	3388.56	-0.156241	0.0574664	-2.71882	0.0065516	0.0586769
Bub3	2709.08	-0.158418	0.0582809	-2.71819	0.00656411	0.0587446
Kif1A	49925.5	0.155649	0.0572831	2.71719	0.00658387	0.0588037
Gpx8	298.672	-0.279074	0.102764	-2.71569	0.00661384	0.0590112
Traip	601.388	0.258679	0.0952643	2.71538	0.00661989	0.0590207
Dnajc12	438.132	-0.25038	0.0922547	-2.714	0.00664755	0.0592227
Sema6A	2255.18	0.177732	0.0655028	2.71335	0.00666059	0.0592488
Prmt7	1755.83	-0.180399	0.0664916	-2.71311	0.00666549	0.0592488
Ccp110	4831.55	0.163927	0.0604312	2.71263	0.00667516	0.0592902
Ednrb	3057.44	-0.17073	0.0629702	-2.71129	0.00670225	0.0594863
Adgrl1	22564.9	0.15033	0.0554766	2.70979	0.00673267	0.0597115
Sik3	5303.96	0.152231	0.0561972	2.70888	0.00675107	0.0598298
Zc3H13	4359.67	0.156571	0.057838	2.70706	0.00678815	0.0600805
Atrx	13215	0.183058	0.0676567	2.70569	0.0068162	0.0602267
Iqsec1	10602.5	0.147865	0.0546495	2.70569	0.00681619	0.0602267
Tle2	626.012	0.234823	0.0868046	2.7052	0.00682642	0.0602607
Grin1Os	437.123	0.262577	0.097183	2.70189	0.00689473	0.0605037
Aff2	559.936	0.24024	0.0888935	2.70256	0.00688079	0.0605037
Sipa1L3	2488.76	0.214541	0.0794171	2.70145	0.00690376	0.0605037
Map3K9	4657.87	0.194327	0.0718965	2.70287	0.00687427	0.0605037
Rock2	13485.1	0.177824	0.0658241	2.7015	0.00690275	0.0605037
Usp34	8206.24	0.166714	0.0616965	2.70217	0.00688885	0.0605037
Ttc1	1935.75	-0.16712	0.0618255	-2.7031	0.00686966	0.0605037
Supt4A	1644.82	-0.179726	0.0665509	-2.70058	0.00692195	0.0605735
Tmed1	387.795	-0.258715	0.0958253	-2.69986	0.00693679	0.0606585
Chd6	3856.63	0.164127	0.0608061	2.69919	0.00695095	0.0606927
Cnksr2	14386	0.142113	0.0526699	2.69819	0.0069718	0.0608299
Atp13A3	4596.05	0.16337	0.0605539	2.69792	0.00697736	0.0608335
Sel1L	10053.8	0.136202	0.0504902	2.69759	0.00698441	0.0608502
Plekhg1	1332.82	0.226436	0.0839624	2.69688	0.00699929	0.0609124
Ptpn2	1839.17	0.202793	0.0752008	2.69669	0.00700332	0.0609124
Tor1A	1278.28	-0.189011	0.0701011	-2.69627	0.00701213	0.0609124
Rprm	2972.49	-0.188707	0.0700524	-2.6938	0.0070643	0.0612718
Gm10336	679.602	0.229939	0.085392	2.69275	0.00708654	0.0613787
Myo1B	2672.76	0.200043	0.0743263	2.69141	0.00711501	0.0615802
Lrrfip1	2815.75	0.191376	0.0711522	2.68968	0.00715215	0.0618564
Srek1	2901.93	0.204088	0.0759032	2.68879	0.00717114	0.0619754
Plekhb1	9735.63	-0.182359	0.0678569	-2.68741	0.00720087	0.062187
Atp6V1D	11375.1	-0.129196	0.0481053	-2.68569	0.00723798	0.062371
Jakmip3	1841.18	0.178989	0.0666577	2.6852	0.00724861	0.0624045
1500009L16Rik	547.309	-0.238485	0.0888203	-2.68503	0.00725242	0.0624045
Disp2	12625.6	0.156468	0.0582915	2.68424	0.00726948	0.0625059
Numa1	3535.79	0.164636	0.061352	2.68347	0.00728635	0.0626055
Cdc42Se2	10749.8	-0.129634	0.0483414	-2.68164	0.0073263	0.0629031
Gad1	16085.8	0.133417	0.0497842	2.67991	0.0073643	0.0631835
Calm3	74273.3	-0.13657	0.0509665	-2.67961	0.00737084	0.0631939
Kcnh5	1483.79	0.218382	0.0815412	2.67818	0.00740239	0.0633726
Arhgef18	2307.16	0.166787	0.0622934	2.67744	0.00741877	0.0633754
Trub2	1242.54	-0.195816	0.0731354	-2.67744	0.00741872	0.0633754
Arhgap21	8809.15	0.173751	0.0649036	2.67705	0.00742728	0.0634023
Spred2	2947.57	0.17099	0.0639329	2.67452	0.00748368	0.0637918
Mga	3888.02	0.165082	0.0617217	2.67461	0.0074816	0.0637918
C2Cd3	1349.7	0.193967	0.0725339	2.67415	0.00749185	0.0638155
Coq7	907.94	-0.206168	0.0771082	-2.67375	0.00750073	0.0638452
Setx	5147.08	0.158592	0.0593335	2.67289	0.0075201	0.0639641
Fbrs	1299.5	0.198496	0.0743507	2.66973	0.00759125	0.0644304
Polr3E	1854.97	0.179996	0.0674588	2.66823	0.00762509	0.0644865
Zswim8	5202.96	0.163239	0.0611735	2.66845	0.00762017	0.0644865
Sec16A	2734.2	0.158486	0.0593813	2.66895	0.00760895	0.0644865
Zfp622	1525.57	-0.183012	0.0685873	-2.66831	0.00762343	0.0644865
Tmem256	1302.41	-0.191351	0.0717109	-2.66837	0.00762211	0.0644865
Mrpl27	1442.51	-0.197126	0.073944	-2.66589	0.00767856	0.0648923
Ryr1	949.699	0.251283	0.0943166	2.66425	0.00771607	0.0650265
Galntl6	1538.23	0.20892	0.0784132	2.66434	0.00771388	0.0650265
Scrt1	5333.23	0.146424	0.0549515	2.6646	0.00770801	0.0650265
Rps28	2504.44	-0.184177	0.0691296	-2.66423	0.0077164	0.0650265
Plcb4	2345.81	0.188742	0.0708526	2.66386	0.00772493	0.065052
Prrt2	9248.07	0.143108	0.0537576	2.66209	0.00776572	0.065349
Smg7	5322.79	0.14367	0.0539838	2.66135	0.00778274	0.0653993
Mrrf	702.356	-0.21445	0.0805752	-2.66149	0.00777963	0.0653993
Necap1	6888.79	-0.149471	0.0561725	-2.66093	0.00779251	0.0654222
Mrps18A	1435.44	-0.180245	0.0677419	-2.66076	0.00779652	0.0654222
Reep5	21033	-0.145894	0.0548534	-2.6597	0.00782101	0.0655813
Cep97	1127.27	0.226726	0.0852699	2.65892	0.00783917	0.0656683
Pcnt	1489.41	0.185891	0.0699508	2.65746	0.00787321	0.0658325
Fam214A	2325.41	0.177517	0.0667987	2.65749	0.00787253	0.0658325
Rbms1	827.245	0.224249	0.0844216	2.6563	0.00790032	0.0660125
Phf3	4769.05	0.167715	0.0631892	2.65418	0.00795021	0.0661959
Clcn2	2506.36	0.167042	0.0629243	2.65465	0.00793919	0.0661959
Chchd6	2004.58	-0.181292	0.068303	-2.65423	0.00794886	0.0661959
Chmp7	4673.53	-0.143558	0.0540978	-2.65368	0.00796188	0.0661999
Ccdc184	1031.23	-0.216389	0.081541	-2.65374	0.00796043	0.0661999
Necab2	1999.24	-0.186945	0.0704826	-2.65236	0.0079931	0.0663198
Fcgrt	693.441	-0.238302	0.0898331	-2.65272	0.0079847	0.0663198
Hddc2	426.586	-0.256661	0.0967656	-2.6524	0.00799225	0.0663198
Sorbs2	9672.69	0.162862	0.0614109	2.65201	0.00800138	0.066342
Timm23	1257.85	-0.185058	0.0698145	-2.65071	0.00803216	0.066504
Nucb2	865.489	-0.201988	0.0762517	-2.64896	0.00807396	0.0668034
Map3K1	523.306	0.225875	0.0853102	2.64769	0.00810437	0.0670082
Fstl4	755.118	0.237278	0.0896356	2.64714	0.0081176	0.067024
Cnbp	11403.7	-0.139338	0.0526347	-2.64727	0.00811437	0.067024
Sorcs1	2745.88	0.175718	0.0663882	2.64682	0.00812524	0.0670403
A830039N20Rik	7090.62	0.145538	0.0549919	2.64653	0.00813211	0.0670503
Tmem205	694.564	-0.220392	0.0832863	-2.64619	0.00814037	0.0670716
Mrps14	1424.9	-0.203067	0.076747	-2.64593	0.0081467	0.0670772
Ankrd29	1149.41	0.195816	0.0740409	2.64469	0.00817647	0.0671386
Snrpe	759.5	-0.208831	0.0789624	-2.64469	0.00817659	0.0671386
1700037H04Rik	1532.41	-0.215317	0.081415	-2.64468	0.00817685	0.0671386
Afap1L1	1490.76	0.216464	0.0818861	2.64347	0.00820598	0.0672845
Dtd1	1821.68	-0.19298	0.0730235	-2.64272	0.0082244	0.0673888
Pin1	3510.03	-0.154773	0.0585757	-2.64227	0.00823528	0.0674313
Slc12A6	8098.42	0.135895	0.05144	2.64182	0.00824625	0.0674745
Wnt5A	475.514	-0.233992	0.0886446	-2.63966	0.00829891	0.0678117
Smek1	2157.18	0.17922	0.0679476	2.63762	0.00834904	0.0681742
Ric1	2760.34	0.169197	0.0641741	2.63654	0.00837568	0.0682976
Nrp2	1366.92	-0.218724	0.0829867	-2.63566	0.00839749	0.0684236
Bckdha	1057.57	-0.191768	0.0727861	-2.63468	0.0084217	0.0685312
Hs3St4	4567.1	-0.148879	0.0565436	-2.63299	0.0084636	0.0688249
Zfp236	2574.28	0.179813	0.0683027	2.63259	0.00847377	0.0688382
Cd44	266.581	-0.263257	0.100058	-2.63105	0.00851225	0.0689836
Bet1L	1298.67	-0.192852	0.0733626	-2.62875	0.00856993	0.0694035
Smc5	1752.39	0.186988	0.0712131	2.62575	0.00864591	0.0699232
Atl3	2501.36	0.164783	0.0627775	2.62488	0.00866798	0.0700539
Glrx3	3936.45	-0.15708	0.059863	-2.62399	0.00869071	0.0701418
Txndc11	1135.36	0.199799	0.0762073	2.62179	0.008747	0.0704145
Kcnq3	2404.55	0.189594	0.0723806	2.61941	0.00880828	0.0706094
Jmjd1C	4378.89	0.18012	0.0687624	2.61945	0.00880711	0.0706094
Utrn	3852.72	0.153152	0.0584445	2.62046	0.008781	0.0706094
Dag1	4067.26	0.146888	0.0560679	2.61982	0.00879771	0.0706094
Rpl23	4309.89	-0.148317	0.0566046	-2.62023	0.00878693	0.0706094
Itgb1Bp1	958.008	-0.230087	0.087837	-2.61948	0.00880642	0.0706094
Kcnj9	7453	0.137859	0.0526413	2.61883	0.00882325	0.0706815
Ly6H	6170.65	-0.185614	0.0708944	-2.61817	0.00884018	0.0707693
Slc2A13	7871.61	0.146989	0.0561681	2.61695	0.008872	0.0709281
Plekhh1	1590.79	0.199895	0.0764179	2.61582	0.00890142	0.0710119
Man1A	2096.96	0.175711	0.0671721	2.61583	0.0089012	0.0710119
Tsg101	2763.66	-0.152288	0.0582226	-2.61562	0.00890648	0.0710119
Ndufa8	344.589	-0.264659	0.101166	-2.61609	0.00889419	0.0710119
Hspe1	2372.23	-0.169865	0.0649487	-2.61538	0.00891294	0.0710156
Syt7	16719.1	0.148818	0.0569288	2.6141	0.00894636	0.071234
Nufip2	4553.24	0.166015	0.0635725	2.61143	0.00901637	0.0715988
Pcnx	7884.03	0.147819	0.0566021	2.61154	0.00901344	0.0715988
Cryl1	681.435	-0.228456	0.0874645	-2.61198	0.00900185	0.0715988
Dctpp1	475.077	-0.235735	0.0902567	-2.61183	0.00900582	0.0715988
Hsf1	1289.96	0.188012	0.0720342	2.61004	0.00905321	0.071819
Fam160B2	1986.26	0.171505	0.0657125	2.60992	0.00905623	0.071819
Ccdc82	867.161	0.215527	0.0826147	2.60882	0.00908544	0.0719542
Arfgef3	4866.66	0.200441	0.076826	2.60902	0.00908008	0.0719542
Dgkh	1749.52	0.228128	0.0875171	2.60666	0.00914295	0.0722902
Asrgl1	7136.32	-0.135986	0.0521709	-2.60654	0.00914617	0.0722902
Gsta4	1497.95	-0.176474	0.0677002	-2.6067	0.00914196	0.0722902
2010107E04Rik	3130.95	-0.177602	0.068161	-2.60562	0.00917076	0.0724362
Mrpl13	1120.62	-0.185331	0.0711446	-2.605	0.00918751	0.0725201
Tmem94	2332.59	0.1559	0.0598597	2.60442	0.00920299	0.0725921
Tmem9	2566.9	-0.167019	0.0641344	-2.6042	0.0092089	0.0725921
Uggt2	1633.31	0.1671	0.0641742	2.60385	0.00921841	0.0726187
Tns1	1644.54	0.169658	0.0651691	2.60336	0.00923162	0.0726745
Cep192	509.788	0.232397	0.0893101	2.60213	0.00926461	0.0728373
Vhl	3053.6	-0.154351	0.0593224	-2.6019	0.00927083	0.0728379
Ighm	833.225	-0.252072	0.0969035	-2.60127	0.00928806	0.0729249
Cdc42Ep4	1380.69	-0.189203	0.0727724	-2.59992	0.00932443	0.0730662
Mcee	546.829	-0.219639	0.0844791	-2.59992	0.00932459	0.0730662
Abcc9	499.656	0.261523	0.100617	2.5992	0.00934415	0.0730788
Golgb1	6310.15	0.164969	0.0634698	2.59918	0.0093447	0.0730788
Tenm1	1659.14	0.192967	0.0742807	2.59781	0.00938213	0.0732747
Fam208B	2357.44	0.185324	0.0713381	2.59782	0.00938175	0.0732747
Pgk1	18254.3	-0.120246	0.046297	-2.59727	0.00939679	0.0733408
Ndufa9	5549.75	-0.137532	0.0529999	-2.59496	0.00946025	0.0737875
Heatr5A	685.81	0.221833	0.0855262	2.59375	0.00949368	0.0739995
Tspan4	521.425	-0.234135	0.09028	-2.59343	0.00950227	0.0740177
Fez2	1845.1	-0.164178	0.0633688	-2.59083	0.00957435	0.0744811
Pou3F3	3309.69	0.151119	0.0583539	2.58969	0.0096062	0.0746798
Nxf1	2351.56	0.190174	0.0734762	2.58824	0.00964678	0.0749461
Znrf1	6726.37	0.148325	0.0573431	2.58662	0.00969229	0.0750535
Vmp1	6885.52	-0.135767	0.0524789	-2.58707	0.00967951	0.0750535
Mpc2	2876.71	-0.164471	0.0635823	-2.58674	0.00968878	0.0750535
Pcna	1929.79	-0.17177	0.0663969	-2.58702	0.00968111	0.0750535
Inha	760.783	0.210981	0.0815809	2.58616	0.00970508	0.0751034
Med13	5330.35	0.165478	0.063998	2.58567	0.00971886	0.0751609
Ppia	31822.5	-0.171136	0.0661953	-2.58532	0.00972883	0.0751889
Mirg	563.613	0.242286	0.0938014	2.58297	0.00979536	0.0753084
Samd4B	2535.24	0.180269	0.069783	2.58327	0.00978673	0.0753084
Rpl29	669.042	0.128779	0.0498335	2.58419	0.00976077	0.0753084
Tuba4A	16589.1	-0.147709	0.0571746	-2.58348	0.00978091	0.0753084
Inpp1	792.139	-0.227233	0.0879352	-2.58409	0.00976359	0.0753084
Fbxo25	3223.68	-0.152208	0.0589507	-2.58195	0.00982428	0.0753961
Atp6Ap1L	611.88	-0.243382	0.0942645	-2.5819	0.00982569	0.0753961
Adcy3	2007.74	0.164429	0.063731	2.58005	0.00987856	0.0756547
Plekha5	2960.72	0.156289	0.0606319	2.57767	0.00994691	0.0760797
Akt1S1	1809.33	-0.173475	0.0673272	-2.5766	0.00997773	0.076217
Rbm11	357.145	-0.259516	0.100719	-2.57663	0.00997689	0.076217
Akap6	12305.8	0.143502	0.055718	2.5755	0.0100095	0.0764105
Myo9A	6969.95	0.157542	0.0612129	2.57367	0.0100626	0.076677
Qk	24125.5	0.143961	0.0559419	2.5734	0.0100703	0.076677
Crip2	4040.31	-0.153284	0.0595632	-2.57346	0.0100687	0.076677
Iqsec3	6786.84	0.161767	0.0628934	2.57208	0.010109	0.0767249
Fhod3	3843.77	0.157703	0.0613103	2.57221	0.0101051	0.0767249
Slc6A6	7272.66	0.144674	0.0562415	2.57238	0.0101003	0.0767249
Snhg6	437.525	-0.233338	0.0907144	-2.57223	0.0101047	0.0767249
Abat	13750.5	0.119522	0.0464729	2.57185	0.0101155	0.0767252
Vdac2	7843.65	-0.141393	0.0549868	-2.5714	0.0101288	0.0767763
Nip7	1527.72	-0.180855	0.0703405	-2.57114	0.0101365	0.0767856
C1Ql3	3708.02	-0.16822	0.0654457	-2.57037	0.010159	0.0768578
Aldoc	29951	-0.15721	0.0612026	-2.56868	0.0102086	0.0771834
Map3K13	1150.58	0.197602	0.07698	2.56693	0.0102605	0.0772307
Map3K3	1112.69	0.189671	0.0738841	2.56715	0.0102539	0.0772307
Tspan7	51209.9	-0.120832	0.0470709	-2.56702	0.0102578	0.0772307
Prnp	32986.2	-0.129969	0.050612	-2.56795	0.0102301	0.0772307
Alkbh6	1055.56	-0.185097	0.0721026	-2.56714	0.0102542	0.0772307
Ctxn1	15083.6	-0.154248	0.060104	-2.56635	0.0102775	0.0773094
Dmd	3526.18	0.16684	0.0650329	2.56547	0.0103035	0.0774562
Dscr3	1618.93	-0.169175	0.0659876	-2.56375	0.0103549	0.0777442
Ermn	3564.44	0.187169	0.0730482	2.56227	0.0103992	0.0779281
Apc	38398.7	0.184969	0.0721794	2.56262	0.0103884	0.0779281
Fam45A	1539.9	-0.192839	0.0752601	-2.5623	0.010398	0.0779281
Myo18A	9159.02	0.162591	0.0635023	2.56039	0.0104555	0.0783005
Arhgap20	5610.13	0.168306	0.0657506	2.55977	0.0104743	0.0783421
Enpp2	25066.9	0.141661	0.0553807	2.55794	0.0105295	0.0786801
Cct7	7260.2	-0.130147	0.0508817	-2.55783	0.0105328	0.0786801
Ubr3	15017.9	0.132289	0.0517332	2.55713	0.0105539	0.0787651
Atp6V0C-Ps2	419.893	-0.241481	0.0944639	-2.55633	0.0105782	0.0788699
Cirbp	2654.49	-0.182514	0.0714036	-2.55609	0.0105857	0.0788764
Slc12A5	25684.8	0.120374	0.0471011	2.55565	0.0105989	0.0789249
Nt5C3B	1468.38	-0.174241	0.0682222	-2.55402	0.0106486	0.0791955
Tmed3	925.023	-0.196418	0.0769052	-2.55403	0.0106483	0.0791955
Adcy7	399.775	0.260864	0.102159	2.55351	0.0106643	0.0792244
Cnot1	6190.33	0.139152	0.0545002	2.55324	0.0106725	0.0792244
Sdhc	4034	-0.153493	0.0601124	-2.55343	0.0106668	0.0792244
Satb1	7432.07	0.149138	0.0585135	2.54877	0.0108103	0.0800462
Gmds	345.388	-0.243894	0.0957031	-2.54844	0.0108206	0.0800723
Mfsd9	224.129	-0.266201	0.104525	-2.54678	0.0108722	0.0803542
Pdzd4	7185.76	-0.12519	0.0491768	-2.54571	0.0109056	0.0805
Acaca	3984.71	0.160529	0.0630734	2.54511	0.0109244	0.0805385
Ndufb10	4617.95	-0.172152	0.0676388	-2.54516	0.0109228	0.0805385
Rnf150	4325.33	0.135702	0.0533389	2.54414	0.0109546	0.0806342
Smn1	645.595	-0.210672	0.08281	-2.54404	0.0109578	0.0806342
Phf2	2107.2	0.181726	0.0714575	2.54313	0.0109863	0.0807083
Ndufaf8	363.915	-0.247432	0.0973771	-2.54097	0.0110546	0.0811444
Gpr107	2310.96	0.151591	0.0596837	2.5399	0.0110883	0.0812141
Saraf	9703.2	-0.125778	0.0495228	-2.5398	0.0110915	0.0812141
Sephs2	1672.3	-0.163132	0.0642138	-2.54045	0.0110711	0.0812141
Trex1	303.25	0.253694	0.0999307	2.5387	0.0111266	0.0812738
Tead1	967.619	0.19409	0.076451	2.53875	0.0111249	0.0812738
Mrpl2	999.777	-0.204777	0.0806629	-2.53868	0.0111271	0.0812738
Scube1	3666.02	0.188695	0.0743811	2.53686	0.0111851	0.0815967
Ndufs2	8802.43	-0.154545	0.0609446	-2.53583	0.0112181	0.0817683
Pard6A	934.566	-0.193336	0.0762457	-2.5357	0.0112224	0.0817683
Rnf187	16020.7	-0.118658	0.0468194	-2.53437	0.0112649	0.0819768
Pqbp1	2207.72	-0.162241	0.0640263	-2.53397	0.0112778	0.0820205
Hnrnpul2	14223.8	0.115263	0.0455029	2.5331	0.011306	0.0821339
Tsen34	1987.8	-0.174809	0.0690295	-2.53238	0.0113292	0.082142
Usp31	6746.31	0.180457	0.0712688	2.53206	0.0113395	0.0821666
Tomm20	15625.1	-0.142707	0.0563714	-2.53156	0.0113558	0.0822339
Arid4A	2731.25	0.156165	0.0617043	2.53086	0.0113783	0.0823466
Rwdd2A	899.562	-0.216489	0.085557	-2.53035	0.0113948	0.0823668
Polr1C	1029.34	-0.18196	0.0719353	-2.52949	0.0114229	0.0824675
Ildr2	10030.2	0.159195	0.0629543	2.52875	0.0114471	0.0825419
Sar1B	1369.15	-0.176595	0.0698341	-2.52878	0.0114458	0.0825419
Lonrf3	1109.15	0.216728	0.0857438	2.52762	0.0114839	0.0827566
Igf2R	1875.37	0.170181	0.067341	2.52715	0.0114993	0.0828173
Map2K1	12759.4	-0.132382	0.0523976	-2.52648	0.0115211	0.0829236
Chuk	1939.2	0.195395	0.0773841	2.525	0.0115699	0.0831233
A230050P20Rik	1397.3	0.174241	0.0690668	2.52279	0.0116427	0.0834944
Tcp1	6631.88	-0.144793	0.0573924	-2.52287	0.0116403	0.0834944
Pdcd5	971.945	-0.193661	0.0767932	-2.52185	0.0116738	0.0836165
Nop16	904.362	-0.196756	0.078033	-2.52144	0.0116874	0.0836615
Klf11	337.32	-0.239451	0.0949735	-2.52124	0.0116942	0.0836615
Apln	1284.78	0.187169	0.0742651	2.52028	0.011726	0.0838381
Tmem170B	4616.94	0.157907	0.0626794	2.51929	0.0117593	0.0840254
St8Sia5	2166.82	0.171374	0.0680385	2.51878	0.0117764	0.0840966
4933439C10Rik	566.482	0.211725	0.0841266	2.51674	0.0118446	0.0844164
Nsmf	21183.9	-0.133088	0.0528719	-2.51717	0.0118301	0.0844164
Wnt7A	584.705	-0.233631	0.0928409	-2.51646	0.0118539	0.0844164
Bc1	61651.9	-0.267952	0.106483	-2.51638	0.0118568	0.0844164
Fam78B	1637.35	0.175855	0.069944	2.51423	0.0119292	0.0848302
Myt1L	14437.4	0.119906	0.0477019	2.51364	0.0119491	0.0849203
Lrp1B	2345.42	0.207942	0.0827845	2.51185	0.01201	0.0853021
Kctd16	918.785	0.225426	0.0898396	2.5092	0.0121004	0.0858927
4930402H24Rik	4824.5	0.146816	0.0585322	2.5083	0.0121314	0.0860612
Rp9	1247.19	-0.181058	0.0722205	-2.50702	0.0121755	0.0862701
Adam12	312.888	0.247822	0.0988756	2.5064	0.0121968	0.0863694
Kdm5D	1530.72	0.177815	0.070951	2.50616	0.0122049	0.0863755
Cd93	513.633	0.251788	0.100531	2.50457	0.01226	0.0866616
Btbd11	1327.02	0.198976	0.0794417	2.50468	0.0122562	0.0866616
Epb41L2	6268.64	0.140636	0.0561848	2.50309	0.0123113	0.0869203
Ube2B	9128.77	-0.127164	0.0508013	-2.50317	0.0123086	0.0869203
Arl6Ip5	6617.16	-0.155144	0.061987	-2.50284	0.01232	0.08693
2010107G23Rik	1198.75	-0.187813	0.0750527	-2.50242	0.0123349	0.0869833
Npas1	486.366	0.231577	0.0925834	2.50128	0.0123746	0.0871076
Ick	2158.33	0.176256	0.0704656	2.50131	0.0123735	0.0871076
Plcl1	2425.57	0.191351	0.0765283	2.50039	0.0124056	0.0872739
C2Cd4C	907.527	-0.20072	0.080285	-2.50009	0.0124161	0.0872959
Hcn1	3785.75	0.17156	0.0686469	2.49916	0.0124486	0.087421
Fyco1	2229.59	0.20596	0.0824316	2.49855	0.0124702	0.0874323
Arxes1	919.011	-0.198075	0.0792778	-2.49849	0.0124724	0.0874323
Mettl17	667.525	0.206341	0.0826172	2.49755	0.0125053	0.0875078
Rnf111	2234.02	0.151633	0.0607116	2.4976	0.0125036	0.0875078
Ntsr2	4564.26	-0.160853	0.0643991	-2.49775	0.0124984	0.0875078
Strap	7606.65	-0.128792	0.0516166	-2.49516	0.01259	0.0878924
Npc2	3766.2	-0.153668	0.06158	-2.49543	0.0125805	0.0878924
Cnih2	7573.82	-0.172767	0.0692757	-2.49391	0.0126346	0.0881001
Ssh3	1507.48	0.196807	0.07896	2.49249	0.012685	0.0882558
Kalrn	32662.9	0.117808	0.0472662	2.49243	0.0126871	0.0882558
St3Gal4	1048.22	-0.199439	0.0800136	-2.49257	0.0126823	0.0882558
Cnot8	2298.88	-0.147766	0.0593061	-2.49158	0.0127175	0.0883654
Cobl	4842.14	0.148972	0.0598052	2.49096	0.0127399	0.0884696
Arl16	1014.32	-0.191874	0.0770691	-2.48964	0.0127872	0.0887132
Rad54L2	1806.37	0.186338	0.0748599	2.48916	0.0128046	0.0887628
P4Hb	2970.92	-0.149347	0.0600164	-2.48843	0.0128309	0.0888926
Tkt	4338.68	-0.138749	0.055796	-2.48672	0.0128926	0.0891966
Vta1	1708.17	-0.15824	0.0636372	-2.48659	0.0128973	0.0891966
Nrg1	239.288	0.254071	0.102228	2.48534	0.0129428	0.0893274
Dscaml1	2294.58	0.182548	0.0734541	2.48519	0.0129481	0.0893274
Pfas	1276.49	0.169799	0.0683346	2.48482	0.0129615	0.0893274
Hcfc1	4829.14	0.143238	0.0576414	2.48498	0.0129557	0.0893274
Cdk5Rap3	1152.86	-0.184421	0.0741977	-2.48554	0.0129355	0.0893274
Pddc1	1138.04	-0.196841	0.0792293	-2.48445	0.0129751	0.0893689
Gnptab	4598	0.140455	0.0565696	2.48287	0.0130327	0.0897135
Clk4	2444.19	0.186291	0.0750723	2.48149	0.0130834	0.0898016
Oaz2	6463.27	-0.124093	0.0499937	-2.48217	0.0130584	0.0898016
Snx2	3291.99	-0.145067	0.0584595	-2.48149	0.0130833	0.0898016
Ttc9B	4699.01	-0.154916	0.0624244	-2.48167	0.013077	0.0898016
Srcin1	19293.8	0.13417	0.054076	2.48114	0.0130963	0.0898377
Dock6	729.423	0.201101	0.0811021	2.47961	0.0131527	0.0901726
Golm1	1627.42	0.170652	0.0688295	2.47935	0.0131621	0.0901851
Usp40	951.182	0.208314	0.0840319	2.47899	0.0131755	0.090224
Lamc1	2039.08	0.181257	0.0731488	2.47792	0.0132151	0.090391
Cdkn2Aipnl	1544.53	-0.187298	0.0756112	-2.47712	0.0132448	0.0904894
Fam96B	711.696	-0.212296	0.0857285	-2.47637	0.0132725	0.0906265
Adarb2	699.734	0.213771	0.0863403	2.47591	0.0132896	0.090691
Map4K3	4398.96	0.1491	0.0602547	2.47449	0.0133426	0.0909481
Phyhd1	685.482	0.203164	0.0821866	2.47199	0.0134363	0.091324
Fgd6	959.932	0.202066	0.081741	2.47203	0.0134348	0.091324
Cep170	5068.53	0.14142	0.0572087	2.47201	0.0134358	0.091324
Bnip3L	7034.36	-0.143363	0.0579871	-2.47233	0.0134236	0.091324
Kif21B	5036.11	0.167123	0.0676374	2.47086	0.0134787	0.0914133
Tmbim4	1073.57	-0.179361	0.0725977	-2.47062	0.0134881	0.0914133
Stard10	1564.97	-0.190615	0.0771521	-2.47065	0.013487	0.0914133
Gad2	9633.73	0.137175	0.0555819	2.46799	0.0135875	0.0919818
Gpm6A	91553.8	-0.118687	0.0480868	-2.46817	0.0135805	0.0919818
Lsm6	1777.82	-0.209118	0.0847756	-2.46673	0.0136354	0.0922535
Zc3H11A	5564.31	0.164722	0.0668068	2.46565	0.0136764	0.0924779
Rlbp1	701.048	-0.209912	0.0851441	-2.46537	0.0136872	0.0924976
Cnppd1	1051.14	0.181597	0.0736937	2.46421	0.0137314	0.0926382
Tmem11	1133.77	-0.181409	0.0736072	-2.46455	0.0137186	0.0926382
Tubgcp6	1657.92	0.196739	0.0798707	2.46322	0.0137697	0.0927959
Celf1	13259.9	0.120131	0.0487704	2.4632	0.0137705	0.0927959
Txn2	3546.91	-0.146148	0.0593439	-2.46272	0.0137886	0.0928652
Iqgap2	1681.16	0.205282	0.0833695	2.46231	0.0138044	0.0929187
Morc2A	2659.83	0.159442	0.0647779	2.46137	0.0138408	0.0931107
Rps13	3946.58	-0.156247	0.063508	-2.46027	0.0138832	0.0933379
Rab6B	33571.9	0.121165	0.0492597	2.45972	0.0139046	0.0933808
Plekha1	7797.42	0.155624	0.0632856	2.45908	0.0139294	0.0934944
Leng9	299.734	-0.244119	0.099314	-2.45805	0.0139692	0.0936556
Papd4	864.94	0.194091	0.0790073	2.45662	0.0140253	0.0939779
Ppp1R16B	8865.64	0.16831	0.0685307	2.45598	0.0140502	0.0940094
Pla2G7	4100.14	-0.147137	0.0599078	-2.45605	0.0140473	0.0940094
Styx	311.235	0.244447	0.0995619	2.45523	0.0140795	0.0941284
Rsf1	3698.78	0.160478	0.0653681	2.45499	0.014089	0.0941384
Rpl13	1802.13	-0.170188	0.0693451	-2.45422	0.014119	0.0942857
Kdm4B	2940.22	0.151225	0.0616302	2.45374	0.0141379	0.0943583
Tusc3	9340.21	-0.143405	0.0584482	-2.45354	0.0141458	0.0943583
Dhps	1419.68	-0.1852	0.0754908	-2.45329	0.0141558	0.0943718
Plekhg3	738.505	0.210015	0.0856383	2.45234	0.014193	0.0944072
Dopey1	2741.62	0.161671	0.065919	2.45258	0.0141837	0.0944072
Dars	3012.1	-0.153947	0.0627716	-2.4525	0.0141869	0.0944072
Phf21B	522.107	0.227895	0.0929456	2.45192	0.0142097	0.0944652
Smpd4	2336.89	0.160598	0.0655406	2.45036	0.0142713	0.0946318
Polr3H	1756.08	-0.17109	0.0698186	-2.4505	0.0142658	0.0946318
Wdr45B	3407.22	-0.160278	0.065426	-2.44976	0.014295	0.0947131
Hdhd2	4040.01	-0.132838	0.054244	-2.4489	0.0143295	0.0948887
Rev3L	3019.25	0.148175	0.0605424	2.44745	0.0143869	0.0950593
Tbc1D30	5802.87	0.127245	0.0519795	2.44798	0.0143658	0.0950593
Cdh9	1317.17	-0.178201	0.0728112	-2.44744	0.0143874	0.0950593
Lpar6	273.151	0.243654	0.0996693	2.44463	0.0145002	0.0956073
Ptprt	4325.78	0.163526	0.0668852	2.44488	0.0144902	0.0956073
Mid1Ip1	3409.19	-0.153069	0.0626047	-2.44501	0.0144848	0.0956073
Ndufaf3	1116.65	-0.182318	0.0745808	-2.44457	0.0145026	0.0956073
Zfp532	2389.86	0.147221	0.0602461	2.44366	0.014539	0.095787
Commd1	705.327	-0.207401	0.0848791	-2.44349	0.014546	0.095787
Alkbh7	403.439	-0.229967	0.0941264	-2.44317	0.0145587	0.0958173
Pnpo	1841.09	-0.154892	0.0634146	-2.44254	0.0145844	0.0958974
Acaa2	846.199	-0.205036	0.083953	-2.44227	0.0145952	0.0958974
Fgd5	249.412	0.250562	0.102623	2.44157	0.0146235	0.0959401
Fkbp1A	24086.7	-0.119643	0.0490009	-2.44165	0.0146205	0.0959401
Serpinf1	397.445	-0.240497	0.0985849	-2.43949	0.0147079	0.0964168
Exoc6B	5074.9	0.152943	0.0627189	2.43855	0.0147461	0.0964838
Xpo7	4272.54	0.127208	0.05216	2.4388	0.014736	0.0964838
Churc1	1105.54	-0.202081	0.0828888	-2.43798	0.0147698	0.0965622
Tub	10812.3	0.134073	0.0550048	2.43748	0.0147902	0.0966424
Csf2Ra	683.264	0.199906	0.0820423	2.43662	0.0148253	0.096713
Aifm3	2536.42	0.162337	0.0666241	2.43661	0.0148255	0.096713
Ppp2R2B	6931.45	-0.119919	0.0492085	-2.43696	0.0148113	0.096713
Serf2	2746.29	-0.153878	0.0631635	-2.43618	0.0148432	0.0967751
Atg2B	3296.75	0.154214	0.0633432	2.43457	0.0149094	0.0970846
Cltb	7508.81	-0.13487	0.0553928	-2.43479	0.0149003	0.0970846
Phb2	2827.81	-0.149781	0.061538	-2.43396	0.0149346	0.0971325
Hsdl1	2008.25	-0.18368	0.0754748	-2.43365	0.0149472	0.0971325
Fam131A	13488.2	-0.118266	0.048633	-2.43181	0.0150234	0.097467
Urm1	2040.98	-0.154726	0.0636439	-2.43112	0.0150523	0.0975015
Mrps7	1682.48	-0.170523	0.0701426	-2.43109	0.0150534	0.0975015
Rin1	2844.28	0.166064	0.0683206	2.43066	0.0150712	0.0975633
2900055J20Rik	366.729	0.243159	0.100083	2.42957	0.0151169	0.097752
Rpa1	1818.53	-0.160102	0.0658949	-2.42965	0.0151133	0.097752
Mdga1	1223.14	0.194954	0.0802752	2.42857	0.0151586	0.0979148
Phldb1	4918.32	0.165314	0.0680691	2.42862	0.0151563	0.0979148
Adap2	287.219	0.247271	0.101885	2.42695	0.0152261	0.0982643
Dlgap2	3231.32	0.154422	0.0636297	2.42688	0.0152293	0.0982643
Kifc2	16718	0.116171	0.047892	2.4257	0.015279	0.098367
Gm8203	376.622	-0.224898	0.092719	-2.42558	0.0152838	0.098367
Akap5	7226.99	0.123877	0.0510866	2.42485	0.0153147	0.0984401
Mpv17L	4086.87	-0.148009	0.0610487	-2.42445	0.0153317	0.0984748
Nt5C3	2150.54	-0.15264	0.062962	-2.42433	0.0153368	0.0984748
Usp29	1466.68	-0.191879	0.0791558	-2.42406	0.015348	0.0984937
Abcc8	1188.53	0.171506	0.070813	2.42195	0.0154375	0.0989602
Lsm3	682.177	-0.205207	0.0847453	-2.42146	0.0154582	0.0990397
Fam135A	2338.85	0.159093	0.065746	2.41981	0.0155287	0.0992423
Mapk6	4279.91	0.152473	0.0630175	2.41954	0.0155401	0.0992423
Selk	4816.59	-0.139401	0.0575981	-2.42024	0.0155104	0.0992423
Kars	2764.85	-0.169621	0.0700882	-2.42011	0.0155156	0.0992423
Braf	7750.37	0.151154	0.0625186	2.41774	0.0156173	0.0996815
Itpr1	25153.7	0.154939	0.0640953	2.41732	0.0156351	0.0996877
Emc7	3571.54	-0.134812	0.0557652	-2.4175	0.0156275	0.0996877
Rnf41	3890.97	-0.134831	0.0557931	-2.41663	0.015665	0.0997426
Tapbp	816.44	-0.189838	0.0785579	-2.41653	0.0156692	0.0997426
Pcgf6	661.254	0.197663	0.0818111	2.4161	0.0156879	0.0997555
Abhd8	8817.85	-0.119245	0.0494079	-2.41349	0.0158006	0.100418
Bloc1S2	1169.36	-0.17541	0.0727047	-2.41263	0.0158377	0.1006
Atox1	1083.79	-0.183307	0.0760251	-2.41114	0.0159028	0.100905
Anapc2	3675.11	-0.135477	0.0561977	-2.41073	0.0159207	0.100965
Dlx1As	508.581	0.21205	0.0879797	2.41021	0.0159431	0.100999
Mrps26	1669.63	-0.156156	0.0648321	-2.40862	0.0160131	0.101388
Zfp738	1127.07	0.201282	0.0835853	2.4081	0.0160357	0.101422
Cd151	966.855	-0.193737	0.0804481	-2.40822	0.0160306	0.101422
Rps15A	6499.72	-0.137496	0.0571135	-2.40742	0.0160658	0.101558
Micu3	6024.01	0.138254	0.0574428	2.40681	0.0160923	0.101672
Atn1	5911.22	0.136526	0.056759	2.40535	0.0161568	0.101916
Diaph2	1608.04	0.172644	0.0718333	2.40339	0.0162436	0.102409
Ptdss1	3788.21	-0.139294	0.0579669	-2.403	0.0162612	0.102466
Cdh20	1335.08	0.16482	0.0685985	2.40268	0.0162754	0.1025
Luc7L2	9748.15	0.136231	0.0567274	2.4015	0.0163282	0.102778
Txnl4A	4860.93	-0.124492	0.051854	-2.40082	0.0163585	0.10286
Sec24A	1234.95	0.184159	0.0767145	2.40058	0.0163693	0.102873
Pdxp	7234.39	-0.13462	0.0560953	-2.39985	0.0164017	0.103022
Zfp488	366.683	0.231937	0.0966801	2.39902	0.0164392	0.103038
Gramd1B	3787.1	0.167531	0.069823	2.39936	0.0164236	0.103038
Mdga2	2658.75	0.15161	0.0631922	2.39919	0.0164313	0.103038
Zdhhc5	2759.01	0.149573	0.0623382	2.39938	0.0164228	0.103038
Tmsb10	6830.4	-0.177452	0.0739802	-2.39864	0.016456	0.103089
Bscl2	2857.26	-0.150922	0.0629372	-2.39799	0.0164855	0.10322
Nxt2	1842.68	-0.162279	0.0677023	-2.39696	0.0165319	0.103456
Fmnl2	3475.67	0.158265	0.0660368	2.39663	0.0165468	0.103486
Eif2B5	2540.07	-0.142089	0.0592914	-2.39646	0.0165543	0.103486
Maf1	3200.82	-0.145159	0.0606239	-2.39442	0.0166465	0.103953
Cyc1	5870.03	-0.122298	0.0511215	-2.3923	0.016743	0.1045
Gfod1	5787.75	0.169982	0.0710662	2.39188	0.0167625	0.104567
Srsf5	7823.86	0.141297	0.0591255	2.38978	0.0168586	0.104946
2700094K13Rik	573.47	-0.211438	0.0884691	-2.38996	0.0168501	0.104946
Kif21A	11585.2	0.131884	0.0552051	2.38897	0.0168955	0.105064
Pnp	698.251	-0.208961	0.087483	-2.38859	0.0169131	0.105119
Ifngr2	2933.91	-0.152723	0.0639487	-2.38821	0.0169309	0.105174
Klhl3	949.213	0.195124	0.0817132	2.38792	0.0169442	0.105201
Sult2B1	254.81	-0.242732	0.101727	-2.38611	0.0170279	0.105666
Mbnl2	10179.1	0.144505	0.0605687	2.3858	0.0170418	0.105697
Nme7	1629.84	-0.155849	0.0653979	-2.38309	0.0171678	0.106311
Decr2	1734.85	-0.157329	0.0660276	-2.38277	0.0171828	0.106348
Slc9A5	1549.64	0.207417	0.0870703	2.38218	0.0172103	0.106407
Trim66	1569.49	0.164706	0.0691354	2.38237	0.0172016	0.106407
Hprt	3272.98	-0.151065	0.0634377	-2.38131	0.0172514	0.106606
Mospd2	606.548	0.207201	0.0870584	2.38003	0.0173113	0.106765
Sec11C	1724.54	-0.158155	0.0664576	-2.37979	0.0173223	0.106765
Rspo3	719.356	-0.212542	0.0893043	-2.37997	0.0173139	0.106765
Cox16	559.855	-0.214892	0.0903208	-2.37921	0.0173499	0.106824
Klhdc9	837.965	-0.220412	0.0926394	-2.37925	0.017348	0.106824
Bsg	18587.1	-0.133857	0.0562752	-2.37862	0.0173775	0.106885
Nme3	821.523	-0.199169	0.0837612	-2.37782	0.0174156	0.107006
Tceal1	1161.97	-0.175493	0.073832	-2.37693	0.0174575	0.107152
Hectd2	946.698	0.207412	0.0872761	2.37651	0.0174775	0.107164
Rab1B	5636.42	-0.120564	0.0507277	-2.37669	0.0174689	0.107164
Adamts4	1458.96	0.183995	0.0775396	2.37292	0.0176481	0.107987
Tm2D2	2168.3	-0.154437	0.0650886	-2.37272	0.0176574	0.107988
Sgtb	7727.91	-0.122831	0.0517903	-2.37169	0.0177068	0.108234
Magee2	305.527	-0.24551	0.103529	-2.37142	0.0177198	0.108257
Soga3	3704.22	0.143548	0.0605459	2.3709	0.0177448	0.108354
Dscam	3862.61	0.149369	0.0630216	2.37012	0.0177825	0.108492
Med1	2813.18	0.141955	0.0599002	2.36986	0.017795	0.108492
Trip12	10679	0.128364	0.0541654	2.36986	0.0177948	0.108492
Sp1	1534.27	0.159581	0.0674414	2.36622	0.0179709	0.109396
Ppil4	2314.16	0.137318	0.0580701	2.36469	0.0180451	0.109762
Pfn1	4719.77	-0.164005	0.0693584	-2.3646	0.0180495	0.109762
Actr10	5900.39	-0.134467	0.0568764	-2.36419	0.0180695	0.109827
Eif6	1616.4	-0.172065	0.0728032	-2.36342	0.018107	0.109998
Stmn4	6849.79	-0.125965	0.0533355	-2.36174	0.0181892	0.110328
Zfp775	300.366	-0.237289	0.100465	-2.36191	0.0181808	0.110328
Stxbp5L	9370.39	0.162988	0.0690466	2.36055	0.0182478	0.110627
9930021J03Rik	3276.62	0.16215	0.068722	2.35951	0.018299	0.110751
Wipf2	3990.06	0.128506	0.0544661	2.35938	0.0183057	0.110751
Slc6A8	4750.23	0.142738	0.0605171	2.35865	0.0183418	0.110912
Taf15	2357	0.156021	0.0661926	2.35707	0.0184198	0.111328
Prr14	815.064	0.18741	0.0795907	2.35467	0.0185393	0.111936
Msmo1	4817.95	-0.13425	0.0570131	-2.35473	0.0185363	0.111936
Taf1	4791.93	0.125351	0.0533137	2.35119	0.0187136	0.1127
Ralgapb	7840.25	0.124629	0.0530067	2.3512	0.0187131	0.1127
Dip2A	4568.32	0.135244	0.0575366	2.35058	0.0187444	0.112828
Tlr7	227.765	0.247756	0.105456	2.34938	0.0188049	0.112953
Slc22A23	4873.75	0.144534	0.0615241	2.34922	0.0188128	0.112953
Timp4	1190.27	-0.189909	0.0808214	-2.34974	0.0187867	0.112953
Col6A1	1452.31	0.193366	0.0823261	2.34879	0.0188347	0.113004
Pitpnm3	4674.65	0.157334	0.0669886	2.34867	0.0188403	0.113004
Atf6	4821.2	0.144195	0.0614103	2.34805	0.0188719	0.113136
Msantd2	488.108	0.217043	0.0924736	2.34709	0.0189209	0.113258
Abl2	4361.15	0.142156	0.0605625	2.34726	0.018912	0.113258
Cdc25B	695.853	0.198419	0.0845516	2.34672	0.0189395	0.113312
Tyk2	769.46	0.189394	0.080727	2.34611	0.0189706	0.113322
Fam65A	3508.94	0.14254	0.0607583	2.34601	0.0189755	0.113322
Uggt1	3372.22	0.140439	0.0598612	2.34608	0.0189721	0.113322
Dync1Li2	16592.1	0.126926	0.0541049	2.34593	0.0189795	0.113322
Aldoa	52760.9	-0.136745	0.058308	-2.34521	0.0190162	0.113426
Tssc1	2148.27	-0.146944	0.062672	-2.34464	0.0190452	0.113541
Dfna5	499.121	-0.215924	0.0920997	-2.34446	0.0190546	0.113541
Kirrel3	2188.94	-0.149234	0.0636852	-2.34331	0.0191135	0.113835
Cript	2205.45	-0.166828	0.0712181	-2.3425	0.0191552	0.113969
Tshz3	1613.74	0.165554	0.070716	2.3411	0.0192268	0.114194
Tra2A	2941.8	0.157017	0.0670643	2.34129	0.0192173	0.114194
Tubb4B	10356.8	-0.120182	0.0513324	-2.34125	0.0192195	0.114194
Aw209491	1139.3	-0.191117	0.0816452	-2.34082	0.0192413	0.114194
Acad11	1123.48	0.183768	0.0785197	2.34041	0.0192625	0.114201
Uhrf1Bp1	1354.62	0.179657	0.0767688	2.34024	0.0192714	0.114201
Rtn2	3138.05	-0.134378	0.057418	-2.34035	0.0192655	0.114201
Shc3	1382.86	0.190901	0.0815823	2.33998	0.0192846	0.114222
R3Hdm2	10918.8	0.124099	0.0530614	2.33879	0.0193465	0.114474
Dohh	2028.05	-0.147917	0.0632774	-2.3376	0.0194079	0.11478
Arhgef10	2015.37	0.170946	0.0731464	2.33704	0.0194369	0.114866
Ddx5	33688.2	0.114003	0.0487867	2.33676	0.0194515	0.114866
Cd83	497.743	-0.209534	0.0896664	-2.33682	0.0194484	0.114866
Tfcp2L1	380.554	0.226975	0.0971632	2.33602	0.0194901	0.114958
Prkcb	63213.8	0.129321	0.055371	2.33553	0.0195157	0.114958
2410006H16Rik	589.456	-0.198952	0.0852079	-2.33491	0.0195484	0.115093
G2E3	1231.09	0.183666	0.0787048	2.33361	0.019616	0.11531
Kcnh1	5272.78	0.144318	0.0618471	2.33346	0.0196242	0.11531
Adprh	3329.21	-0.130423	0.055883	-2.33386	0.0196029	0.11531
Scai	6897.43	0.168695	0.0723146	2.33279	0.0196594	0.115343
Med12	1459.46	0.164453	0.0705016	2.33261	0.0196687	0.115343
Chmp3	4893.24	-0.137354	0.0588737	-2.33303	0.0196463	0.115343
Tspyl3	1448.98	-0.162284	0.069563	-2.33291	0.0196528	0.115343
Atf7	292.609	0.230523	0.0988391	2.33231	0.0196846	0.115379
2900011O08Rik	10312.2	-0.12658	0.0543649	-2.32833	0.0198944	0.116379
Map1A	54796.4	0.13975	0.0600279	2.32808	0.0199079	0.1164
Slc12A2	5825.42	0.140581	0.0603972	2.32761	0.0199328	0.116488
Zbtb37	264.433	0.23976	0.103154	2.32428	0.0201103	0.117334
Glp2R	242.073	0.237084	0.102009	2.32415	0.0201173	0.117334
Cmtm5	1542.46	-0.194649	0.0837378	-2.32451	0.0200981	0.117334
Nudt16L1	1237.12	-0.161466	0.0694984	-2.32331	0.0201627	0.117483
Cep70	816.732	0.19797	0.0852954	2.321	0.0202869	0.118149
Sdr39U1	2481.01	-0.161824	0.0697424	-2.32031	0.0203241	0.118307
Amdhd2	477.201	-0.206963	0.0892275	-2.3195	0.020368	0.118446
Ccdc134	393.949	0.220036	0.0949048	2.31849	0.0204228	0.118555
Slc11A2	2320.26	0.140969	0.0608039	2.31842	0.0204266	0.118555
Rabepk	878.778	-0.184649	0.0796402	-2.31854	0.0204199	0.118555
Abhd17A	5446.28	-0.125687	0.0542254	-2.31786	0.0204572	0.118674
Atp13A5	587.99	0.202056	0.0871915	2.31738	0.0204831	0.118766
Fam174A	2467.15	-0.137981	0.0595536	-2.31691	0.0205085	0.118855
Utp20	1194.36	0.171052	0.0738355	2.31666	0.0205221	0.118872
Ppp1R12B	2336.67	0.163947	0.0707982	2.31569	0.0205751	0.119066
P3H4	369.758	-0.238219	0.102893	-2.31522	0.0206007	0.119156
Tns3	4477.07	0.134829	0.0582525	2.31456	0.020637	0.119237
Coa5	4480.57	-0.142699	0.0616512	-2.31463	0.0206334	0.119237
Sys1	1289.27	-0.162827	0.0703535	-2.31442	0.0206448	0.119237
Slc25A11	3819.77	-0.145466	0.0628872	-2.31313	0.0207157	0.119529
Elp5	2252.99	-0.142178	0.0614773	-2.31269	0.0207397	0.119551
Dtwd1	386.491	-0.218683	0.0945552	-2.31276	0.020736	0.119551
Cfp	377.703	0.221224	0.0956676	2.31243	0.0207541	0.119576
Pacs2	7083.08	0.123736	0.0535526	2.31055	0.0208579	0.120116
Entpd7	672.224	0.188781	0.0817435	2.30943	0.0209195	0.120353
Cited2	1723.27	0.144692	0.0626524	2.30944	0.0209192	0.120353
Rbmx	2453.25	0.161772	0.0700558	2.30919	0.0209332	0.120374
Cnnm1	5802.63	0.119683	0.0518777	2.30702	0.0210538	0.121008
Gm9938	858.4	0.211732	0.0918272	2.30577	0.0211237	0.121057
Ranbp10	1831.82	0.157643	0.0683526	2.30632	0.0210928	0.121057
Sec63	5170.04	0.134056	0.0581391	2.30578	0.0211227	0.121057
Dtna	5909.75	0.132919	0.057634	2.30627	0.0210958	0.121057
Ncor1	12735.2	0.122179	0.05298	2.30613	0.0211036	0.121057
Frmd4A	2810.75	0.160068	0.0694536	2.30467	0.0211851	0.12135
Rps6Kb1	3358.43	0.160192	0.0695192	2.30428	0.0212068	0.121358
Znhit3	862.433	-0.184577	0.0801079	-2.3041	0.0212171	0.121358
Pdpr	957.042	0.188551	0.0818624	2.30326	0.0212642	0.121491
Slc13A4	595.624	-0.236752	0.102786	-2.30334	0.0212595	0.121491
Upf3B	1222.13	0.178691	0.0776075	2.3025	0.021307	0.121578
Ndufs7	2072	-0.149022	0.0647171	-2.30267	0.0212975	0.121578
Scrib	1992.6	0.164693	0.0716009	2.30015	0.0214395	0.122058
Zfp771	1543.94	-0.152384	0.066251	-2.3001	0.0214425	0.122058
Ptpmt1	1276.18	-0.190775	0.082932	-2.30038	0.0214267	0.122058
Cry1	830.555	0.194827	0.0847567	2.29866	0.0215242	0.122404
Slc9A3R2	1594.02	0.156412	0.0680438	2.2987	0.0215219	0.122404
C1Qtnf4	5831.7	-0.134003	0.0583089	-2.29815	0.0215532	0.122511
Ctsd	14346.3	-0.113591	0.0494334	-2.29786	0.02157	0.122547
Osgep	917.9	-0.186192	0.0810352	-2.29767	0.0215805	0.122548
Rnaset2A	251.2	0.244519	0.106501	2.29592	0.0216806	0.122917
Dpy19L3	2486.8	0.132881	0.0578847	2.29562	0.0216974	0.122917
Lyz2	382.507	-0.216695	0.0943918	-2.2957	0.0216932	0.122917
Gjb2	442.393	-0.231185	0.100695	-2.29589	0.0216821	0.122917
Pomgnt2	1223.74	-0.169476	0.0739542	-2.29163	0.0219267	0.124098
Plekhh2	445.273	0.217082	0.094741	2.29132	0.0219451	0.124142
Mrpl53	932.252	-0.182935	0.0798645	-2.29056	0.0219888	0.12433
Tmem121	678.469	-0.188796	0.0824554	-2.28968	0.0220401	0.124561
Ppip5K2	1629.94	0.164157	0.0717369	2.28832	0.0221191	0.124828
Clpp	1377.27	-0.165289	0.0722254	-2.28852	0.0221071	0.124828
Acta2	231.861	-0.236513	0.103356	-2.28834	0.022118	0.124828
Sfxn3	5519.46	0.120212	0.052538	2.28809	0.0221321	0.124842
Akr1B3	1130.35	-0.163254	0.0713578	-2.28782	0.0221482	0.124874
Inpp5E	1002.84	0.166528	0.0728198	2.28686	0.0222042	0.12511
Cep250	1520.59	0.158853	0.0694837	2.28619	0.022243	0.12511
Paip2B	3855.69	-0.140068	0.0612607	-2.28642	0.0222295	0.12511
Ccdc190	495.242	-0.234437	0.102523	-2.28668	0.0222148	0.12511
Tsc1	4039.47	0.132633	0.0580589	2.28446	0.0223444	0.125483
Grem2	1368.23	-0.185285	0.0811109	-2.28434	0.0223516	0.125483
Asxl1	2641.92	0.139487	0.0610942	2.28314	0.0224221	0.125819
Rab33A	1156.65	-0.158172	0.0693263	-2.28156	0.0225153	0.126222
Ldhb	15802.4	-0.11585	0.0508147	-2.27985	0.0226164	0.126609
Rogdi	4170.56	-0.129847	0.0569494	-2.28003	0.0226058	0.126609
Amn1	576.762	-0.203964	0.0894856	-2.27929	0.0226499	0.126737
Mdc1	896.801	0.171398	0.0752375	2.2781	0.0227207	0.126909
Gmppb	516.085	-0.20226	0.0887866	-2.27805	0.0227235	0.126909
Lypd1	934.507	-0.207579	0.0911212	-2.27806	0.0227233	0.126909
Sptssa	1316.28	-0.166227	0.0729791	-2.27774	0.0227423	0.126953
Dicer1	3306.72	0.145042	0.063735	2.2757	0.022864	0.127573
Notch4	323.684	0.233613	0.102689	2.27496	0.0229082	0.127619
Ptar1	436.462	0.227493	0.0999995	2.27494	0.0229095	0.127619
Dgkz	19000.8	0.138375	0.0608213	2.27511	0.0228993	0.127619
Prim1	250.724	-0.229215	0.100761	-2.27484	0.0229153	0.127619
Anln	1433.46	0.16837	0.0740323	2.27427	0.0229495	0.127689
Phc1	2131.2	0.158275	0.0695914	2.27435	0.022945	0.127689
Arl6	1232.56	-0.158381	0.0696616	-2.27358	0.022991	0.1278
Sidt1	3108.56	0.143442	0.0631226	2.27243	0.0230607	0.127965
Fibp	1250.04	-0.168083	0.0739528	-2.27284	0.0230355	0.127965
Trib1	807.928	-0.212851	0.0936634	-2.27251	0.023056	0.127965
Rock1	2012.6	0.189987	0.0836247	2.2719	0.0230923	0.128002
Rftn2	1522.09	-0.149733	0.065905	-2.27196	0.0230892	0.128002
Synpo	8114.88	0.119194	0.0524703	2.27164	0.0231081	0.12803
Glis2	559.358	0.195019	0.0858982	2.27035	0.0231863	0.128403
Tjap1	777.56	0.191605	0.0844228	2.26959	0.0232324	0.128598
Nfkbiz	255.101	0.238365	0.105053	2.26901	0.023268	0.128665
Foxp1	5797.64	0.140311	0.0618391	2.26897	0.0232703	0.128665
Auh	2016.3	-0.149123	0.0657313	-2.26868	0.023288	0.128665
Ass1	490.911	-0.217665	0.0959361	-2.26885	0.0232774	0.128665
Znrf3	731.565	0.20031	0.0883113	2.26823	0.0233155	0.128757
Eif3D	1427.12	-0.166576	0.0734738	-2.26715	0.0233814	0.12895
Gdap1L1	2623.63	-0.140131	0.0618242	-2.2666	0.0234148	0.129065
Arntl2	232.329	0.230985	0.101924	2.26625	0.0234364	0.129124
Jag1	357.474	0.228433	0.100848	2.26512	0.0235054	0.129204
Clasrp	1691.97	0.161622	0.0713369	2.26562	0.0234748	0.129204
Matn2	1239.24	-0.158389	0.0699133	-2.26551	0.0234813	0.129204
Tmem223	1062.58	-0.169903	0.0750013	-2.26534	0.0234921	0.129204
Plcb1	15470.4	0.119543	0.052813	2.26353	0.0236033	0.129621
Elk4	1198.39	0.190167	0.0840316	2.26304	0.0236334	0.129666
Nnat	5989.06	-0.240182	0.106131	-2.26307	0.0236315	0.129666
Ksr1	1646.87	0.177114	0.0782733	2.26276	0.0236504	0.129699
Cdc37	4806.98	-0.123948	0.0547846	-2.26247	0.0236686	0.129727
Chsy3	752.132	0.190224	0.0840912	2.26211	0.0236906	0.129739
E330009J07Rik	814.027	0.185395	0.0819914	2.26115	0.0237498	0.129794
Fcho1	3325.57	0.1321	0.0584151	2.26139	0.0237349	0.129794
Idh3G	4859.15	-0.11529	0.0509748	-2.2617	0.0237157	0.129794
Tbc1D7	671.64	-0.192065	0.0849448	-2.26106	0.0237554	0.129794
Olfml1	517.805	-0.211691	0.0936192	-2.2612	0.0237471	0.129794
Plin3	588.216	-0.202432	0.0895702	-2.26003	0.0238191	0.130082
Cacna2D3	6216.3	0.13241	0.0586139	2.25902	0.023882	0.130305
Pdcd2L	568.158	-0.195469	0.0866087	-2.25692	0.0240129	0.130959
Cutc	262.819	-0.229814	0.101914	-2.25499	0.0241339	0.131547
Ctns	672.85	0.19013	0.0843441	2.25422	0.0241822	0.131553
Trim39	1104.5	0.167244	0.0741916	2.25421	0.0241828	0.131553
Picalm	3723.88	0.130886	0.0580653	2.25412	0.0241885	0.131553
Pard6G	379.203	-0.21281	0.0943979	-2.25439	0.0241713	0.131553
Babam1	2433.45	-0.15137	0.0671893	-2.25289	0.0242659	0.131853
Tnks2	10642.8	0.122397	0.0543763	2.25093	0.0243898	0.132466
Cox5B	6094.21	-0.127021	0.0564526	-2.25004	0.0244463	0.132651
Usp16	1685.58	0.162278	0.0721407	2.24947	0.0244828	0.132749
Mroh1	2911.9	0.151488	0.0673511	2.24923	0.0244981	0.132749
Glud1	12455.5	-0.107464	0.0477752	-2.24938	0.0244883	0.132749
Mmd	14640.9	-0.118944	0.0529153	-2.24781	0.0245881	0.133176
Cep85L	427.721	0.218517	0.0972269	2.2475	0.0246082	0.133183
Sbno2	667.552	0.201301	0.089569	2.24744	0.0246119	0.133183
Prss35	233.891	-0.236761	0.105355	-2.24727	0.0246231	0.133183
Il13Ra1	394.793	-0.207058	0.0921556	-2.24683	0.0246508	0.133272
Rasl10B	11736.6	-0.112143	0.0499178	-2.24656	0.0246681	0.133305
Xpo6	4024.65	0.127934	0.0569664	2.24578	0.024718	0.133513
Heg1	989.737	0.178842	0.0796535	2.24524	0.0247525	0.133579
Yaf2	4978	-0.130013	0.0579061	-2.24524	0.0247528	0.133579
Trpm7	3315.45	0.140375	0.0625523	2.24412	0.0248246	0.133906
Cacna1H	2309.48	0.160328	0.0714578	2.24367	0.0248534	0.133981
Itgav	5742.91	0.140394	0.0625768	2.24355	0.0248611	0.133981
Atp5A1	35655.3	-0.105414	0.0469998	-2.24286	0.0249058	0.134161
Mrpl17	1314.13	-0.160139	0.0714136	-2.24242	0.0249343	0.134253
Slc29A3	810.559	0.1765	0.0787801	2.24041	0.0250642	0.13474
Camk1G	1461.14	0.173633	0.0775068	2.24023	0.025076	0.13474
Vamp1	5628.05	0.131568	0.0587241	2.24044	0.0250623	0.13474
Tro	7498.9	0.117562	0.0524795	2.24014	0.0250816	0.13474
Vbp1	3411.27	-0.141062	0.0629578	-2.24059	0.0250529	0.13474
Slit3	1652.28	0.160948	0.071855	2.2399	0.0250975	0.134764
Yif1B	853.561	-0.194154	0.0866932	-2.23955	0.0251202	0.134825
H2-Dma	389.343	-0.209045	0.0933862	-2.2385	0.0251885	0.135069
Aldh5A1	4636.14	0.1204	0.0538001	2.23792	0.0252264	0.13515
Ndufa3	2895.82	-0.154878	0.0692036	-2.23801	0.0252205	0.13515
Dyrk1B	907.169	0.174761	0.0781272	2.23688	0.0252944	0.135452
Llgl1	2485.36	0.137374	0.0614228	2.23653	0.0253172	0.135495
Aamp	5141.67	-0.120399	0.0538361	-2.2364	0.0253253	0.135495
Enah	3781.82	0.156434	0.0699606	2.23603	0.0253498	0.135522
Usp9X	12571.3	0.135938	0.0607958	2.23598	0.0253531	0.135522
Chd1	1425.37	0.155342	0.0694825	2.23569	0.0253719	0.135561
Kcnn2	1180.98	0.168459	0.0753996	2.23422	0.0254688	0.135956
Creb3L2	336.922	0.218497	0.097836	2.2333	0.025529	0.136216
Pja1	8957.14	-0.117637	0.0527022	-2.2321	0.0256082	0.136515
Cbr3	395.032	-0.220219	0.098721	-2.23072	0.0256994	0.136879
Naa16	314.875	0.222619	0.0998308	2.22996	0.0257501	0.137025
Ino80B	486.211	-0.202506	0.0908527	-2.22894	0.0258177	0.137261
Apmap	2747.94	-0.127887	0.0573952	-2.22818	0.0258686	0.13747
Rgs14	2001.74	-0.143749	0.0645281	-2.2277	0.0259007	0.137518
Mapk11	1746	0.167493	0.0752233	2.22661	0.0259736	0.137843
Plagl1	874.594	0.185896	0.0835335	2.2254	0.0260543	0.138087
Mrpl12	996.742	-0.166295	0.0747196	-2.22559	0.0260416	0.138087
Mrps6	662.295	-0.182735	0.0821133	-2.2254	0.0260546	0.138087
Dut	1094	-0.166745	0.0749569	-2.22454	0.0261123	0.138331
Thtpa	1652.32	-0.148799	0.0669135	-2.22374	0.0261657	0.138552
Glod4	3626.62	-0.128255	0.0577455	-2.22104	0.0263482	0.139331
Aplp1	48561.3	-0.105734	0.0476206	-2.22034	0.0263955	0.139457
Aste1	249.458	0.22239	0.100184	2.21981	0.0264313	0.139458
Tmc7	1019.34	0.168285	0.0758187	2.21957	0.0264481	0.139458
Cmpk2	1463.69	-0.152982	0.0689271	-2.21947	0.0264545	0.139458
Ppp2R2D	3188.42	-0.12395	0.0558845	-2.21796	0.0265575	0.139876
Ralgps2	2605.14	0.127594	0.0575564	2.21685	0.0266336	0.139903
Psma2	3640.74	-0.127299	0.0574177	-2.21707	0.0266186	0.139903
Emc6	1572.72	-0.141274	0.0637257	-2.21691	0.0266291	0.139903
Rsl24D1	1759.74	-0.14192	0.0640012	-2.21746	0.0265919	0.139903
Usf2	1767.22	-0.142175	0.0641118	-2.21761	0.0265816	0.139903
Panx1	785.8	-0.190786	0.0860505	-2.21714	0.0266135	0.139903
Ndrg2	27731.7	-0.129103	0.0582695	-2.21561	0.026718	0.14016
C1D	2331.79	-0.14228	0.0642325	-2.21508	0.0267543	0.140288
Bicd1	1727.49	0.192315	0.0869003	2.21305	0.0268939	0.140302
Banp	1165.09	0.175503	0.0792459	2.21466	0.0267833	0.140302
Slco3A1	1568.16	0.162354	0.0733703	2.21281	0.0269109	0.140302
Bahcc1	1043.13	0.158683	0.0716648	2.21424	0.026812	0.140302
Jarid2	2209.27	0.133889	0.0604966	2.21317	0.0268858	0.140302
Pcmt1	6766.88	-0.112915	0.0510253	-2.21293	0.0269025	0.140302
Pa2G4	3718.96	-0.124448	0.0562112	-2.21394	0.0268331	0.140302
4930539E08Rik	487.878	-0.202693	0.0915482	-2.21405	0.0268252	0.140302
3010026O09Rik	377.051	-0.209094	0.0944875	-2.21293	0.0269027	0.140302
Dtymk	1140.19	-0.167077	0.0755292	-2.21209	0.0269606	0.140499
Cpsf7	3589.99	0.120334	0.0544204	2.2112	0.027022	0.140633
Mrps25	1623.31	-0.150424	0.0680206	-2.21145	0.0270047	0.140633
Acyp2	803.358	-0.181324	0.0820215	-2.21069	0.0270574	0.140755
Bc030499	363.717	0.216751	0.0982089	2.20704	0.0273112	0.141454
Nemp2	355.641	0.213472	0.096686	2.20789	0.0272518	0.141454
Prkdc	1691.16	0.150045	0.0679426	2.20841	0.0272155	0.141454
Arrb1	14184.4	0.119746	0.0542451	2.2075	0.0272794	0.141454
Ap2M1	19952.9	-0.116656	0.0528536	-2.20716	0.0273031	0.141454
Man1B1	3790.56	-0.119547	0.054146	-2.20786	0.0272544	0.141454
Arl6Ip1	14841.5	-0.120007	0.0543533	-2.20791	0.0272503	0.141454
Nif3L1	900.741	-0.173393	0.078517	-2.20835	0.02722	0.141454
Efnb3	4223.46	-0.139126	0.0630446	-2.20679	0.0273287	0.141462
Cox2	1341.25	-0.188987	0.0856433	-2.20668	0.0273366	0.141462
Adipor2	3303.84	0.133426	0.0604753	2.20629	0.0273639	0.141542
Samd5	462.505	0.194976	0.0884071	2.20543	0.027424	0.141729
Kif13A	1422.76	0.169871	0.0770435	2.20487	0.0274631	0.141869
Cycs	4364.7	-0.114696	0.0520538	-2.20342	0.0275653	0.142334
Mydgf	1326.01	-0.166274	0.075481	-2.20285	0.0276051	0.142478
Pfdn2	2845.6	-0.13356	0.0606463	-2.20228	0.0276455	0.142624
Pcsk7	996.032	0.176479	0.0801443	2.20202	0.0276642	0.142659
Nol4L	2384.96	0.142751	0.064835	2.20176	0.0276824	0.14269
Srd5A1	1077.26	0.182614	0.0829691	2.20098	0.0277371	0.14285
Ptprs	22327.9	0.118103	0.0536611	2.2009	0.0277432	0.14285
Spryd7	2415.87	-0.149926	0.0681232	-2.20081	0.0277496	0.14285
Rab36	990.588	0.158244	0.0719592	2.19907	0.0278726	0.143396
Vps4A	4830.64	-0.124378	0.0565657	-2.19882	0.0278904	0.143396
Srp9	2904.14	-0.125962	0.0572867	-2.1988	0.027892	0.143396
Ddb2	294.681	0.214574	0.0976245	2.19795	0.0279527	0.143611
Qpct	494.488	-0.194302	0.0884227	-2.19742	0.0279906	0.143716
Lrch1	728.659	0.185213	0.0843466	2.19586	0.0281023	0.144172
Tnks	4052.87	0.152046	0.0692432	2.19583	0.0281039	0.144172
Myo6	6985	0.112181	0.0510949	2.19554	0.0281248	0.1442
Myl12B	9096.06	-0.112876	0.0514144	-2.19542	0.0281336	0.1442
Rab3Gap2	5003.93	0.119841	0.0546014	2.19483	0.0281757	0.144353
Mpst	1047.31	-0.177964	0.081106	-2.19422	0.0282199	0.144517
Anks1	1324	0.159659	0.072803	2.19303	0.0283053	0.144639
Adam11	7116.52	0.116428	0.0530867	2.19316	0.0282959	0.144639
Pcnx2	5074.61	0.112844	0.051446	2.19345	0.0282748	0.144639
Prdx6	7590.32	-0.133394	0.0608171	-2.19337	0.028281	0.144639
Ebag9	1181.92	-0.16956	0.0773294	-2.1927	0.0283291	0.144639
Galnt7	596.08	0.194116	0.0885506	2.19215	0.0283687	0.144778
Cep44	403.873	0.202671	0.0925027	2.19098	0.0284536	0.145057
Ywhab	32342.4	-0.0990075	0.045187	-2.19106	0.0284472	0.145057
Iws1	2346.18	0.133922	0.0611318	2.1907	0.0284732	0.145061
Aox1	355.208	0.223439	0.102042	2.18967	0.0285482	0.145318
Sult1A1	413.727	0.203337	0.0928753	2.18935	0.0285713	0.145373
Cpne2	916.54	-0.187009	0.085451	-2.1885	0.0286334	0.145564
Med31	469.151	-0.211618	0.0966896	-2.18863	0.0286239	0.145564
Reep3	2548.32	0.148386	0.0678805	2.18599	0.0288166	0.146307
Fam69B	2430.91	-0.138735	0.0634638	-2.18606	0.0288114	0.146307
Znhit2	835.204	-0.174605	0.079894	-2.18545	0.0288556	0.146442
Rpl34-Ps1	592.879	-0.207604	0.0950075	-2.18513	0.0288792	0.1465
Smarcc1	3734.15	0.121772	0.0557335	2.1849	0.0288963	0.146524
Btaf1	2371.29	0.150973	0.0691115	2.18448	0.0289269	0.146553
Dmxl2	15322.9	0.114458	0.0524102	2.18389	0.02897	0.146633
2010320M18Rik	276.059	-0.225469	0.103248	-2.18376	0.0289799	0.146633
Plk5	411.254	-0.21688	0.0993977	-2.18194	0.0291138	0.147185
Tmem42	631.501	-0.187779	0.0860691	-2.18173	0.0291295	0.147202
Zfp319	821.848	0.172279	0.0789912	2.18099	0.029184	0.147414
44256	2274.12	-0.147425	0.0676111	-2.18048	0.0292216	0.147415
Polr2H	605.014	-0.189258	0.0867946	-2.18053	0.0292181	0.147415
Ascl1	284.422	-0.215524	0.0988369	-2.18061	0.0292124	0.147415
Phka1	1504.81	0.154475	0.0708542	2.18017	0.0292446	0.147469
Cbr1	2136.97	-0.149906	0.0687811	-2.17947	0.029297	0.147607
Gbf1	4417.61	0.128853	0.0591566	2.17816	0.029394	0.148033
Zc3H6	1014.62	-0.159264	0.0731319	-2.17777	0.0294234	0.148118
Parvg	249.554	-0.222493	0.10219	-2.17726	0.0294611	0.148245
Cpeb3	3655.06	0.131311	0.0603371	2.17629	0.0295338	0.148547
Syn3	2295.96	0.152281	0.0700177	2.17489	0.0296384	0.148947
Caskin1	6094.71	0.129127	0.0593765	2.17471	0.029652	0.148952
Mtg1	801.867	-0.177369	0.0815904	-2.1739	0.0297125	0.149193
Zfp637	1158.67	-0.157263	0.0723643	-2.17322	0.029764	0.149388
Atp5G3	10089.8	-0.120695	0.0555482	-2.17279	0.0297962	0.149486
Cdc42Bpb	8499.74	0.111073	0.0511317	2.1723	0.0298334	0.149609
Tnrc6C	4629.31	0.12442	0.0573143	2.17084	0.0299431	0.150096
Bc005537	9041.54	0.10914	0.050297	2.16991	0.0300136	0.150385
Polr2L	1010.12	-0.160286	0.073884	-2.16943	0.0300498	0.150503
Eif4A3	1983.18	-0.143973	0.0663763	-2.16905	0.0300791	0.150586
Phrf1	2185.7	0.151294	0.0697775	2.16823	0.0301409	0.150768
Usp22	11514.8	-0.120087	0.055384	-2.16827	0.0301384	0.150768
Kcmf1	3052.95	-0.121176	0.0558924	-2.16802	0.0301573	0.150787
Anxa6	4280.63	-0.128436	0.0592614	-2.16727	0.0302142	0.151007
Hnrnpc	9481.2	-0.113017	0.0521616	-2.16667	0.0302603	0.151174
Slc24A4	1004.72	0.165923	0.0766097	2.16583	0.0303245	0.151367
Ndst1	4967.18	0.134095	0.0619102	2.16596	0.0303139	0.151367
Mrpl18	1425.82	-0.147602	0.0681801	-2.16489	0.030396	0.151596
Naa38	582.35	-0.193997	0.0896051	-2.16502	0.0303863	0.151596
4931406P16Rik	644.421	0.184268	0.0851233	2.16472	0.0304092	0.151598
Usp7	7714.69	0.122783	0.0567639	2.16304	0.030538	0.152002
Sned1	226.802	0.226598	0.104772	2.16277	0.0305592	0.152026
Cep290	832.394	0.196096	0.0907258	2.16141	0.0306636	0.152417
Zfp275	1433.15	0.152017	0.0703409	2.16114	0.0306846	0.152457
Usp32	9781.3	0.134393	0.0621986	2.1607	0.0307182	0.152496
Dhrs4	482.842	-0.201847	0.0934165	-2.16072	0.0307168	0.152496
Fubp3	1779.22	0.156284	0.0723504	2.1601	0.0307652	0.152602
Sox8	2473.08	-0.131588	0.0609153	-2.16018	0.0307586	0.152602
Nek1	2062.14	0.15579	0.0721691	2.15868	0.030875	0.153018
Gpx1	2433.15	-0.152523	0.0706887	-2.15768	0.0309528	0.153211
Nup85	1245.55	-0.148636	0.0689417	-2.15596	0.0310868	0.15381
Mgat5	2070.09	0.158083	0.0733353	2.15562	0.0311135	0.153878
Timmdc1	938.968	-0.162452	0.0754085	-2.15429	0.0312173	0.154327
Fmn1	1201.03	0.153034	0.0711171	2.15187	0.0314078	0.155204
Mrpl40	933.577	-0.176184	0.0818882	-2.15152	0.0314355	0.155276
Arhgap32	21477.6	0.122895	0.057137	2.15088	0.0314861	0.155331
Chchd10	4004.98	-0.128844	0.0598954	-2.15115	0.0314645	0.155331
Tmem176A	384.148	-0.210302	0.0977696	-2.15099	0.0314767	0.155331
Aes	14217.1	-0.100536	0.0467506	-2.15047	0.0315179	0.155424
Adamts10	927.308	0.165248	0.0768751	2.14956	0.0315901	0.155617
Mafg	1532.25	0.160154	0.0744976	2.14979	0.0315721	0.155617
Zcchc14	3688.46	0.129876	0.0604224	2.14948	0.0315966	0.155617
Unc5B	1233.87	0.156811	0.072964	2.14916	0.0316217	0.155641
Slc25A4	29192	-0.103273	0.0480585	-2.1489	0.0316421	0.155641
Atxn10	9297.3	-0.104354	0.0485651	-2.14875	0.031654	0.155641
Kpna2	1486.5	-0.16051	0.0746931	-2.14893	0.0316398	0.155641
Mllt10	1549.89	0.139803	0.0650728	2.14841	0.0316815	0.155669
Uqcr10	3428.96	-0.148192	0.0689794	-2.14835	0.0316861	0.155669
Usp25	2235.77	0.131755	0.0613659	2.14704	0.0317901	0.155979
Slc25A5	8973.58	-0.117259	0.0546171	-2.14692	0.0317995	0.155979
Cd99L2	3963.28	-0.125164	0.0582988	-2.14694	0.0317981	0.155979
Morn2	267.455	-0.218519	0.101822	-2.1461	0.031865	0.156224
Vim	927.575	-0.177798	0.0828712	-2.14547	0.031915	0.156405
Prdm10	523.888	0.191434	0.0893788	2.14183	0.0322076	0.157773
Kansl3	3364.22	0.135095	0.0631011	2.14092	0.0322802	0.158064
Ldlrad4	1715.83	0.161769	0.0756607	2.13808	0.0325099	0.158975
Dhcr7	1638.74	-0.150041	0.070194	-2.13752	0.0325554	0.159082
Gadd45B	480.34	-0.200265	0.0937233	-2.13676	0.0326172	0.159318
Gdpgp1	353.644	0.204702	0.0958342	2.136	0.0326795	0.159491
Scn3A	3128.33	0.124281	0.0581833	2.13602	0.0326776	0.159491
Copb2	5008.25	-0.112418	0.0526469	-2.13531	0.0327355	0.159698
Tspan3	14934.6	-0.0992372	0.0464819	-2.13496	0.0327639	0.159711
Vkorc1	454.035	-0.200436	0.0938834	-2.13495	0.0327651	0.159711
Xrcc6Bp1	245.275	-0.217742	0.102015	-2.13441	0.0328096	0.159862
Creg1	1205.71	-0.149227	0.0699263	-2.13406	0.0328376	0.159877
Aamdc	829.58	-0.171164	0.0802065	-2.13404	0.0328397	0.159877
Asun	1358.19	0.174334	0.0817174	2.13338	0.032894	0.160076
Sacs	570.179	0.196663	0.0921963	2.13309	0.0329172	0.160123
Cpeb1	2410.8	0.137119	0.0643061	2.13228	0.0329838	0.160372
Psmd7	4701.14	-0.117105	0.0549239	-2.13214	0.0329955	0.160372
Ube2L3	5442.46	0.120165	0.0563714	2.13166	0.033035	0.160415
Atp6V0E2	15436.9	-0.118725	0.0557151	-2.13092	0.0330954	0.160415
Coq8A	1427.53	-0.155895	0.0731492	-2.13119	0.0330731	0.160415
Slc25A18	1839.69	-0.156441	0.0734027	-2.13127	0.0330667	0.160415
Fgfbp3	325.301	-0.212292	0.0996265	-2.13088	0.0330992	0.160415
D030029J20Rik	313.279	0.213405	0.100197	2.12986	0.0331829	0.160689
Neto2	5190.24	0.143762	0.0675104	2.12948	0.0332146	0.160777
Cox7B	5216.07	-0.120528	0.0566823	-2.12637	0.0334721	0.161825
Far1	6085.36	0.154727	0.0727733	2.12615	0.0334907	0.161849
Dtd2	386.91	-0.203048	0.0955251	-2.1256	0.0335363	0.162003
Drg1	3424.35	-0.136823	0.0643795	-2.12526	0.0335653	0.162077
Ckmt1	7802.63	-0.129916	0.0611527	-2.12445	0.0336326	0.162336
2310022B05Rik	2869.29	-0.153074	0.0720701	-2.12396	0.0336736	0.162408
Slc4A10	16424.2	0.104747	0.0493214	2.12377	0.0336895	0.162412
Ewsr1	7358.54	0.108343	0.0510312	2.12306	0.0337486	0.162564
Itgb5	1806.55	-0.143699	0.0676797	-2.12322	0.0337357	0.162564
Hes6	445.749	-0.191075	0.0900262	-2.12244	0.0338005	0.162748
Rasgrp3	594.348	0.183084	0.0863067	2.12131	0.0338954	0.163095
Hmgb2	269.806	-0.219325	0.103394	-2.12126	0.0339	0.163095
Epg5	2590.93	0.129021	0.0608717	2.11956	0.0340429	0.163583
Zfp276	764.885	0.175642	0.0829107	2.11844	0.0341374	0.163904
Mis18A	260.578	-0.213455	0.100778	-2.11808	0.0341686	0.163987
Klf7	511.403	0.191055	0.0902408	2.11717	0.0342453	0.164222
Rims2	6460.96	0.134938	0.0637565	2.11646	0.0343055	0.164444
Man2C1	1894.62	0.152456	0.0720401	2.11627	0.0343219	0.164456
Sfi1	800.476	0.184568	0.0872362	2.11573	0.0343678	0.16461
Mkx	972.135	0.160554	0.0759158	2.11489	0.0344391	0.164885
Dpf2	2019.66	0.138386	0.065442	2.11463	0.0344615	0.164925
Tmed8	3741.43	0.134951	0.0638304	2.11421	0.0344974	0.164963
Tmem35A	2864.81	-0.149974	0.0709416	-2.11404	0.0345116	0.164965
Tprkb	2539.53	-0.150178	0.0710568	-2.11348	0.0345594	0.16506
Als2	3151.12	0.139869	0.066191	2.11311	0.034591	0.165144
Zfp65	793.833	-0.177219	0.0838742	-2.11291	0.0346085	0.165161
Eef1Akmt1	891.694	-0.168249	0.0796584	-2.11213	0.0346752	0.165411
Mecp2	7773.23	0.127411	0.0603459	2.11134	0.0347431	0.165603
Tbc1D5	1836.44	0.138989	0.0658558	2.11051	0.0348146	0.165877
Usf1	2136.18	-0.134497	0.0637374	-2.11017	0.0348438	0.165949
Pnmal1	4196.61	-0.124538	0.0590312	-2.1097	0.0348846	0.166077
Isyna1	1113.36	-0.155181	0.0735871	-2.10881	0.034961	0.166374
Tmem38A	5963.57	-0.10816	0.0513058	-2.10814	0.0350186	0.166581
Mkln1	2739.71	0.121455	0.0576224	2.10776	0.0350514	0.16667
Atp5G2	2029.42	-0.128228	0.0608439	-2.1075	0.0350745	0.166713
Rps27A	3304.92	-0.223956	0.106293	-2.10697	0.0351199	0.166795
Shisa4	4746.15	-0.119925	0.0569254	-2.1067	0.0351438	0.166841
Ivns1Abp	9801.19	0.135981	0.0645527	2.10651	0.0351597	0.16685
Fam84A	3279.93	0.120555	0.0572469	2.10587	0.0352154	0.167048
Mrpl55	905.729	-0.167169	0.0793901	-2.10566	0.0352338	0.167068
Comt	2790.02	-0.129535	0.0615396	-2.1049	0.0352997	0.167192
Mturn	2146.9	-0.14828	0.0704356	-2.10518	0.0352755	0.167192
Commd6	1190.29	-0.15215	0.0722868	-2.10482	0.0353072	0.167192
Epb41L3	8996.59	0.110169	0.0523792	2.1033	0.0354391	0.167505
Mpi	2172.58	-0.125781	0.0597958	-2.1035	0.0354219	0.167505
Entpd5	1852.75	0.131623	0.0626096	2.10227	0.0355293	0.167864
Prmt1	2889.53	-0.134357	0.0639358	-2.10144	0.0356021	0.168074
Sos1	3483.7	0.131956	0.0628115	2.10082	0.0356568	0.168265
Cartpt	260.594	-0.21395	0.101856	-2.10052	0.0356833	0.168323
[truncated: 7,586 more rows]

## Sheet: Up DEGs Overlap
Taok2 cKO DEGs	p_val	avg_log2FC	Cluster		Murtaza DEGs	Log2FC			Overlap	p_val	avg_log2FC	Cluster
Hecw2	8.76954e-42	0.673043	Exc_L2_3 IT		Gm12191	1.06966			Erbb4	4.67587e-09	0.695533	Astro
Nav3	5.04781e-36	0.317344	Exc_L2_3 IT		A330023F24Rik	0.826249			Zfhx3	1.04079e-06	0.70973	In_Nos1
Sgcz	5.58238e-21	0.52027	Exc_L2_3 IT		Entpd6	0.602424			Clmn	2.69436e-08	0.580776	In_Nos1
Ptprd	3.9804e-20	0.270564	Exc_L2_3 IT		Robo3	0.565849
R3hdm1	6.21182e-20	0.420228	Exc_L2_3 IT		Coro6	0.555744
Nectin3	2.42758e-19	0.59176	Exc_L2_3 IT		Zbtb16	0.543506
Kcnd2	1.02215e-17	0.317493	Exc_L2_3 IT		Sik2	0.461266
Unc5d	9.48558e-17	0.468078	Exc_L2_3 IT		Hif3A	0.459606
Myo1b	9.17376e-16	0.528732	Exc_L2_3 IT		Snhg11	0.420967
Cnksr2	1.22783e-15	0.310076	Exc_L2_3 IT		Mybpc1	0.412672
Col26a1	2.90675e-15	0.474875	Exc_L2_3 IT		Serpinb8	0.410944
Mef2c	3.30925e-15	0.313819	Exc_L2_3 IT		Lnpep	0.404799
Plcb1	1.46568e-14	0.285997	Exc_L2_3 IT		Col19A1	0.40013
Hunk	1.62108e-14	0.39136	Exc_L2_3 IT		Fn1	0.399663
Gabrg3	4.22572e-13	0.432064	Exc_L2_3 IT		Flnb	0.395866
Kcnt2	5.1399e-13	0.407596	Exc_L2_3 IT		Trank1	0.379842
Scn1a	1.05707e-12	0.438962	Exc_L2_3 IT		Erbb4	0.379649
Kcnma1	1.06567e-12	0.255003	Exc_L2_3 IT		Kmt2D	0.375613
Rasgef1b	3.55206e-12	0.420905	Exc_L2_3 IT		A930013F10Rik	0.374345
Myo16	5.50783e-12	0.502718	Exc_L2_3 IT		Leng8	0.372896
Adam23	7.47538e-12	0.437835	Exc_L2_3 IT		Zfc3H1	0.372189
Pdzrn3	1.41004e-11	0.352133	Exc_L2_3 IT		Igsf9B	0.367707
Slc2a13	2.60983e-11	0.478321	Exc_L2_3 IT		Rgs11	0.359398
Fmn1	1.43796e-10	0.465325	Exc_L2_3 IT		Hipk2	0.350587
Arhgap15	2.46711e-10	0.437271	Exc_L2_3 IT		A230006K03Rik	0.350308
Rassf3	2.87043e-10	0.342819	Exc_L2_3 IT		Rnf213	0.345493
Sntg1	4.19977e-10	0.271493	Exc_L2_3 IT		Onecut2	0.34472
Flrt2	9.42504e-10	0.354396	Exc_L2_3 IT		Hmcn1	0.34438
Cadps2	1.60935e-09	0.503969	Exc_L2_3 IT		Lrrc45	0.341178
Vgll4	2.53486e-09	0.415856	Exc_L2_3 IT		Per2	0.340868
Pde8b	4.8634e-09	0.39205	Exc_L2_3 IT		Srrm2	0.33935
Arhgap6	5.33836e-09	0.333078	Exc_L2_3 IT		Meg3	0.337342
Peg3	1.36796e-08	0.348182	Exc_L2_3 IT		Satb2	0.334611
Map3k5	1.40922e-08	0.379653	Exc_L2_3 IT		Atp10A	0.333982
Arhgap42	1.60595e-08	0.337684	Exc_L2_3 IT		Man2A1	0.333914
Rnf144b	1.89739e-08	0.357667	Exc_L2_3 IT		Egr3	0.332496
Tmem132d	3.36321e-08	0.319948	Exc_L2_3 IT		Mical3	0.331992
Slit2	4.08609e-08	0.370006	Exc_L2_3 IT		Nav2	0.330341
Lrtm1	4.16749e-08	0.374358	Exc_L2_3 IT		Mir124A-1Hg	0.330336
Gpc5	5.10607e-08	0.535038	Exc_L2_3 IT		Syt2	0.327897
Frmd5	5.64144e-08	0.33232	Exc_L2_3 IT		Zbed6	0.327418
Ranbp17	7.94431e-08	0.355819	Exc_L2_3 IT		Rfx1	0.325726
Tmtc1	1.16339e-07	0.381266	Exc_L2_3 IT		Dst	0.324943
Zfp40	1.46673e-07	0.319779	Exc_L2_3 IT		Nod1	0.324285
Scn2a	1.52521e-07	0.273565	Exc_L2_3 IT		Eml5	0.323824
Gtf2a1	2.18153e-07	0.31176	Exc_L2_3 IT		Osbpl3	0.322473
Pde7b	2.28064e-07	0.379121	Exc_L2_3 IT		Abca7	0.321553
Grm3	2.94291e-07	0.342508	Exc_L2_3 IT		Mast4	0.320572
Ppm1l	3.79671e-07	0.377681	Exc_L2_3 IT		Nbeal1	0.320552
Slc4a4	3.87878e-07	0.334943	Exc_L2_3 IT		Sec14L5	0.319244
Nln	4.1299e-07	0.3016	Exc_L2_3 IT		Fxyd5	0.318688
Farp1	4.53006e-07	0.294579	Exc_L2_3 IT		Kmt2A	0.317942
Tcf25	4.83549e-07	0.298279	Exc_L2_3 IT		Pdzd7	0.317768
Hs6st3	5.3175e-07	0.354301	Exc_L2_3 IT		Gan	0.317705
Robo2	6.34829e-07	0.292887	Exc_L2_3 IT		Kif13B	0.317355
Mtus2	6.71584e-07	0.302544	Exc_L2_3 IT		Col12A1	0.314155
Ttll7	7.62631e-07	0.317217	Exc_L2_3 IT		Vsig2	0.313872
Mkx	8.89222e-07	0.292213	Exc_L2_3 IT		Smg1	0.313738
Hdac9	9.66589e-07	0.296373	Exc_L2_3 IT		Vegfa	0.313126
Arfgef3	1.02662e-06	0.306301	Exc_L2_3 IT		Tnr	0.31311
Ptn	1.23043e-06	0.318747	Exc_L2_3 IT		Clic5	0.312307
Sgtb	1.36469e-06	0.281811	Exc_L2_3 IT		Tmem181B-Ps	0.311174
Ndrg3	1.37808e-06	0.341308	Exc_L2_3 IT		Cdh24	0.3101
Ddx17	1.67581e-06	0.276188	Exc_L2_3 IT		Vwa5B2	0.3098
Lama2	1.80287e-06	0.354487	Exc_L2_3 IT		Lrch3	0.309209
Drp2	1.96285e-06	0.285068	Exc_L2_3 IT		Crebbp	0.309079
Cdh20	2.57747e-06	0.334286	Exc_L2_3 IT		9630013A20Rik	0.308498
Adcy8	2.68691e-06	0.349717	Exc_L2_3 IT		Lyst	0.306265
Cux1	2.94933e-06	0.288076	Exc_L2_3 IT		Zfhx2	0.305498
Lmtk2	3.04596e-06	0.324759	Exc_L2_3 IT		Ncoa3	0.305241
Cnksr2	9.74709e-30	0.533488	Exc_L4_5 IT		Adgrf5	0.304969
Nav3	6.33919e-28	0.345539	Exc_L4_5 IT		Nin	0.304457
Nell1	5.54649e-13	0.616467	Exc_L4_5 IT		4930452B06Rik	0.304339
Arhgap42	1.23715e-10	0.467476	Exc_L4_5 IT		Mical2	0.303744
Fmn1	1.38473e-10	0.571209	Exc_L4_5 IT		Col5A1	0.302374
Kcnt2	1.8509e-10	0.340002	Exc_L4_5 IT		4930579G18Rik	0.301767
Mef2c	5.19811e-10	0.313665	Exc_L4_5 IT		Igf1R	0.301539
Hunk	7.55227e-10	0.457206	Exc_L4_5 IT		Cdyl2	0.301342
Hecw2	3.30651e-09	0.295272	Exc_L4_5 IT		Ahnak	0.29937
Lrtm1	3.91141e-09	0.452083	Exc_L4_5 IT		Kcnk9	0.298236
R3hdm1	1.00648e-08	0.264484	Exc_L4_5 IT		Ppargc1B	0.29823
Slc2a13	8.60557e-08	0.316642	Exc_L4_5 IT		Bbof1	0.2981
Pak7	1.22873e-07	0.314642	Exc_L4_5 IT		Ryr2	0.297731
Trpm3	2.19453e-07	0.604907	Exc_L4_5 IT		Shank2	0.297706
Astn2	6.22823e-07	0.405302	Exc_L4_5 IT		Plekha6	0.297379
Arap2	1.68606e-06	0.331201	Exc_L4_5 IT		Akap13	0.296903
Slc9a9	1.74184e-06	0.376672	Exc_L4_5 IT		Cdkl5	0.296871
Pde8b	2.74725e-06	0.268726	Exc_L4_5 IT		Aox4	0.296589
Abi3bp	3.46761e-15	1.35228	Exc_L5 IT		Cdh19	0.295457
Prr16	4.98461e-14	1.05368	Exc_L5 IT		Epas1	0.295303
Gabrg3	9.24485e-12	0.819981	Exc_L5 IT		Cxcl12	0.295241
Tenm3	1.87406e-10	0.505875	Exc_L5 IT		Cep350	0.295125
Xylt1	1.2041e-09	0.665125	Exc_L5 IT		Mertk	0.293999
Nkain2	1.60254e-09	0.292867	Exc_L5 IT		Rreb1	0.293417
Xkr4	9.42234e-09	0.393057	Exc_L5 IT		Bsn	0.292966
Ndst4	9.93717e-09	0.629404	Exc_L5 IT		Dusp11	0.292264
Klhl14	1.19869e-08	0.535716	Exc_L5 IT		Plec	0.292203
Lrrtm4	2.18205e-08	0.607583	Exc_L5 IT		Myo19	0.292076
Garnl3	3.02573e-08	0.586546	Exc_L5 IT		Rictor	0.291986
Meis2	9.76695e-08	0.634499	Exc_L5 IT		Adcy9	0.291576
Esrrg	1.2342e-07	0.56266	Exc_L5 IT		Atxn2L	0.291391
E130114P18Rik	3.76983e-07	0.71084	Exc_L5 IT		Celsr3	0.290655
Bmpr1b	4.14808e-07	0.75472	Exc_L5 IT		Nfasc	0.29034
Mgat4c	4.84968e-07	0.521367	Exc_L5 IT		Acap2	0.290085
Galntl6	1.12063e-06	1.0778	Exc_L5 IT		Kcnh7	0.289503
2210408I21Rik	1.53901e-06	0.408526	Exc_L5 IT		Adamts20	0.288995
Nfia	2.11874e-06	0.513513	Exc_L5 IT		Homer1	0.288207
Gria2	2.21904e-06	0.328493	Exc_L5 IT		Zfhx3	0.288114
Oprm1	2.49075e-06	0.447776	Exc_L5 IT		Ccar1	0.287958
Nav3	3.4084e-18	0.328092	Exc_L6 IT		Wdr90	0.287051
Cnksr2	4.68214e-15	0.418371	Exc_L6 IT		Atxn7	0.286413
R3hdm1	2.5758e-14	0.406158	Exc_L6 IT		Nktr	0.285255
Ptprd	5.17875e-13	0.263428	Exc_L6 IT		Arhgap25	0.284922
Hecw2	3.94867e-12	0.478948	Exc_L6 IT		Atxn1	0.284821
Kcnip4	1.06603e-11	0.250722	Exc_L6 IT		Pkd1	0.284286
Sgcz	1.40679e-11	0.458271	Exc_L6 IT		D030047H15Rik	0.284019
Ntm	1.98873e-09	0.287356	Exc_L6 IT		Zmynd8	0.283399
Grm3	6.57162e-09	0.482572	Exc_L6 IT		Zfp692	0.283192
Pak7	7.89455e-09	0.388846	Exc_L6 IT		Zfp598	0.282943
Ndrg3	8.24944e-09	0.449039	Exc_L6 IT		Dusp7	0.282863
Robo2	1.84868e-08	0.338646	Exc_L6 IT		2010111I01Rik	0.28152
Itgb8	6.28658e-08	0.366172	Exc_L6 IT		Firre	0.281436
Lrrc4c	8.07655e-07	0.314436	Exc_L6 IT		Fam107A	0.281177
Lrrc4c	1.64674e-12	0.606809	Exc_L5 PT		Ttll4	0.279942
Hunk	6.54063e-09	0.501174	Exc_L5 PT		Kcnh4	0.279754
Nrg1	1.00239e-08	0.520683	Exc_L5 PT		Lrrk2	0.279241
Pcdh9	2.51956e-08	0.506984	Exc_L5 PT		Fam193B	0.278948
Pde8b	7.32421e-08	0.539479	Exc_L5 PT		Eng	0.277486
Unc5d	9.81257e-07	0.743082	Exc_L5 PT		Nbeal2	0.277285
Cnksr2	9.94492e-07	0.285015	Exc_L5 PT		D630045J12Rik	0.277164
Rims1	1.59996e-06	0.347524	Exc_L5 PT		Myo9B	0.276206
Lcorl	1.79468e-06	0.506075	Exc_L5 PT		Notch1	0.275053
Rdx	2.00555e-06	0.342919	Exc_L5 PT		Kcnt1	0.274893
R3hdm1	2.00886e-06	0.28229	Exc_L5 PT		Mdm4	0.274553
Hs6st3	2.46329e-06	0.784943	Exc_L5 PT		Pik3C2B	0.27395
C530008M17Rik	3.05342e-06	0.496545	Exc_L5 PT		Fam178A	0.273183
Zfp804b	4.55402e-17	1.02379	Exc_L6 CT		Myh9	0.272744
Nav3	1.50559e-14	0.289839	Exc_L6 CT		Raph1	0.272734
R3hdm1	6.61778e-12	0.361072	Exc_L6 CT		Tmtc3	0.27232
Gria2	7.82465e-10	0.256011	Exc_L6 CT		Paxbp1	0.271149
Cdh18	9.99073e-10	0.335531	Exc_L6 CT		Bicd2	0.270377
Sgcz	3.7886e-08	0.318887	Exc_L6 CT		Fat1	0.270101
Esrrg	8.82549e-08	0.352291	Exc_L6 CT		Prex2	0.269353
Rxfp1	1.60525e-07	0.427586	Exc_L6 CT		Ralgapa2	0.269022
Nyap2	6.5908e-07	0.389313	Exc_L6 CT		Vps13C	0.268728
Pcdh10	1.33235e-06	0.344215	Exc_L6 CT		Arhgef1	0.268142
Grm3	1.93633e-06	0.326889	Exc_L6 CT		Tmem145	0.267997
Lmo4	2.98266e-06	0.357261	Exc_L6 CT		Fat3	0.267657
Cnksr2	4.61506e-09	0.428117	Exc_L6 Car3		Pisd-Ps1	0.267193
Kcnt2	1.65959e-08	0.618543	Exc_L6 Car3		Wdr60	0.266892
Cadps2	1.07101e-07	0.623017	Exc_L6 Car3		Mtr	0.266703
Egr1	3.16232e-07	0.436686	Exc_L6 Car3		Piezo1	0.26647
Nav3	7.88163e-07	0.26167	Exc_L6 Car3		Svil	0.265374
Lhfpl3	1.32754e-18	0.419525	In_Sv2c		Brwd3	0.265317
Dpp10	4.00176e-15	0.402908	In_Sv2c		Hmbox1	0.264911
Marchf1	4.49e-13	0.510691	In_Sv2c		Herc2	0.264831
Lrrc4c	2.23033e-12	0.356078	In_Sv2c		Chd9	0.264382
Khdrbs2	5.70812e-11	0.405151	In_Sv2c		Tbc1D2B	0.264341
Kirrel3	2.7898e-10	0.27373	In_Sv2c		Cbl	0.263875
Adam12	3.1176e-10	0.40731	In_Sv2c		Traf3	0.263859
Grm3	3.15125e-10	0.419817	In_Sv2c		Fam135B	0.263534
Ldb2	3.97305e-10	0.386688	In_Sv2c		Ltk	0.263294
Nkain3	1.6132e-09	0.376386	In_Sv2c		Arhgap31	0.263233
Gria4	3.69895e-09	0.31432	In_Sv2c		Hdac7	0.262683
Prkg1	3.96198e-09	0.444319	In_Sv2c		Nfat5	0.262433
Tenm2	7.57068e-09	0.316045	In_Sv2c		E4F1	0.262414
Slit2	1.13515e-08	0.413471	In_Sv2c		Clmn	0.262234
Kctd8	1.61606e-08	0.43652	In_Sv2c		Lrp6	0.262048
Alcam	4.91319e-08	0.314005	In_Sv2c		Csmd3	0.261615
Shisa9	5.85764e-08	0.290958	In_Sv2c		Cacna1A	0.260839
Unc5d	2.25057e-07	0.34586	In_Sv2c		Ryr3	0.260442
St6galnac3	2.33321e-07	0.267148	In_Sv2c		Cacna1I	0.260388
Ncam2	2.5983e-07	0.323201	In_Sv2c		Pnn	0.2601
Timm44	3.5242e-07	0.30371	In_Sv2c		Atad2B	0.259952
A830018L16Rik	4.12736e-07	0.272739	In_Sv2c		Dzip1L	0.259827
Ptprt	4.886e-07	0.315148	In_Sv2c		Csmd1	0.258371
Gda	7.70347e-07	0.284224	In_Sv2c		Stard8	0.257604
Cnksr2	1.02218e-06	0.259282	In_Sv2c		Nav1	0.257423
Pcdh10	1.46581e-06	0.261578	In_Sv2c		Asap2	0.257262
Egr1	1.57033e-06	0.277285	In_Sv2c		Ralgps1	0.25722
Lrrn3	1.83938e-06	0.265696	In_Sv2c		Sall1	0.257129
Clmn	2.69436e-08	0.580776	In_Nos1		Zscan26	0.257097
Ldb2	1.17228e-07	0.754947	In_Nos1		Snapc4	0.256928
Arhgap6	4.06226e-07	0.812333	In_Nos1		Pcdh15	0.256778
Cadm1	5.60465e-07	0.451425	In_Nos1		Fnbp4	0.256418
Zfhx3	1.04079e-06	0.70973	In_Nos1		Fkbp5	0.256375
Prkg1	1.66775e-06	0.421476	In_Nos1		Rgs5	0.255974
Rnf220	8.85099e-19	0.437497	Oligo		Zfp369	0.25525
Lrp1b	6.17367e-15	0.293694	Oligo		Wnk2	0.254633
Sytl2	6.86672e-15	0.659601	Oligo		Nf1	0.254312
Tmem117	1.81936e-12	0.865809	Oligo		Safb2	0.254087
Fnbp1	6.09938e-10	0.287758	Oligo		Srcap	0.254032
Gatm	2.33661e-09	0.537423	Oligo		Hdac4	0.254027
Adgrv1	4.1479e-09	1.35565	Oligo		Atp11A	0.253961
Dcc	5.75182e-09	0.477324	Oligo		Trip11	0.253171
Gas7	1.4348e-08	0.444734	Oligo		Pknox1	0.253041
Ube2e2	1.86019e-08	0.342467	Oligo		Plekhm1	0.252778
Hs3st1	1.88434e-08	1.0204	Oligo		Shisa7	0.252504
Opalin	2.20484e-08	0.750052	Oligo		Hapln4	0.251843
Tmeff2	5.10702e-08	0.253462	Oligo		Mapk4	0.251815
Fmn1	5.30155e-08	0.650983	Oligo		Ubn2	0.251489
Phyhipl	6.0081e-08	0.838098	Oligo		Bmp1	0.250443
Zfp608	6.07074e-08	0.681	Oligo		Kremen1	0.250249
Pde8a	6.68819e-08	0.337584	Oligo
Srgap1	7.46016e-08	0.605571	Oligo
Shtn1	1.56395e-07	0.400398	Oligo
Rtn4	1.613e-07	0.323398	Oligo
Psd3	1.69529e-07	0.548776	Oligo
Rap1a	2.62261e-07	0.564514	Oligo
Slc7a15	3.10976e-07	0.963646	Oligo
Apc	4.17516e-07	0.427367	Oligo
Adamtsl1	5.05164e-07	0.527931	Oligo
Ttll7	5.16172e-07	0.366182	Oligo
Rasl12	1.82971e-06	2.04779	Oligo
Gria4	2.85901e-06	0.480402	Oligo
Olfml1	3.00957e-06	0.594239	Oligo
Rasa2	8.90756e-10	0.694699	Astro
Hdac9	1.47085e-09	0.623806	Astro
Nnat	2.3624e-09	1.08279	Astro
Erbb4	4.67587e-09	0.695533	Astro
Trpm3	4.44429e-08	0.340481	Astro
Dpyd	6.28281e-08	0.85319	Astro
Mmp14	1.05767e-07	2.99004	Astro
Spon1	4.45024e-07	0.775962	Astro
Chrdl1	7.68976e-07	1.34477	Astro
Npas3	9.50588e-07	0.397114	Astro
Slc6a11	1.27966e-06	0.771214	Astro
Lrrc4c	1.56982e-06	0.374624	Astro
Cope	1.47183e-06	7.1314	Endo

## Sheet: Down DEGs Overlap
Taok2 cKO DEGs	p_val	avg_log2FC	Cluster		Murtaza DEGs	Log2FC			overlap	p_val	avg_log2FC	Cluster
Camk1d	1.33917e-27	-0.533673	Exc_L2_3 IT		Rpl30	-0.743894			Cox4i1	3.98887e-09	-0.865788	Oligo
Pde1a	2.89647e-22	-0.504727	Exc_L2_3 IT		Tma7-Ps	-0.690646			Ptgds	3.55149e-09	-0.603658	Oligo
Tnr	1.16419e-18	-0.42763	Exc_L2_3 IT		Taok2	-0.608295
Caln1	3.27382e-17	-0.596104	Exc_L2_3 IT		Myoc	-0.598128
Ryr2	7.5895e-17	-0.318288	Exc_L2_3 IT		Gfap	-0.490124
Ldb2	1.01685e-15	-0.49097	Exc_L2_3 IT		Btg2	-0.443442
Gria1	1.18392e-15	-0.417007	Exc_L2_3 IT		Slc22A6	-0.430522
Fam155a	1.2893e-15	-0.31898	Exc_L2_3 IT		Rps14	-0.413016
Cdh13	1.43526e-15	-1.04577	Exc_L2_3 IT		Rpl13A	-0.407837
Myt1l	1.52278e-15	-0.364049	Exc_L2_3 IT		Dusp1	-0.40618
Prkag2	5.22891e-15	-0.445558	Exc_L2_3 IT		Igf2	-0.403123
Large1	3.15854e-14	-0.337567	Exc_L2_3 IT		Rpl41	-0.393365
Wipf3	7.11552e-14	-0.466391	Exc_L2_3 IT		Uqcc2	-0.386321
Mical2	3.22203e-13	-0.393181	Exc_L2_3 IT		Abi3Bp	-0.384607
Cacna1c	5.32182e-13	-0.297344	Exc_L2_3 IT		Igfbp2	-0.378049
Cpne6	2.7653e-12	-0.423391	Exc_L2_3 IT		Zcchc12	-0.372379
Spred2	4.47431e-12	-0.510965	Exc_L2_3 IT		Baiap3	-0.36706
Sntb2	1.02459e-11	-0.451849	Exc_L2_3 IT		Myeov2	-0.36673
Slc7a14	1.53196e-11	-0.522952	Exc_L2_3 IT		Rpl35	-0.364219
Cadm1	1.30765e-10	-0.353201	Exc_L2_3 IT		Cdhr1	-0.363837
Rbfox2	1.63544e-10	-0.287957	Exc_L2_3 IT		Slc6A13	-0.361806
Smad3	1.84273e-10	-0.401893	Exc_L2_3 IT		Fmc1	-0.361079
Fkbp5	2.87805e-10	-0.329814	Exc_L2_3 IT		Slc13A3	-0.360326
Dnajc1	5.5517e-10	-0.379731	Exc_L2_3 IT		Trhr	-0.359121
Pkp2	6.9185e-10	-0.333002	Exc_L2_3 IT		Aldh1A2	-0.359086
Synpr	1.19871e-09	-0.485206	Exc_L2_3 IT		Rpl31	-0.357656
Ntrk3	1.26632e-09	-0.271122	Exc_L2_3 IT		Snrnp25	-0.352328
Lzts1	2.71793e-09	-0.36112	Exc_L2_3 IT		Etfb	-0.349175
Cdh9	3.08781e-09	-0.529978	Exc_L2_3 IT		Rps3	-0.347946
Sorcs3	3.36014e-09	-0.420254	Exc_L2_3 IT		Pgam2	-0.346499
Serpinb8	5.146e-09	-0.279574	Exc_L2_3 IT		Lgals1	-0.34438
Adcy9	5.43337e-09	-0.322048	Exc_L2_3 IT		Snrpd2	-0.342031
Zmiz1	5.67044e-09	-0.418217	Exc_L2_3 IT		Bola2	-0.340368
Btbd9	1.69537e-08	-0.272275	Exc_L2_3 IT		Rps12	-0.339908
Gsg1l	2.31889e-08	-0.356403	Exc_L2_3 IT		Aw551984	-0.33662
Spred1	2.75207e-08	-0.376211	Exc_L2_3 IT		Fam136A	-0.336379
Kcnip3	3.12144e-08	-0.346448	Exc_L2_3 IT		Pfdn5	-0.330692
Gm1043	3.43085e-08	-0.349765	Exc_L2_3 IT		Grcc10	-0.330071
Trim2	4.31736e-08	-0.304417	Exc_L2_3 IT		Rpl35A	-0.328183
Traip	4.49298e-08	-0.271916	Exc_L2_3 IT		Filip1	-0.327375
Tenm4	4.82756e-08	-0.274887	Exc_L2_3 IT		Rps7	-0.327289
Hlf	6.4305e-08	-0.334491	Exc_L2_3 IT		Ascc1	-0.327231
Cdh4	6.47505e-08	-0.472258	Exc_L2_3 IT		Arl4D	-0.326567
Ppm1h	6.5863e-08	-0.317437	Exc_L2_3 IT		Commd5	-0.326233
Robo3	7.92505e-08	-0.387708	Exc_L2_3 IT		Mrpl14	-0.32582
Pdzd2	9.99382e-08	-0.37719	Exc_L2_3 IT		Cdpf1	-0.324299
Pbx1	1.05137e-07	-0.294913	Exc_L2_3 IT		Klhl40	-0.323977
Sgsm1	1.47376e-07	-0.335855	Exc_L2_3 IT		Mt3	-0.323227
Syn3	1.50309e-07	-0.312129	Exc_L2_3 IT		Eif3H	-0.322861
Col4a2	1.76788e-07	-0.33976	Exc_L2_3 IT		Nhp2	-0.320502
Prkcg	2.53014e-07	-0.424344	Exc_L2_3 IT		Cox4I1	-0.319359
Luzp2	2.53177e-07	-0.424099	Exc_L2_3 IT		Rpl32	-0.318903
Grm1	2.62985e-07	-0.362273	Exc_L2_3 IT		H2Afj	-0.31806
Klhl3	3.13417e-07	-0.292257	Exc_L2_3 IT		Pycrl	-0.316567
Col4a1	3.90978e-07	-0.306152	Exc_L2_3 IT		Ptgds	-0.316475
Ankrd6	4.58441e-07	-0.302689	Exc_L2_3 IT		Rps19	-0.315718
Cacnb2	4.7651e-07	-0.330222	Exc_L2_3 IT		Nsmce1	-0.314696
Ptprt	5.05214e-07	-0.263074	Exc_L2_3 IT		Rps2	-0.313644
Smoc2	5.09185e-07	-0.445247	Exc_L2_3 IT		Fabp7	-0.312851
Ly6h	5.29723e-07	-0.290589	Exc_L2_3 IT		Rps15	-0.312675
Gfod1	5.67684e-07	-0.308567	Exc_L2_3 IT		Rsph9	-0.311608
Rapgef6	5.79604e-07	-0.328699	Exc_L2_3 IT		Gng13	-0.310977
Exoc6b	6.17056e-07	-0.298714	Exc_L2_3 IT		Pnma1	-0.310727
Maml3	7.27803e-07	-0.336532	Exc_L2_3 IT		Lyplal1	-0.309474
Sorcs1	7.44537e-07	-0.311416	Exc_L2_3 IT		Rps11	-0.309073
Baiap2	8.74274e-07	-0.347637	Exc_L2_3 IT		Rpl38	-0.308902
Galnt9	9.11221e-07	-0.266024	Exc_L2_3 IT		Mien1	-0.308321
Shisa9	1.37929e-06	-0.284006	Exc_L2_3 IT		Mrpl52	-0.304736
Igsf9b	1.40406e-06	-0.309298	Exc_L2_3 IT		Rps16	-0.304727
Rapgef2	1.42253e-06	-0.289396	Exc_L2_3 IT		1700048O20Rik	-0.304495
Fkbp1a	1.94798e-06	-0.292135	Exc_L2_3 IT		Cd59A	-0.303909
Tmem108	2.03732e-06	-0.2658	Exc_L2_3 IT		Rps10	-0.302614
Cpe	2.09408e-06	-0.295673	Exc_L2_3 IT		Cib2	-0.299695
Nuak1	2.28703e-06	-0.278339	Exc_L2_3 IT		Tmem242	-0.299271
Myt1l	7.40588e-16	-0.4041	Exc_L4_5 IT		Ndufa12	-0.299054
Tenm4	6.61824e-15	-0.300312	Exc_L4_5 IT		Dbi	-0.298326
Zbtb16	8.01812e-15	-0.55002	Exc_L4_5 IT		Gins4	-0.298318
Camk1d	1.05935e-14	-0.411843	Exc_L4_5 IT		Rpl18	-0.297179
Sgsm1	1.85508e-14	-0.529745	Exc_L4_5 IT		Cd24A	-0.296816
Dlgap2	4.8643e-12	-0.329337	Exc_L4_5 IT		Ndufa2	-0.295922
Mical2	1.19439e-11	-0.416784	Exc_L4_5 IT		Rpl19	-0.295709
Large1	2.1207e-11	-0.384821	Exc_L4_5 IT		Lsm4	-0.295144
Cdyl2	2.94541e-11	-0.4461	Exc_L4_5 IT		Angpt1	-0.294851
Mnat1	4.12401e-11	-0.413149	Exc_L4_5 IT		Aebp1	-0.294805
Fgf1	7.44611e-11	-0.471578	Exc_L4_5 IT		Rpl14	-0.29444
Gria1	3.6741e-10	-0.33643	Exc_L4_5 IT		Kptn	-0.294079
Pde10a	1.05258e-09	-0.256355	Exc_L4_5 IT		Tmem160	-0.29391
Camk2a	2.48014e-09	-0.265124	Exc_L4_5 IT		Syt9	-0.292653
Slc17a7	2.62208e-09	-0.363447	Exc_L4_5 IT		Sdhaf1	-0.292584
Sv2b	3.22297e-09	-0.374812	Exc_L4_5 IT		H3F3A	-0.2924
Ankrd33b	3.7889e-09	-0.409547	Exc_L4_5 IT		Psme2	-0.292178
Homer1	7.26457e-09	-0.48091	Exc_L4_5 IT		Ccdc106	-0.291884
Tnr	9.42585e-09	-0.297714	Exc_L4_5 IT		Lamc2	-0.291825
Plcl2	2.40623e-08	-0.318332	Exc_L4_5 IT		Coa3	-0.291283
Sorcs3	3.98665e-08	-0.491422	Exc_L4_5 IT		Ypel1	-0.290933
Grin2b	4.5175e-08	-0.278203	Exc_L4_5 IT		Rps5	-0.288328
Cacna1c	5.42448e-08	-0.285449	Exc_L4_5 IT		Agt	-0.288153
Arhgap26	6.15214e-08	-0.385557	Exc_L4_5 IT		2410015M20Rik	-0.287663
Spred2	8.71666e-08	-0.386941	Exc_L4_5 IT		Cmbl	-0.286875
Ahi1	8.7459e-08	-0.287978	Exc_L4_5 IT		H2Afv	-0.28657
Gm12394	9.5554e-08	-0.305952	Exc_L4_5 IT		Ndufb4	-0.285972
Spred1	1.30082e-07	-0.360746	Exc_L4_5 IT		Sod1	-0.285124
Ptpn9	1.5892e-07	-0.308256	Exc_L4_5 IT		Fau	-0.284808
Pdzd2	3.09933e-07	-0.313583	Exc_L4_5 IT		Gpx4	-0.284519
Pigk	3.84342e-07	-0.326332	Exc_L4_5 IT		Psmd10	-0.28394
Etv5	4.89846e-07	-0.350723	Exc_L4_5 IT		Lmo3	-0.282733
Pde4a	5.42349e-07	-0.361052	Exc_L4_5 IT		Dyrk3	-0.281938
Nrxn2	5.60268e-07	-0.343891	Exc_L4_5 IT		Pax6	-0.281646
Kcnd3	1.03656e-06	-0.388477	Exc_L4_5 IT		Tmem255A	-0.281624
Slc6a17	1.28213e-06	-0.297806	Exc_L4_5 IT		Gcsh	-0.281531
Lyst	1.39325e-06	-0.306408	Exc_L4_5 IT		Lhpp	-0.281201
Phf21b	1.39669e-06	-0.314312	Exc_L4_5 IT		Eif3K	-0.278794
Atp6v0b	1.53288e-06	-0.30787	Exc_L4_5 IT		Epha3	-0.278754
4930578G10Rik	1.56597e-06	-0.33204	Exc_L4_5 IT		Ppp1Ca	-0.277165
Zmynd8	1.61716e-06	-0.300047	Exc_L4_5 IT		Klf10	-0.277108
Sh3gl2	2.26182e-06	-0.266709	Exc_L4_5 IT		0610010K14Rik	-0.27673
Itga8	2.91717e-06	-0.332213	Exc_L4_5 IT		2810459M11Rik	-0.276383
Dlgap1	3.54721e-16	-0.349686	Exc_L5 IT		Dhrs7	-0.275981
Auts2	6.84802e-10	-0.304494	Exc_L5 IT		Rpl3	-0.275663
Pde10a	3.67933e-09	-0.541678	Exc_L5 IT		Rpl12	-0.275502
Scube1	4.1437e-09	-0.693682	Exc_L5 IT		Mrpl23	-0.275187
Nlk	2.48961e-08	-0.449985	Exc_L5 IT		Rps25	-0.273925
Maml3	7.15192e-08	-0.630035	Exc_L5 IT		Timm8B	-0.272662
Dock4	1.47905e-07	-0.395475	Exc_L5 IT		Uqcrq	-0.272455
Tshz3	2.1022e-07	-0.532094	Exc_L5 IT		Cdo1	-0.271876
Unc13b	3.31562e-07	-0.478723	Exc_L5 IT		Nrarp	-0.271613
Mical2	7.70362e-07	-0.456672	Exc_L5 IT		Rps23	-0.27138
Ptprt	9.56682e-07	-0.534829	Exc_L5 IT		Eci1	-0.27136
Galnt18	2.15289e-06	-0.466394	Exc_L5 IT		Pkig	-0.270719
Rora	2.20139e-06	-0.59991	Exc_L5 IT		Rpl37	-0.270248
Ctnna3	2.22347e-06	-0.555362	Exc_L5 IT		Ndn	-0.269569
Tnr	1.26179e-09	-0.32082	Exc_L5 IT		Usmg5	-0.269208
Auts2	4.30827e-09	-0.329004	Exc_L5 IT		Rps27L	-0.268252
Luzp2	1.26805e-08	-1.08103	Exc_L5 IT		Slc25A29	-0.268039
Cacna1c	1.62783e-08	-0.408847	Exc_L5 IT		Rplp1	-0.267839
Shisa6	2.58021e-08	-0.923334	Exc_L5 IT		Mrpl16	-0.266562
Mgat4c	2.74582e-08	-0.887628	Exc_L5 IT		Rpsa	-0.266517
Olfm3	3.33257e-08	-0.845135	Exc_L5 IT		Prdx2	-0.266182
Adgrl3	3.43873e-08	-0.316792	Exc_L5 IT		Mfge8	-0.266059
Spred2	7.57173e-08	-0.491582	Exc_L5 IT		Hpcal1	-0.265842
Gfra1	7.99306e-08	-0.947942	Exc_L5 IT		Timm17B	-0.265532
Grin3a	1.00499e-07	-0.497222	Exc_L5 IT		Txnl4B	-0.265514
Camk1d	2.65126e-07	-0.298107	Exc_L5 IT		Eef1B2	-0.26529
Tmcc3	2.74296e-07	-0.581089	Exc_L5 IT		Fam120Aos	-0.265113
Sntb2	2.82515e-07	-0.491137	Exc_L5 IT		Wnt7B	-0.265036
Gria1	4.52247e-07	-0.327873	Exc_L5 IT		Timm22	-0.264831
Sorcs3	1.03035e-06	-0.466732	Exc_L5 IT		1110012L19Rik	-0.264744
Mnat1	1.15821e-06	-0.339647	Exc_L5 IT		Mrpl54	-0.264695
Nr1d2	1.48711e-06	-0.35385	Exc_L5 IT		Naca	-0.264553
Maml3	1.62001e-06	-0.503851	Exc_L5 IT		Eef1A1	-0.264439
Tmem163	1.64759e-06	-0.837995	Exc_L5 IT		Zcchc3	-0.264411
Epha5	2.91266e-06	-0.383551	Exc_L5 IT		Vtn	-0.264243
Grin2b	2.0177e-09	-0.303661	Exc_L5 PT		Gemin7	-0.263689
Sv2b	4.09361e-09	-0.491952	Exc_L5 PT		Tmem218	-0.263211
Fam155a	6.68937e-09	-0.323027	Exc_L5 PT		Hsd17B10	-0.262796
Etv5	2.59315e-08	-0.51072	Exc_L5 PT		Smdt1	-0.262578
Mical2	5.145e-08	-0.391033	Exc_L5 PT		Cst3	-0.26257
Grin2a	6.91851e-08	-0.415043	Exc_L5 PT		Ndufb2	-0.262543
Dscaml1	9.40414e-08	-0.474564	Exc_L5 PT		Bloc1S5	-0.262298
Tnr	1.10582e-07	-0.395096	Exc_L5 PT		Polr2D	-0.261755
Pdzd2	3.47802e-07	-0.546921	Exc_L5 PT		Polr2I	-0.261296
Fkbp5	3.53336e-07	-0.461072	Exc_L5 PT		Psmb6	-0.260939
Camk1d	4.7907e-07	-0.319454	Exc_L5 PT		Rabac1	-0.26055
Galnt9	7.49707e-07	-0.495646	Exc_L5 PT		Prr13	-0.260515
Ptk2b	9.98026e-07	-0.472541	Exc_L5 PT		Ndufb8	-0.260443
Prkcg	1.77198e-06	-0.496213	Exc_L5 PT		Cox7A2L	-0.25945
Mnat1	1.81295e-06	-0.427007	Exc_L5 PT		Vps28	-0.259447
Spred1	2.75448e-06	-0.487125	Exc_L5 PT		Rpl17	-0.257363
Iqgap2	2.82026e-06	-0.477716	Exc_L5 PT		Fam181B	-0.256486
Fam155a	1.76842e-16	-0.257226	Exc_L6 CT		Ppp1R3C	-0.255193
Sgsm1	9.7823e-12	-0.499155	Exc_L6 CT		Eef1E1	-0.255087
Adcy9	9.52154e-11	-0.451408	Exc_L6 CT		Brk1	-0.254962
Dkk3	2.2611e-10	-0.463938	Exc_L6 CT		Lcat	-0.254359
Lyst	3.88402e-10	-0.464775	Exc_L6 CT		Nipsnap1	-0.254116
Galnt9	5.05072e-10	-0.429987	Exc_L6 CT		Ftsj1	-0.253954
Cmss1	4.31943e-09	-0.359732	Exc_L6 CT		Rgs10	-0.253881
Zmynd8	4.4515e-09	-0.348941	Exc_L6 CT		Sf3B6	-0.25346
Aff3	2.34694e-08	-0.351577	Exc_L6 CT		Sumo3	-0.253051
Grm5	3.93636e-08	-0.422065	Exc_L6 CT		B230217O12Rik	-0.251994
Ptprg	4.43909e-08	-0.384763	Exc_L6 CT		Tuba1B	-0.251267
Mnat1	1.19723e-07	-0.348004	Exc_L6 CT		Anapc11	-0.250963
Zbtb16	1.37153e-07	-0.408358	Exc_L6 CT		Anapc13	-0.25081
Sdk2	1.75708e-07	-0.352208	Exc_L6 CT
Camk1d	1.82326e-07	-0.301867	Exc_L6 CT
Enox1	2.43051e-07	-0.322107	Exc_L6 CT
Spred2	6.01753e-07	-0.446895	Exc_L6 CT
Rapgef2	6.42094e-07	-0.348068	Exc_L6 CT
Rnf169	7.41702e-07	-0.338521	Exc_L6 CT
Per2	8.67442e-07	-0.270017	Exc_L6 CT
Lrrn2	1.07336e-06	-0.37425	Exc_L6 CT
Cpe	1.8618e-06	-0.339031	Exc_L6 CT
Sorcs2	2.38738e-06	-0.343943	Exc_L6 CT
Cdh4	2.97941e-06	-0.384295	Exc_L6 CT
Camk1d	3.18738e-09	-0.442871	Exc_L6 Car3
Zmiz1	3.44951e-07	-0.483167	Exc_L6 Car3
Large1	6.46629e-07	-0.330726	Exc_L6 Car3
Plcb1	5.70813e-15	-0.275395	In_Sv2c
Reln	7.61397e-13	-0.592915	In_Sv2c
Smpd3	5.47356e-11	-0.406275	In_Sv2c
Ccnd2	6.12778e-11	-0.357184	In_Sv2c
Cacnb2	6.98972e-10	-0.592334	In_Sv2c
Il1rapl2	2.14333e-09	-0.776642	In_Sv2c
Mnat1	3.29291e-09	-0.335236	In_Sv2c
Camk1d	6.42224e-09	-0.277295	In_Sv2c
Cmss1	8.07771e-09	-0.338443	In_Sv2c
Zmat4	1.55144e-08	-0.463107	In_Sv2c
Ryr3	2.21475e-08	-0.31379	In_Sv2c
Dgki	1.09381e-07	-0.371362	In_Sv2c
Bach2	1.49532e-07	-0.381878	In_Sv2c
Traip	1.63854e-07	-0.302869	In_Sv2c
Tbc1d4	1.92397e-07	-0.304569	In_Sv2c
Cnr1	2.73273e-07	-0.433433	In_Sv2c
Kcnip2	4.327e-07	-0.309381	In_Sv2c
Camkk2	5.07321e-07	-0.275077	In_Sv2c
Ece1	5.15182e-07	-0.271139	In_Sv2c
Pcsk2	5.49722e-07	-0.2844	In_Sv2c
Maml3	1.13073e-06	-0.305504	In_Sv2c
Kazn	1.31744e-06	-0.282631	In_Sv2c
Nrgn	1.37138e-06	-0.299225	In_Sv2c
Galntl6	1.93355e-06	-0.377436	In_Sv2c
Baiap2	2.01055e-06	-0.254776	In_Sv2c
Sox6	1.11974e-08	-0.957452	In_Nos1
Cadm2	2.22755e-08	-0.523271	In_Nos1
Runx1t1	1.87758e-07	-0.573637	In_Nos1
Mpped2	2.73637e-07	-0.509022	In_Nos1
Tshz3	1.10451e-06	-0.569218	In_Nos1
Robo2	2.34945e-06	-0.72381	In_Nos1
Tcf4	2.8218e-06	-0.473625	In_Nos1
Mnat1	2.99106e-06	-0.409581	In_Nos1
Zbtb16	2.0908e-06	-0.473815	In_Pvalb
Zbtb16	3.0202e-117	-3.17194	Oligo
Adipor2	5.82422e-93	-1.63475	Oligo
Sgk1	5.99093e-71	-2.78721	Oligo
Rcan2	9.22381e-43	-1.25157	Oligo
Pex5l	1.4744e-39	-0.626443	Oligo
Tmod2	1.90903e-36	-1.00195	Oligo
Plcl1	2.94308e-32	-0.471405	Oligo
Mobp	1.57647e-31	-0.66258	Oligo
Elmo1	1.72318e-31	-0.713145	Oligo
Fkbp5	2.19023e-28	-2.83353	Oligo
Spock1	8.78459e-28	-0.718066	Oligo
Daam2	2.2784e-26	-0.84737	Oligo
Gli2	1.61385e-25	-6.25898	Oligo
Polr3e	9.88002e-25	-1.84474	Oligo
Hecw2	7.8694e-24	-0.599052	Oligo
Bcl2l1	2.41753e-22	-0.887865	Oligo
Klf13	1.80808e-21	-1.08823	Oligo
Rab31	4.85896e-21	-0.754383	Oligo
Map7d2	1.0939e-20	-1.44841	Oligo
Itpk1	4.98319e-20	-0.999522	Oligo
Sez6l2	9.33834e-20	-0.9958	Oligo
Camk1d	1.75268e-19	-0.548805	Oligo
Oxr1	2.13627e-19	-0.690231	Oligo
Cmss1	8.73671e-19	-0.507623	Oligo
Arid5b	4.11181e-18	-1.14841	Oligo
Ptprk	7.02568e-18	-0.587438	Oligo
Bcat1	1.00121e-17	-2.24901	Oligo
Pakap	2.1939e-17	-0.694051	Oligo
Htra1	2.41782e-17	-1.75373	Oligo
Hif3a	4.03153e-15	-3.65479	Oligo
Plin4	1.72511e-14	-3.06203	Oligo
Mast4	3.13758e-13	-0.338643	Oligo
St3gal3	3.41535e-13	-0.852421	Oligo
Ikzf2	1.45103e-12	-1.11298	Oligo
Slc6a1	2.88957e-12	-1.30147	Oligo
Dock9	3.02581e-11	-0.496096	Oligo
Gjc3	3.39742e-11	-0.561187	Oligo
Mast3	7.78809e-11	-0.548382	Oligo
Igsf11	8.89498e-11	-0.494792	Oligo
Klf9	4.98932e-10	-0.975906	Oligo
Cdc42bpa	8.0757e-10	-0.363894	Oligo
Pip4k2a	1.34488e-09	-0.464199	Oligo
9330159F19Rik	1.65989e-09	-1.10476	Oligo
Cdc37l1	1.8669e-09	-0.37469	Oligo
Otud7a	2.36904e-09	-0.553144	Oligo
Ptgds	3.55149e-09	-0.603658	Oligo
Cox4i1	3.98887e-09	-0.865788	Oligo
B3galt5	4.43635e-09	-0.822489	Oligo
Arhgap21	6.28343e-09	-0.57997	Oligo
Mat2a	7.52059e-09	-0.57965	Oligo
Hexb	8.01919e-09	-0.723732	Oligo
Map7	1.0421e-08	-0.26691	Oligo
Kctd3	1.79801e-08	-0.624814	Oligo
Inpp5a	2.10378e-08	-1.03583	Oligo
Asphd1	2.6054e-08	-0.970965	Oligo
Arrdc2	3.20747e-08	-1.52321	Oligo
Tacc1	3.97057e-08	-0.662216	Oligo
Rnf144a	4.64491e-08	-0.948784	Oligo
Cdh19	5.39502e-08	-0.45102	Oligo
Anln	6.22018e-08	-0.498552	Oligo
Hip1	7.15533e-08	-0.611008	Oligo
Ankrd13a	8.74257e-08	-1.0345	Oligo
Arhgef10	9.41311e-08	-0.440588	Oligo
Slc8a1	9.94677e-08	-0.315622	Oligo
Hapln2	3.13207e-07	-0.570885	Oligo
Cck	3.58404e-07	-0.947738	Oligo
Pgbd5	6.93608e-07	-0.930565	Oligo
Dscaml1	6.96407e-07	-0.290767	Oligo
Ogdhl	8.0532e-07	-1.2842	Oligo
Plekha1	8.45954e-07	-0.514775	Oligo
Ptpn11	8.8158e-07	-0.627454	Oligo
Usp54	9.02002e-07	-0.38101	Oligo
Ppp1cc	9.22848e-07	-0.745156	Oligo
Per2	1.01173e-06	-2.81393	Oligo
Ppp1r16b	1.05941e-06	-0.38061	Oligo
Pla2g3	1.09877e-06	-1.0633	Oligo
Grm7	1.66289e-06	-0.294278	Oligo
Glul	1.74572e-06	-0.611883	Oligo
Vmp1	2.2301e-06	-0.337149	Oligo
Hdgfl2	2.44374e-06	-1.25884	Oligo
Tef	2.7716e-06	-0.767132	Oligo
Fth1	3.04495e-06	-0.492951	Oligo
Zbtb16	1.11711e-41	-2.42891	Astro
Hif3a	6.42357e-29	-2.05994	Astro
Kcnn2	7.54058e-24	-1.053	Astro
Mertk	3.73361e-20	-0.884772	Astro
Asic2	4.50695e-20	-0.906818	Astro
Paqr8	7.30635e-20	-0.949311	Astro
Pde10a	1.56238e-17	-1.03017	Astro
Fam107a	3.43835e-16	-1.15889	Astro
Galnt18	1.98702e-15	-1.1374	Astro
Lrrc8c	5.02844e-15	-1.47248	Astro
Htra1	4.07318e-14	-0.856486	Astro
Fkbp5	5.41311e-14	-1.7206	Astro
Camk1d	6.62668e-13	-0.551369	Astro
Cmss1	5.33079e-11	-0.470023	Astro
Cdh19	5.74849e-11	-0.762869	Astro
Mapk4	7.41157e-11	-0.630203	Astro
Usp53	1.18529e-08	-0.711672	Astro
Etnppl	3.10697e-08	-0.883571	Astro
Wnk2	4.34293e-08	-0.511922	Astro
Smim3	4.4182e-08	-1.41048	Astro
Mnat1	6.01037e-08	-0.721208	Astro
Hexb	9.94288e-08	-0.899575	Astro
Ahcyl1	1.11544e-07	-0.502459	Astro
Aldh1a1	1.2723e-07	-0.993448	Astro
Gpt2	1.84303e-07	-1.27763	Astro
Per2	3.46533e-07	-1.42867	Astro
Ppia	3.59392e-07	-0.907261	Astro
Fam184a	4.21982e-07	-0.652405	Astro
Prr5	5.26113e-07	-1.44611	Astro
Adamts20	1.21049e-06	-1.18937	Astro
Tsc22d3	1.35825e-06	-1.02746	Astro
Tmsb4x	1.74266e-06	-0.649037	Astro
Rapgef3	1.76816e-06	-0.73936	Astro
Xpnpep1	2.67642e-06	-0.765931	Astro
Fkbp5	2.06057e-28	-2.36414	Microglia
Ccnd3	5.5869e-17	-1.31156	Microglia
Dst	3.41105e-08	-0.599025	Microglia
Zbtb16	1.24696e-16	-2.44929	OPCs
Mertk	5.73344e-15	-1.81478	OPCs
Kcnip1	2.94025e-09	-1.00565	OPCs
Htra1	8.79694e-08	-1.69339	OPCs
Nrxn2	1.65489e-07	-0.701771	OPCs
Cmss1	3.07885e-06	-0.534318	OPCs
Zbtb16	1.99407e-09	-2.92409	Endo
Ccdc141	3.04527e-07	-1.15231	Endo
